# Supplementary material for: Transcriptome and metabolome analyses revealed the response mechanism of pepper roots to Phytophthora capsici infection
Source: BMC Genomics. 2023 Oct 20;24:626. doi: 10.1186/s12864-023-09713-7 (PMC10589972; doi:10.1186/s12864-023-09713-7)
Supplement: Supplementary file 1 — Supplementary Material 1 [file 12864_2023_9713_MOESM1_ESM.xlsx]

## Sheet: Sheet1
Table S1. Overview of reads that mapped to the genic and intergenic regions.
Genotype	Time point	Sample	Total Mapped Reads	Exon	Intron	InterGenic	Spliced	Reads Map to '+'	Reads Map to '-'
A198	0 hpi	S0-1	42533284	36,714,731 (86.32%)	2,292,263 (5.39%)	3,462,209 (8.14%)	64081 (0.15%)	21,124,938 (46.70%)	21,184,984 (46.83%)
		S0-2	41338562	35,489,156 (85.85%)	2,291,697 (5.54%)	3,493,108 (8.45%)	64601 (0.16%)	20,526,195 (46.74%)	20,588,103 (46.88%)
		S0-3	38679114	33,209,887 (85.86%)	2,172,177 (5.62%)	3,233,574 (8.36%)	63476 (0.16%)	19,214,397 (46.65%)	19,271,063 (46.79%)
	24 hpi	S1-1	38598001	32,924,095 (85.30%)	2,154,748 (5.58%)	3,454,521 (8.95%)	64637 (0.17%)	19,147,942 (46.04%)	19,215,881 (46.20%)
		S1-2	38548999	32,874,587 (85.28%)	2,159,560 (5.60%)	3,450,135 (8.95%)	64717 (0.17%)	19,129,333 (46.15%)	19,192,143 (46.30%)
		S1-3	44212033	37,770,339 (85.43%)	2,471,432 (5.59%)	3,903,923 (8.83%)	66339 (0.15%)	21,931,985 (45.98%)	22,011,643 (46.14%)
	48 hpi	S2-1	39637240	33,763,001 (85.18%)	2,275,391 (5.74%)	3,535,642 (8.92%)	63206 (0.16%)	19,699,828 (44.33%)	19,749,941 (44.44%)
		S2-2	39908893	34,006,368 (85.21%)	2,271,313 (5.69%)	3,567,855 (8.94%)	63357 (0.16%)	19,829,928 (44.43%)	19,880,753 (44.54%)
		S2-3	40512719	35,051,604 (86.52%)	1,986,733 (4.90%)	3,411,171 (8.42%)	63211 (0.16%)	20,131,755 (44.36%)	20,182,864 (44.47%)
A204	0 hpi	R0-1	45816990	40,470,147 (88.33%)	1,896,721 (4.14%)	3,385,876 (7.39%)	64246 (0.14%)	22,779,940 (46.65%)	22,811,500 (46.72%)
		R0-2	36478638	31,831,260 (87.26%)	1,728,693 (4.74%)	2,856,277 (7.83%)	62408 (0.17%)	18,144,543 (46.71%)	18,166,371 (46.77%)
		R0-3	47289383	41,359,294 (87.46%)	2,185,744 (4.62%)	3,679,114 (7.78%)	65231 (0.14%)	23,517,612 (46.65%)	23,555,023 (46.72%)
	24 hpi	R1-1	36438894	30,867,387 (84.71%)	2,085,279 (5.72%)	3,421,612 (9.39%)	64616 (0.18%)	18,122,836 (46.20%)	18,154,125 (46.28%)
		R1-2	37566792	31,988,123 (85.15%)	2,058,507 (5.48%)	3,456,145 (9.20%)	64017 (0.17%)	18,659,020 (44.05%)	18,725,687 (44.21%)
		R1-3	45834779	39,188,736 (85.50%)	2,476,915 (5.40%)	4,102,213 (8.95%)	66915 (0.15%)	22,798,801 (46.55%)	22,832,444 (46.61%)
	48 hpi	R2-1	38083232	32,850,596 (86.26%)	1,948,135 (5.12%)	3,221,841 (8.46%)	62660 (0.16%)	18,937,075 (46.63%)	18,970,723 (46.72%)
		R2-2	42170748	36,178,285 (85.79%)	2,271,786 (5.39%)	3,656,204 (8.67%)	64473 (0.15%)	20,964,597 (46.60%)	21,012,352 (46.70%)
		R2-3	38930876	33,211,930 (85.31%)	2,194,624 (5.64%)	3,460,955 (8.89%)	63367 (0.16%)	19,359,422 (46.60%)	19,396,178 (46.69%)
"+" and "-" represent the plus and minus strand, respectively.
