# Supplementary material for: Transcriptome and metabolome analyses revealed the response mechanism of pepper roots to Phytophthora capsici infection
Source: BMC Genomics. 2023 Oct 20;24:626. doi: 10.1186/s12864-023-09713-7 (PMC10589972; doi:10.1186/s12864-023-09713-7)
Supplement: Supplementary file 2 — Supplementary Material 2 [file 12864_2023_9713_MOESM2_ESM.xlsx]

## Sheet: Sheet1
Table S2. Complete list of differentially expressed genes (DEGs) regulated by infection in pepper roots
DEGs in A204 at 24 hpi (R1 vs. R0)
ID	R0-1_Count	R0-2_Count	R0-3_Count	R1-1_Count	R1-2_Count	R1-3_Count	R0-1_FPKM	R0-2_FPKM	R0-3_FPKM	R1-1_FPKM	R1-2_FPKM	R1-3_FPKM	FDR	log2 FC	regulated	COG_class_annotation	GO_annotation	KEGG_annotation	KEGG_pathway	KOG_class_annotation	Pfam_annotation	Swiss-Prot_annotation	eggNOG_class_annotation	NR_annotation
LOC107838690	2657	2225	2853	1104	1129	1406	36.2663	38.4029	38.0302	19.4937	19.2361	19.4743	1.74899e-82	-1.05818	down	--	Biological Process: protein import into nucleus (GO:0006606);;	K20222|5.6e-270|cann:107838690|K20222 importin-5 | (RefSeq) importin-5-like	--	Nuclear structure;; Intracellular trafficking, secretion, and vesicular transport	Importin repeat	--	--	PREDICTED: importin-5-like isoform X1 [Capsicum annuum]
LOC107838712	1853	1388	2027	614	696	826	23.3051	22.0126	24.7295	9.88774	10.8978	10.5156	2.4972e-64	-1.25941	down	Nucleotide transport and metabolism	Molecular Function: dihydroorotate dehydrogenase activity (GO:0004152);; Cellular Component: mitochondrial inner membrane (GO:0005743);; Biological Process: 'de novo' pyrimidine nucleobase biosynthetic process (GO:0006207);; Biological Process: 'de novo' UMP biosynthetic process (GO:0044205);;	K00254|5.1e-265|cann:107838712|K00254 dihydroorotate dehydrogenase [EC:1.3.5.2] | (RefSeq) dihydroorotate dehydrogenase (quinone), mitochondrial	Pyrimidine metabolism (ko00240)	Nucleotide transport and metabolism	Dihydroorotate dehydrogenase	Dihydroorotate dehydrogenase (quinone), mitochondrial OS=Arabidopsis thaliana OX=3702 GN=PYRD PE=1 SV=2	Energy production and conversion	PREDICTED: dihydroorotate dehydrogenase (quinone), mitochondrial [Capsicum annuum]
LOC107838745	739	609	794	275	311	371	12.6989	13.1932	13.2402	6.04774	6.65567	6.45209	4.03956e-29	-1.11873	down	General function prediction only	Molecular Function: protein binding (GO:0005515);; Cellular Component: cellular_component (GO:0005575);; Cellular Component: intracellular (GO:0005622);; Cellular Component: cell (GO:0005623);; Cellular Component: cytoplasm (GO:0005737);; Biological Process: organelle organization (GO:0006996);; Biological Process: biological_process (GO:0008150);; Cellular Component: chloroplast (GO:0009507);; C…	--	--	--	Tetratricopeptide repeat	protein SLOW GREEN 1, chloroplastic OS=Arabidopsis thaliana OX=3702 GN=SG1 PE=1 SV=1	Function unknown	PREDICTED: protein SLOW GREEN 1, chloroplastic [Capsicum annuum]
LOC107838750	3217	2742	3579	504	499	616	39.035	41.9561	42.1363	7.82483	7.54111	7.56087	0	-2.51601	down	--	Molecular Function: protein dimerization activity (GO:0046983);;	K05765|2.7e-16|gra:105781290|K05765 cofilin | (RefSeq) uncharacterized LOC105781290	--	--	--	Transcription factor bHLH111 OS=Arabidopsis thaliana OX=3702 GN=BHLH111 PE=2 SV=1	Transcription	PREDICTED: transcription factor bHLH111 [Capsicum annuum]
LOC107838775	218	128	256	1005	982	1270	4.72291	3.48298	5.36601	27.9194	26.4948	27.8479	2.80443e-102	2.42005	up	--	Cellular Component: integral component of membrane (GO:0016021);; Molecular Function: oxidoreductase activity (GO:0016491);;	K08360|1.1e-119|cann:107838775|K08360 cytochrome b-561 [EC:7.2.1.3] | (RefSeq) probable ascorbate-specific transmembrane electron transporter 1	--	Energy production and conversion	Eukaryotic cytochrome b561	Probable ascorbate-specific transmembrane electron transporter 1 OS=Oryza sativa subsp. japonica OX=39947 GN=Os02g0642300 PE=3 SV=1	Energy production and conversion	PREDICTED: probable ascorbate-specific transmembrane electron transporter 1 [Capsicum annuum]
LOC107838778	1777	1341	1848	629	721	896	34.2255	32.5732	34.5307	15.5148	17.2977	17.4647	5.5157e-52	-1.10901	down	Carbohydrate transport and metabolism	Molecular Function: hydrolase activity, hydrolyzing O-glycosyl compounds (GO:0004553);; Cellular Component: cell wall (GO:0005618);; Biological Process: xyloglucan metabolic process (GO:0010411);; Molecular Function: xyloglucan:xyloglucosyl transferase activity (GO:0016762);; Biological Process: cell wall biogenesis (GO:0042546);; Cellular Component: apoplast (GO:0048046);; Biological Process: ce…	K08235|1.3e-190|cann:107838778|K08235 xyloglucan:xyloglucosyl transferase [EC:2.4.1.207] | (RefSeq) probable xyloglucan endotransglucosylase/hydrolase protein 27	--	--	Glycosyl hydrolases family 16	Probable xyloglucan endotransglucosylase/hydrolase protein 27 OS=Arabidopsis thaliana OX=3702 GN=XTH27 PE=2 SV=2	Carbohydrate transport and metabolism	PREDICTED: probable xyloglucan endotransglucosylase/hydrolase protein 27 [Capsicum annuum]
LOC107838781	3764	2840	3886	863	961	1265	48.9584	46.5805	49.0254	14.3753	15.569	16.6415	7.07113e-179	-1.72964	down	--	Molecular Function: hydrolase activity (GO:0016787);; Biological Process: phosphatidylinositol dephosphorylation (GO:0046856);;	K01099|1.6e-111|gmx:100798039|K01099 inositol polyphosphate 5-phosphatase INPP5B/F [EC:3.1.3.36] | (RefSeq) type IV inositol polyphosphate 5-phosphatase 9 isoform X2	Inositol phosphate metabolism (ko00562);; Phosphatidylinositol signaling system (ko04070)	Intracellular trafficking, secretion, and vesicular transport	Endonuclease/Exonuclease/phosphatase family	Type IV inositol polyphosphate 5-phosphatase 9 OS=Arabidopsis thaliana OX=3702 GN=IP5P9 PE=1 SV=1	Signal transduction mechanisms	PREDICTED: type IV inositol polyphosphate 5-phosphatase 9 [Capsicum annuum]
LOC107838802	207	168	203	414	421	463	6.79382	6.95336	6.4568	17.4303	17.2371	15.4274	1.57934e-19	1.16489	up	--	Cellular Component: integral component of membrane (GO:0016021);;	--	--	--	C2 domain	--	Function unknown	PREDICTED: protein SRC2-like [Capsicum annuum]
LOC107838848	249	257	249	610	640	707	5.19186	6.77419	5.05192	16.3402	16.6721	14.9601	7.24105e-30	1.35963	up	Posttranslational modification, protein turnover, chaperones	Molecular Function: transferase activity (GO:0016740);;	K00799|2.2e-125|cann:107838848|K00799 glutathione S-transferase [EC:2.5.1.18] | (RefSeq) probable glutathione S-transferase	Glutathione metabolism (ko00480)	Posttranslational modification, protein turnover, chaperones	Glutathione S-transferase, N-terminal domain	Probable glutathione S-transferase OS=Nicotiana tabacum OX=4097 PE=2 SV=1	Posttranslational modification, protein turnover, chaperones	PREDICTED: probable glutathione S-transferase [Capsicum annuum]
LOC107838868	18	7	7	44	44	46	0.525018	0.259982	0.200773	1.69294	1.63867	1.39006	1.41898e-05	1.54295	up	--	Molecular Function: molecular_function (GO:0003674);; Molecular Function: transcription cofactor activity (GO:0003712);; Molecular Function: transcription corepressor activity (GO:0003714);; Cellular Component: cellular_component (GO:0005575);; Cellular Component: intracellular (GO:0005622);; Cellular Component: cell (GO:0005623);; Cellular Component: nucleus (GO:0005634);; Biological Process: re…	K13464|2.2e-07|jcu:105647319|K13464 jasmonate ZIM domain-containing protein | (RefSeq) protein TIFY 9	Plant hormone signal transduction (ko04075)	--	Jas motif	--	Function unknown	PREDICTED: protein TIFY 5A [Capsicum annuum]
LOC107838929	272	227	244	104	114	119	3.70543	3.9098	3.23497	1.80641	1.92512	1.63279	3.1461e-10	-1.06302	down	--	Molecular Function: hydrolase activity, hydrolyzing O-glycosyl compounds (GO:0004553);; Biological Process: carbohydrate metabolic process (GO:0005975);;	--	--	--	Glycosyl hydrolases family 18	Chitinase 1 OS=Tulipa saxatilis subsp. bakeri OX=110455 PE=1 SV=1	Carbohydrate transport and metabolism	PREDICTED: chitinase 2-like [Capsicum annuum]
LOC107838973	52	25	24	60	107	85	0.425397	0.257375	0.187851	0.629711	1.09188	0.700556	0.000216409	1.1291	up	--	--	--	--	--	--	--	--	PREDICTED: uncharacterized protein LOC107838973 [Capsicum annuum]
LOC107838978	544	503	672	1768	1748	2244	6.53981	7.50196	7.84766	26.8892	26.4121	27.3723	1.41578e-128	1.75247	up	--	Molecular Function: transcription factor activity, sequence-specific DNA binding (GO:0003700);; Cellular Component: nucleus (GO:0005634);; Cellular Component: host cell nucleus (GO:0042025);; Molecular Function: sequence-specific DNA binding (GO:0043565);;	K09419|4.8e-202|cann:107838978|K09419 heat shock transcription factor, other eukaryote | (RefSeq) HSFA2; heat shock factor protein HSF30	--	Transcription	HSF-type DNA-binding	Heat shock factor protein HSF30 OS=Solanum peruvianum OX=4082 GN=HSF30 PE=2 SV=1	Transcription	Heat shock factor protein HSF30 [Capsicum annuum]
LOC107839011	4166	3616	4479	7865	8030	10389	50.9492	55.7763	53.1395	123.281	122.339	128.617	2.65943e-188	1.11722	up	Secondary metabolites biosynthesis, transport and catabolism	Cellular Component: chloroplast (GO:0009507);; Biological Process: secondary shoot formation (GO:0010223);; Biological Process: carotene catabolic process (GO:0016121);; Molecular Function: oxidoreductase activity, acting on single donors with incorporation of molecular oxygen, incorporation of two atoms of oxygen (GO:0016702);; Molecular Function: metal ion binding (GO:0046872);; Biological Proc…	K17913|0.0e+00|cann:107839011|K17913 carlactone synthase / all-trans-10'-apo-beta-carotenal 13,14-cleaving dioxygenase [EC:1.13.11.69 1.13.11.70] | (RefSeq) carotenoid cleavage dioxygenase 8 homolog B, chloroplastic	Carotenoid biosynthesis (ko00906)	Secondary metabolites biosynthesis, transport and catabolism	Retinal pigment epithelial membrane protein	Carotenoid cleavage dioxygenase 8 homolog B, chloroplastic OS=Oryza sativa subsp. japonica OX=39947 GN=CCD8B PE=1 SV=1	Secondary metabolites biosynthesis, transport and catabolism	PREDICTED: carotenoid cleavage dioxygenase 8 homolog B, chloroplastic [Capsicum annuum]
LOC107839066	51	69	64	137	118	150	0.669896	1.13203	0.816279	2.31161	1.93827	1.9996	4.30014e-06	1.04907	up	--	--	K14780|6.4e-85|dcr:108220614|K14780 ATP-dependent RNA helicase DHX37/DHR1 [EC:3.6.4.13] | (RefSeq) ATP-dependent RNA helicase DEAH13-like isoform X1	--	Carbohydrate transport and metabolism	Protein of unknown function, DUF604	--	Carbohydrate transport and metabolism	PREDICTED: uncharacterized protein LOC107839066 [Capsicum annuum]
LOC107839101	29	12	34	87	68	78	0.902827	0.464941	1.03281	3.53569	2.673	2.52258	1.90372e-06	1.4202	up	--	--	--	--	--	--	--	--	PREDICTED: uncharacterized protein LOC107839101 [Capsicum annuum]
LOC107839126	3765	3109	4080	1524	1613	2123	46.5806	48.5098	48.9722	24.1653	24.8579	26.5835	1.27195e-92	-1.03265	down	--	Biological Process: formation of cytoplasmic translation initiation complex (GO:0001732);; Molecular Function: translation initiation factor activity (GO:0003743);; Cellular Component: eukaryotic translation initiation factor 3 complex (GO:0005852);; Cellular Component: eukaryotic 43S preinitiation complex (GO:0016282);; Cellular Component: eukaryotic 48S preinitiation complex (GO:0033290);;	K15029|1.1e-305|cann:107839126|K15029 translation initiation factor 3 subunit L | (RefSeq) eukaryotic translation initiation factor 3 subunit L-like	--	Translation, ribosomal structure and biogenesis;; Transcription	RNA polymerase I-associated factor PAF67	--	Translation, ribosomal structure and biogenesis	PREDICTED: eukaryotic translation initiation factor 3 subunit L-like [Capsicum annuum]
LOC107839157	882	703	922	378	383	454	16.1373	16.2064	16.357	8.85712	8.71017	8.41029	3.0322e-28	-1.00242	down	Lipid transport and metabolism;; Secondary metabolites biosynthesis, transport and catabolism;; General function prediction only	--	K15095|1.0e-176|cann:107839157|K15095 (+)-neomenthol dehydrogenase [EC:1.1.1.208] | (RefSeq) (+)-neomenthol dehydrogenase-like	Monoterpenoid biosynthesis (ko00902)	Secondary metabolites biosynthesis, transport and catabolism	short chain dehydrogenase	(+)-neomenthol dehydrogenase OS=Capsicum annuum OX=4072 GN=MNR1 PE=1 SV=1	Secondary metabolites biosynthesis, transport and catabolism	PREDICTED: (+)-neomenthol dehydrogenase-like [Capsicum annuum]
LOC107839188	1382	1099	1501	395	395	477	17.4862	17.5095	18.4021	6.39704	6.35128	6.10478	5.81784e-89	-1.60484	down	--	Molecular Function: Rho guanyl-nucleotide exchange factor activity (GO:0005089);;	--	--	--	PRONE (Plant-specific Rop nucleotide exchanger)	Rop guanine nucleotide exchange factor 2 OS=Arabidopsis thaliana OX=3702 GN=ROPGEF2 PE=1 SV=2	Carbohydrate transport and metabolism	PREDICTED: rop guanine nucleotide exchange factor 2 [Capsicum annuum]
LOC107839193	4361	3856	4649	712	777	914	47.4987	52.9677	49.1277	9.92342	10.5368	10.0696	0	-2.38555	down	Defense mechanisms	Molecular Function: antiporter activity (GO:0015297);; Cellular Component: integral component of membrane (GO:0016021);; Molecular Function: xenobiotic transporter activity (GO:0042910);;	K20456|9.8e-82|smo:SELMODRAFT_417928|K20456 oxysterol-binding protein 1 | (RefSeq) hypothetical protein	--	General function prediction only	MatE	Protein DETOXIFICATION 42 OS=Arabidopsis thaliana OX=3702 GN=DTX42 PE=2 SV=2	Defense mechanisms	PREDICTED: protein DETOXIFICATION 43 [Capsicum annuum]
LOC107839203	5088	3893	5257	949	1004	1214	82.8878	79.969	83.0792	19.7938	20.3692	20.0106	0	-2.13015	down	Amino acid transport and metabolism	Molecular Function: cysteine synthase activity (GO:0004124);; Biological Process: cysteine biosynthetic process from serine (GO:0006535);;	K13034|3.9e-207|cann:107839203|K13034 L-3-cyanoalanine synthase/ cysteine synthase [EC:2.5.1.47 4.4.1.9] | (RefSeq) bifunctional L-3-cyanoalanine synthase/cysteine synthase 2, mitochondrial	Cysteine and methionine metabolism (ko00270);; Cyanoamino acid metabolism (ko00460);; Sulfur metabolism (ko00920);; Carbon metabolism (ko01200);; Biosynthesis of amino acids (ko01230)	Amino acid transport and metabolism	Pyridoxal-phosphate dependent enzyme	Bifunctional L-3-cyanoalanine synthase/cysteine synthase 2, mitochondrial OS=Solanum tuberosum OX=4113 GN=PCAS-2 PE=1 SV=1	Amino acid transport and metabolism	PREDICTED: bifunctional L-3-cyanoalanine synthase/cysteine synthase 2, mitochondrial isoform X1 [Capsicum annuum]
LOC107839217	160	111	166	223	319	342	1.62646	1.41706	1.63204	2.89962	4.03417	3.51324	1.23328e-09	1.00045	up	Signal transduction mechanisms	Cellular Component: integral component of membrane (GO:0016021);; Molecular Function: oxidoreductase activity (GO:0016491);;	K00521|0.0e+00|cann:107839217|K00521 ferric-chelate reductase [EC:1.16.1.7] | (RefSeq) ferric reduction oxidase 2-like	--	Inorganic ion transport and metabolism;; Secondary metabolites biosynthesis, transport and catabolism	Ferric reductase NAD binding domain	Ferric reduction oxidase 2 OS=Arabidopsis thaliana OX=3702 GN=FRO2 PE=1 SV=2	--	PREDICTED: ferric reduction oxidase 2-like [Capsicum annuum]
LOC107839219	141	114	149	253	313	338	1.33894	1.36418	1.37341	3.07905	3.71644	3.25289	8.25048e-14	1.14368	up	Signal transduction mechanisms	Cellular Component: integral component of membrane (GO:0016021);; Molecular Function: oxidoreductase activity (GO:0016491);;	K00521|0.0e+00|cann:107839219|K00521 ferric-chelate reductase [EC:1.16.1.7] | (RefSeq) ferric reduction oxidase 2-like	--	Inorganic ion transport and metabolism;; Secondary metabolites biosynthesis, transport and catabolism	Ferric reductase NAD binding domain	Ferric reduction oxidase 2 OS=Arabidopsis thaliana OX=3702 GN=FRO2 PE=1 SV=2	--	PREDICTED: ferric reduction oxidase 2-like [Capsicum annuum]
LOC107839226	697	545	661	1774	1746	2419	10.2109	10.0795	9.40646	33.3327	31.9036	35.9141	1.08515e-117	1.64543	up	Carbohydrate transport and metabolism	Molecular Function: polygalacturonase activity (GO:0004650);; Cellular Component: extracellular region (GO:0005576);; Biological Process: carbohydrate metabolic process (GO:0005975);; Biological Process: cell wall organization (GO:0071555);;	K01184|3.8e-29|cqi:110704681|K01184 polygalacturonase [EC:3.2.1.15] | (RefSeq) probable polygalacturonase At3g15720	Pentose and glucuronate interconversions (ko00040)	--	Glycosyl hydrolases family 28	Probable polygalacturonase OS=Vitis vinifera OX=29760 GN=GSVIVT00026920001 PE=1 SV=1	Carbohydrate transport and metabolism	PREDICTED: probable polygalacturonase [Capsicum annuum]
LOC107839238	5279	4276	5488	2034	1985	2222	90.4829	92.4311	91.2569	44.5902	42.3304	38.5368	5.15006e-115	-1.23003	down	--	Molecular Function: molecular_function (GO:0003674);; Molecular Function: binding (GO:0005488);; Cellular Component: cellular_component (GO:0005575);; Cellular Component: intracellular (GO:0005622);; Cellular Component: cell (GO:0005623);; Cellular Component: cytoplasm (GO:0005737);; Biological Process: transport (GO:0006810);; Biological Process: ion transport (GO:0006811);; Biological Process: …	K11883|2.6e-06|nau:109216591|K11883 RNA-binding protein NOB1 | (RefSeq) RNA-binding protein NOB1 isoform X1	Ribosome biogenesis in eukaryotes (ko03008)	Inorganic ion transport and metabolism	--	Heavy metal-associated isoprenylated plant protein 39 OS=Arabidopsis thaliana OX=3702 GN=HIPP39 PE=2 SV=1	Inorganic ion transport and metabolism	PREDICTED: pollen-specific leucine-rich repeat extensin-like protein 2 isoform X2 [Capsicum annuum]
LOC107839282	2952	2331	3113	1139	1126	1512	41.235	41.0531	42.1854	20.376	19.5842	21.3763	1.36341e-91	-1.12293	down	--	Molecular Function: ATP transmembrane transporter activity (GO:0005347);; Cellular Component: integral component of membrane (GO:0016021);;	K14684|8.4e-199|cann:107839282|K14684 solute carrier family 25 (mitochondrial phosphate transporter), member 23/24/25/41 | (RefSeq) mitochondrial adenine nucleotide transporter ADNT1-like	--	Energy production and conversion	Mitochondrial carrier protein	Mitochondrial adenine nucleotide transporter ADNT1 OS=Arabidopsis thaliana OX=3702 GN=ADNT1 PE=1 SV=1	Energy production and conversion	PREDICTED: mitochondrial adenine nucleotide transporter ADNT1-like [Capsicum annuum]
LOC107839324	136	70	109	197	209	306	0.479851	0.309559	0.374502	0.895084	0.921854	1.0992	1.32741e-09	1.13079	up	--	--	K03255|0.0e+00|cann:107839324|K03255 protein TIF31 | (RefSeq) protein TSS	--	General function prediction only	Tetratricopeptide repeat	Protein TSS OS=Arabidopsis thaliana OX=3702 GN=TSS PE=1 SV=1	Function unknown	PREDICTED: protein TSS [Capsicum annuum]
LOC107839334	641	556	705	186	169	228	6.89722	7.53486	7.3588	2.55491	2.25615	2.48185	6.53375e-48	-1.64669	down	Secondary metabolites biosynthesis, transport and catabolism;; Defense mechanisms	Molecular Function: monooxygenase activity (GO:0004497);; Molecular Function: iron ion binding (GO:0005506);; Cellular Component: integral component of membrane (GO:0016021);; Molecular Function: oxidoreductase activity, acting on paired donors, with incorporation or reduction of molecular oxygen (GO:0016705);; Molecular Function: heme binding (GO:0020037);;	K20619|0.0e+00|cann:107839334|K20619 cytochrome P450 family 78 subfamily A | (RefSeq) cytochrome P450 78A3	--	Secondary metabolites biosynthesis, transport and catabolism	Cytochrome P450	Cytochrome P450 78A3 OS=Glycine max OX=3847 GN=CYP78A3 PE=2 SV=1	Secondary metabolites biosynthesis, transport and catabolism	PREDICTED: cytochrome P450 78A3 [Capsicum annuum]
LOC107839336	7	11	15	32	34	45	0.121879	0.237602	0.252592	0.71837	0.75343	0.802938	0.000400643	1.28449	up	--	--	--	--	--	--	Protein TILLER ANGLE CONTROL 1 OS=Prunus persica OX=3760 GN=TAC1 PE=2 SV=1	--	PREDICTED: uncharacterized protein LOC107839336 [Capsicum annuum]
LOC107839337	95	98	126	237	185	247	1.80676	2.36257	2.33056	5.82828	4.40056	4.78099	1.13682e-08	1.03597	up	--	Cellular Component: integral component of membrane (GO:0016021);;	--	--	--	Protein of unknown function (DUF4079)	--	Function unknown	PREDICTED: uncharacterized protein LOC107839337 [Capsicum annuum]
LOC107839349	118	93	153	32	24	65	1.33611	1.32168	1.68223	0.453584	0.326438	0.748641	9.64236e-08	-1.39344	down	Secondary metabolites biosynthesis, transport and catabolism	Molecular Function: oxidoreductase activity, acting on single donors with incorporation of molecular oxygen, incorporation of two atoms of oxygen (GO:0016702);; Molecular Function: metal ion binding (GO:0046872);;	K00465|2.3e-309|sot:102588663|K00465 carotenoid 9,10(9',10')-cleavage dioxygenase 1 [EC:1.13.11.-] | (RefSeq) carotenoid 9,10(9',10')-cleavage dioxygenase 1-like	--	Secondary metabolites biosynthesis, transport and catabolism	Retinal pigment epithelial membrane protein	Carotenoid 9,10(9',10')-cleavage dioxygenase 1 OS=Phaseolus vulgaris OX=3885 GN=CCD1 PE=1 SV=1	Secondary metabolites biosynthesis, transport and catabolism	PREDICTED: carotenoid 9,10(9',10')-cleavage dioxygenase 1-like isoform X2 [Capsicum annuum]
LOC107839355	688	527	684	282	265	315	6.30006	6.08068	6.07072	3.30113	3.02178	2.91475	3.88232e-24	-1.08746	down	General function prediction only	Molecular Function: protein-arginine N-methyltransferase activity (GO:0016274);;	K11436|0.0e+00|cann:107839355|K11436 type I protein arginine methyltransferase [EC:2.1.1.319] | (RefSeq) probable protein arginine N-methyltransferase 3	--	Posttranslational modification, protein turnover, chaperones;; Transcription;; Signal transduction mechanisms	Methyltransferase domain	Probable protein arginine N-methyltransferase 3 OS=Arabidopsis thaliana OX=3702 GN=PRMT3 PE=2 SV=1	--	PREDICTED: probable protein arginine N-methyltransferase 3 [Capsicum annuum]
LOC107839359	6409	5473	7368	2797	2853	3479	189.215	203.749	211.004	105.82	104.893	103.957	1.51816e-123	-1.04538	down	Translation, ribosomal structure and biogenesis	Molecular Function: RNA binding (GO:0003723);; Molecular Function: structural constituent of ribosome (GO:0003735);; Biological Process: translation (GO:0006412);; Cellular Component: small ribosomal subunit (GO:0015935);;	K02969|1.5e-62|cann:107839359|K02969 small subunit ribosomal protein S20e | (RefSeq) 40S ribosomal protein S20-2-like	Ribosome (ko03010)	Translation, ribosomal structure and biogenesis	Ribosomal protein S10p/S20e	40S ribosomal protein S20-2 OS=Arabidopsis thaliana OX=3702 GN=RPS20B PE=2 SV=1	Translation, ribosomal structure and biogenesis	PREDICTED: 40S ribosomal protein S20-2-like [Capsicum annuum]
LOC107839363	447	426	567	48	35	50	6.70681	8.05025	8.25834	0.923295	0.653841	0.757598	1.99689e-80	-3.23231	down	--	--	--	--	--	--	Protein LNK3 OS=Arabidopsis thaliana OX=3702 GN=LNK3 PE=1 SV=1	--	Cilia- and flagella-associated protein 20 [Capsicum annuum]
LOC107839367	1451	1063	1490	3240	3239	4081	13.5507	12.5099	13.4959	38.7725	37.6771	38.5722	1.78301e-152	1.42115	up	Cell wall/membrane/envelope biogenesis	Molecular Function: protein tyrosine kinase activity (GO:0004713);; Molecular Function: ATP binding (GO:0005524);;	K01180|3.2e-66|cmax:111487562|K01180 endo-1,3(4)-beta-glucanase [EC:3.2.1.6] | (RefSeq) uncharacterized protein LOC111487562	--	Signal transduction mechanisms	Protein tyrosine and serine/threonine kinase	Proline-rich receptor-like protein kinase PERK13 OS=Arabidopsis thaliana OX=3702 GN=PERK13 PE=1 SV=1	Signal transduction mechanisms	PREDICTED: putative receptor-like protein kinase At1g72540 [Capsicum annuum]
LOC107839369	1608	1320	1791	2831	3017	3536	23.064	23.9376	24.9798	52.0175	53.9421	51.3158	7.3603e-79	1.016	up	--	Molecular Function: DNA binding (GO:0003677);; Molecular Function: transcription factor activity, sequence-specific DNA binding (GO:0003700);; Cellular Component: CCAAT-binding factor complex (GO:0016602);;	K08064|9.7e-164|cann:107839369|K08064 nuclear transcription factor Y, alpha | (RefSeq) nuclear transcription factor Y subunit A-1-like	--	Transcription	CCAAT-binding transcription factor (CBF-B/NF-YA) subunit B	Nuclear transcription factor Y subunit A-1 OS=Arabidopsis thaliana OX=3702 GN=NFYA1 PE=2 SV=1	Transcription	PREDICTED: nuclear transcription factor Y subunit A-1-like isoform X2 [Capsicum annuum]
LOC107839372	198	157	193	44	54	76	2.72038	2.71162	2.57761	0.761247	0.911699	1.05252	3.5343e-14	-1.52604	down	Carbohydrate transport and metabolism	Cellular Component: integral component of membrane (GO:0016021);; Molecular Function: transmembrane transporter activity (GO:0022857);;	K12818|2.3e-90|smo:SELMODRAFT_429199|K12818 ATP-dependent RNA helicase DHX8/PRP22 [EC:3.6.4.13] | (RefSeq) hypothetical protein	Spliceosome (ko03040)	General function prediction only	Major Facilitator Superfamily	Protein ZINC INDUCED FACILITATOR-LIKE 1 OS=Arabidopsis thaliana OX=3702 GN=ZIFL1 PE=2 SV=1	Function unknown	PREDICTED: protein ZINC INDUCED FACILITATOR-LIKE 1-like isoform X1 [Capsicum annuum]
LOC107839459	2531	2327	2774	426	281	269	46.1044	53.4526	49.022	9.93416	6.36741	4.96085	1.13514e-20	-2.51105	down	--	--	--	--	--	--	--	Function unknown	PREDICTED: glycine-rich cell wall structural protein 1.8-like [Capsicum annuum]
LOC107839465	121	73	160	349	349	557	0.870974	0.667232	1.1192	3.23613	3.14431	4.08698	4.23149e-26	1.76435	up
LOC107839470	240	204	263	460	528	567	3.77542	4.12136	3.99177	9.29205	10.3499	9.02382	1.13536e-21	1.13947	up	Carbohydrate transport and metabolism	Cellular Component: nucleus (GO:0005634);; Cellular Component: cytosol (GO:0005829);; Biological Process: carbohydrate metabolic process (GO:0005975);; Biological Process: response to cold (GO:0009409);; Molecular Function: isomerase activity (GO:0016853);;	--	--	--	Ribose/Galactose Isomerase	DNA damage-repair/toleration protein DRT102 OS=Arabidopsis thaliana OX=3702 GN=DRT102 PE=1 SV=2	Carbohydrate transport and metabolism	PREDICTED: DNA-damage-repair/toleration protein DRT102 isoform X1 [Capsicum annuum]
LOC107839484	13	16	25	53	63	49	0.194335	0.37165	0.373852	1.23812	1.20157	0.82614	5.83501e-05	1.31844	up	Amino acid transport and metabolism	Molecular Function: cysteine synthase activity (GO:0004124);; Biological Process: cysteine biosynthetic process from serine (GO:0006535);;	K01738|6.0e-183|cann:107839484|K01738 cysteine synthase [EC:2.5.1.47] | (RefSeq) cysteine synthase-like	Cysteine and methionine metabolism (ko00270);; Sulfur metabolism (ko00920);; Carbon metabolism (ko01200);; Biosynthesis of amino acids (ko01230)	Amino acid transport and metabolism	Pyridoxal-phosphate dependent enzyme	Cysteine synthase OS=Spinacia oleracea OX=3562 PE=1 SV=1	Amino acid transport and metabolism	PREDICTED: cysteine synthase-like isoform X1 [Capsicum annuum]
LOC107839493	1562	1309	1649	647	653	750	47.7388	50.4507	48.8711	25.3214	24.842	23.1951	2.70137e-52	-1.10276	down	--	Molecular Function: RNA binding (GO:0003723);; Cellular Component: nucleus (GO:0005634);; Biological Process: ribosome assembly (GO:0042255);;	K07565|3.1e-104|cann:107839493|K07565 60S ribosome subunit biogenesis protein NIP7 | (RefSeq) 60S ribosome subunit biogenesis protein NIP7 homolog	--	Translation, ribosomal structure and biogenesis	UPF0113 Pre-PUA domain	--	Translation, ribosomal structure and biogenesis	PREDICTED: 60S ribosome subunit biogenesis protein NIP7 homolog [Capsicum annuum]
LOC107839513	167	95	128	236	253	304	2.95947	2.11244	2.1953	5.3762	5.58792	5.47329	2.84274e-09	1.00567	up	Function unknown	Molecular Function: acid phosphatase activity (GO:0003993);; Cellular Component: chloroplast thylakoid membrane (GO:0009535);; Biological Process: photosystem II repair (GO:0010206);; Cellular Component: integral component of membrane (GO:0016021);; Cellular Component: thylakoid lumen (GO:0031977);;	--	--	--	TPM domain	UPF0603 protein At1g54780, chloroplastic OS=Arabidopsis thaliana OX=3702 GN=At1g54780 PE=1 SV=1	Function unknown	PREDICTED: UPF0603 protein At1g54780, chloroplastic [Capsicum annuum]
LOC107839520	30	21	31	59	72	75	0.315873	0.284668	0.324862	0.81231	0.971974	0.819067	5.51288e-05	1.1625	up	Cell wall/membrane/envelope biogenesis	Molecular Function: protein kinase activity (GO:0004672);; Molecular Function: ATP binding (GO:0005524);; Cellular Component: integral component of membrane (GO:0016021);;	K13429|1.5e-181|nau:109234133|K13429 chitin elicitor receptor kinase 1 | (RefSeq) lysM domain receptor-like kinase 3 isoform X1	Plant-pathogen interaction (ko04626)	--	Protein tyrosine and serine/threonine kinase	LysM domain receptor-like kinase 3 OS=Medicago truncatula OX=3880 GN=LYK3 PE=1 SV=1	Signal transduction mechanisms	PREDICTED: chitin elicitor receptor kinase 1-like isoform X1 [Capsicum annuum]
LOC107839549	434	216	256	107	96	153	3.63476	2.27519	2.08029	1.14458	0.997568	1.29655	6.91147e-10	-1.23647	down	Posttranslational modification, protein turnover, chaperones	Molecular Function: serine-type endopeptidase activity (GO:0004252);;	K15333|1.0e-79|nsy:104224633|K15333 tRNA guanosine-2'-O-methyltransferase [EC:2.1.1.34] | (RefSeq) uncharacterized protein LOC104224633	--	--	Subtilase family	Subtilisin-like protease SBT3 OS=Solanum lycopersicum OX=4081 GN=sbt3 PE=1 SV=1	Posttranslational modification, protein turnover, chaperones	PREDICTED: subtilisin-like protease SBT1.9 [Capsicum annuum]
LOC107839558	236	233	279	630	682	997	1.93337	2.40695	2.21779	6.61542	6.96072	8.27214	6.01048e-44	1.59666	up	Posttranslational modification, protein turnover, chaperones	Molecular Function: serine-type endopeptidase activity (GO:0004252);;	K15333|1.4e-76|nsy:104224633|K15333 tRNA guanosine-2'-O-methyltransferase [EC:2.1.1.34] | (RefSeq) uncharacterized protein LOC104224633	--	--	Subtilase family	Subtilisin-like protease SBT3 OS=Solanum lycopersicum OX=4081 GN=sbt3 PE=1 SV=1	Posttranslational modification, protein turnover, chaperones	PREDICTED: subtilisin-like protease SBT1.9 [Capsicum annuum]
LOC107839566	956	759	1019	279	317	379	8.32971	8.33619	8.61586	3.11693	3.43547	3.34405	1.89083e-53	-1.43972	down	Posttranslational modification, protein turnover, chaperones	Molecular Function: serine-type endopeptidase activity (GO:0004252);;	K15333|2.7e-85|nsy:104224633|K15333 tRNA guanosine-2'-O-methyltransferase [EC:2.1.1.34] | (RefSeq) uncharacterized protein LOC104224633	--	--	Subtilase family	Subtilisin-like protease SBT3 OS=Solanum lycopersicum OX=4081 GN=sbt3 PE=1 SV=1	Posttranslational modification, protein turnover, chaperones	PREDICTED: subtilisin-like protease SBT1.9 [Capsicum annuum]
LOC107839578	93	67	84	170	176	217	1.53657	1.38662	1.35047	3.61971	3.64636	3.64432	4.41528e-10	1.1605	up	Posttranslational modification, protein turnover, chaperones	--	--	--	General function prediction only	DnaJ domain	--	Posttranslational modification, protein turnover, chaperones	PREDICTED: uncharacterized protein LOC107839578 [Capsicum annuum]
LOC107839606	3474	2836	3528	1193	1233	1706	62.851	64.7053	61.9169	27.6532	27.774	31.2357	1.98764e-105	-1.22789	down	Carbohydrate transport and metabolism	Molecular Function: hydrolase activity, hydrolyzing O-glycosyl compounds (GO:0004553);; Cellular Component: cell wall (GO:0005618);; Biological Process: xyloglucan metabolic process (GO:0010411);; Molecular Function: xyloglucan:xyloglucosyl transferase activity (GO:0016762);; Biological Process: cell wall biogenesis (GO:0042546);; Cellular Component: apoplast (GO:0048046);; Biological Process: ce…	K08235|7.8e-182|cann:107839606|K08235 xyloglucan:xyloglucosyl transferase [EC:2.4.1.207] | (RefSeq) probable xyloglucan endotransglucosylase/hydrolase 1	--	--	Glycosyl hydrolases family 16	Probable xyloglucan endotransglucosylase/hydrolase 1 OS=Solanum lycopersicum OX=4081 GN=XTH1 PE=2 SV=1	Carbohydrate transport and metabolism	PREDICTED: probable xyloglucan endotransglucosylase/hydrolase 1 [Capsicum annuum]
LOC107839613	11943	9266	12301	4988	4875	6317	312.421	305.661	312.138	167.191	158.828	167.241	2.67772e-176	-1.02193	down	--	Cellular Component: ribosome (GO:0005840);;	K02947|3.3e-74|cann:107839613|K02947 small subunit ribosomal protein S10e | (RefSeq) 40S ribosomal protein S10-1-like	Ribosome (ko03010)	Translation, ribosomal structure and biogenesis	Plectin/S10 domain	40S ribosomal protein S10-1 OS=Arabidopsis thaliana OX=3702 GN=RPS10A PE=1 SV=1	Translation, ribosomal structure and biogenesis	PREDICTED: 40S ribosomal protein S10-1-like [Capsicum annuum]
LOC107839621	607	535	768	1518	1611	1790	8.14482	8.80275	9.72754	25.1956	26.8557	23.5242	2.31918e-65	1.38346	up	General function prediction only	Cellular Component: integral component of membrane (GO:0016021);; Molecular Function: transferase activity (GO:0016740);;	K10532|1.3e-293|cann:107839621|K10532 heparan-alpha-glucosaminide N-acetyltransferase [EC:2.3.1.78] | (RefSeq) heparan-alpha-glucosaminide N-acetyltransferase	Glycosaminoglycan degradation (ko00531)	Function unknown	--	--	Translation, ribosomal structure and biogenesis	PREDICTED: heparan-alpha-glucosaminide N-acetyltransferase isoform X1 [Capsicum annuum]
LOC107839668	504	400	474	1235	1206	1437	10.9764	10.983	9.99449	34.4525	32.709	31.6763	1.73435e-73	1.50239	up	Posttranslational modification, protein turnover, chaperones	Cellular Component: cellular_component (GO:0005575);; Cellular Component: intracellular (GO:0005622);; Cellular Component: cell (GO:0005623);; Cellular Component: cytoplasm (GO:0005737);; Cellular Component: myofibril (GO:0030016);; Cellular Component: sarcomere (GO:0030017);; Cellular Component: Z disc (GO:0030018);; Cellular Component: I band (GO:0031674);; Cellular Component: organelle (GO:004…	K09523|2.1e-14|oeu:111368952|K09523 DnaJ homolog subfamily C member 3 | (RefSeq) dnaJ protein P58IPK homolog	Protein processing in endoplasmic reticulum (ko04141)	Posttranslational modification, protein turnover, chaperones	DnaJ domain	DnaJ protein P58IPK homolog B OS=Oryza sativa subsp. japonica OX=39947 GN=P58B PE=1 SV=1	Posttranslational modification, protein turnover, chaperones	PREDICTED: dnaJ homolog subfamily B member 6-B [Capsicum annuum]
LOC107839669	345	239	340	1183	1153	1636	3.96774	3.4673	3.79318	17.4737	16.5637	19.0872	1.21866e-117	2.09588	up	--	Molecular Function: calmodulin binding (GO:0005516);;	--	--	--	Calmodulin binding protein-like	Calmodulin-binding protein 60 D OS=Arabidopsis thaliana OX=3702 GN=CBP60D PE=2 SV=1	Function unknown	PREDICTED: calmodulin-binding protein 60 D [Capsicum annuum]
LOC107839692	139	102	206	314	311	327	2.66245	2.45937	3.84105	7.74183	7.45004	6.37045	1.50298e-10	1.08981	up
LOC107839697	3394	2992	3720	614	682	794	57.6178	64.0442	61.2526	13.3467	14.4118	13.6338	1.97538e-291	-2.23614	down	--	Molecular Function: nicotianamine synthase activity (GO:0030410);; Biological Process: nicotianamine biosynthetic process (GO:0030418);;	K05953|1.4e-184|cann:107839697|K05953 nicotianamine synthase [EC:2.5.1.43] | (RefSeq) nicotianamine synthase	--	--	Nicotianamine synthase protein	Nicotianamine synthase OS=Solanum lycopersicum OX=4081 GN=CHLN PE=2 SV=1	Amino acid transport and metabolism	PREDICTED: nicotianamine synthase [Capsicum annuum]
LOC107839710	8758	7060	9205	3254	3417	4455	105.849	107.609	107.928	50.4024	51.4391	54.5005	6.9832e-191	-1.14444	down	Translation, ribosomal structure and biogenesis	--	K14564|2.5e-282|cann:107839710|K14564 nucleolar protein 56 | (RefSeq) nucleolar protein 56-like	Ribosome biogenesis in eukaryotes (ko03008)	RNA processing and modification;; Translation, ribosomal structure and biogenesis	snoRNA binding domain, fibrillarin	Probable nucleolar protein 5-1 OS=Arabidopsis thaliana OX=3702 GN=NOP5-1 PE=1 SV=2	--	PREDICTED: nucleolar protein 56-like [Capsicum annuum]
LOC107839752	4759	4019	5159	9290	9586	12240	60.8151	64.7591	63.9503	152.136	152.585	158.321	4.44921e-246	1.17849	up	--	Molecular Function: aspartic-type endopeptidase activity (GO:0004190);; Biological Process: lipid metabolic process (GO:0006629);;	K08245|2.3e-303|cann:107839752|K08245 phytepsin [EC:3.4.23.40] | (RefSeq) cyprosin-like	--	Posttranslational modification, protein turnover, chaperones	Eukaryotic aspartyl protease	Aspartic proteinase oryzasin-1 OS=Oryza sativa subsp. japonica OX=39947 GN=Os05g0567100 PE=2 SV=2	Posttranslational modification, protein turnover, chaperones	PREDICTED: cyprosin-like [Capsicum annuum]
LOC107839788	21	13	23	54	48	75	0.142932	0.108089	0.154722	0.483565	0.418254	0.538759	1.40786e-05	1.35581	up	Signal transduction mechanisms	Molecular Function: protein kinase activity (GO:0004672);; Molecular Function: ATP binding (GO:0005524);; Cellular Component: integral component of membrane (GO:0016021);;	K13435|5.4e-67|spen:107018783|K13435 serine/threonine-protein kinase Pto | (RefSeq) receptor-like protein kinase HERK 1 isoform X2	Plant-pathogen interaction (ko04626)	--	Protein tyrosine and serine/threonine kinase	Leucine-rich repeat receptor protein kinase HPCA1 OS=Arabidopsis thaliana OX=3702 GN=HPCA1 PE=1 SV=1	Signal transduction mechanisms	PREDICTED: probable leucine-rich repeat receptor-like protein kinase At5g49770 [Capsicum annuum]
LOC107839819	28	21	19	78	68	91	0.288325	0.270611	0.188368	1.05812	0.889264	0.970672	6.54453e-08	1.54359	up	Coenzyme transport and metabolism;; Energy production and conversion	--	--	--	--	--	--	--	PREDICTED: uncharacterized protein LOC107839819 [Capsicum annuum]
LOC107839836	575	425	699	109	152	206	4.76686	4.43651	5.61803	1.155	1.56486	1.72261	6.52055e-35	-1.77376	down	Signal transduction mechanisms	Molecular Function: voltage-gated chloride channel activity (GO:0005247);; Cellular Component: integral component of membrane (GO:0016021);;	K05016|0.0e+00|cann:107839836|K05016 chloride channel 7 | (RefSeq) chloride channel protein CLC-c-like	--	Inorganic ion transport and metabolism	Voltage gated chloride channel	Chloride channel protein CLC-c OS=Arabidopsis thaliana OX=3702 GN=CLC-C PE=1 SV=1	Inorganic ion transport and metabolism	PREDICTED: chloride channel protein CLC-c-like [Capsicum annuum]
LOC107839844	5652	4451	5853	2023	2189	2608	178.574	177.318	179.386	81.8832	86.1374	83.375	1.49204e-154	-1.19489	down	Energy production and conversion	Cellular Component: mitochondrion (GO:0005739);; Molecular Function: electron carrier activity (GO:0009055);; Molecular Function: heme binding (GO:0020037);; Molecular Function: metal ion binding (GO:0046872);; Cellular Component: respiratory chain (GO:0070469);;	--	--	Energy production and conversion	Cytochrome c	Cytochrome c OS=Solanum lycopersicum OX=4081 PE=1 SV=2	Energy production and conversion	PREDICTED: cytochrome c [Capsicum annuum]
LOC107839897	9898	7629	10862	4179	4402	5244	273.253	265.618	290.914	147.827	151.376	146.528	6.85448e-120	-1.00247	down	--	Molecular Function: structural constituent of ribosome (GO:0003735);; Cellular Component: ribosome (GO:0005840);; Biological Process: translation (GO:0006412);;	K02951|1.2e-76|cann:107839897|K02951 small subunit ribosomal protein S12e | (RefSeq) 40S ribosomal protein S12-like	Ribosome (ko03010)	Translation, ribosomal structure and biogenesis	Ribosomal protein L7Ae/L30e/S12e/Gadd45 family	40S ribosomal protein S12 OS=Hordeum vulgare OX=4513 GN=RPS12 PE=2 SV=1	Translation, ribosomal structure and biogenesis	PREDICTED: 40S ribosomal protein S12-like [Capsicum annuum]
LOC107839919	3390	2620	3336	5810	5722	7485	24.2054	23.5913	23.1032	53.1615	50.8823	54.0892	6.60301e-133	1.04504	up
LOC107839931	848	645	854	232	239	264	11.827	11.3409	11.5588	4.13671	4.14274	3.72277	6.99626e-54	-1.61233	down	--	Molecular Function: isomerase activity (GO:0016853);; Molecular Function: nutrient reservoir activity (GO:0045735);;	--	--	--	Cupin	13S globulin seed storage protein 2 OS=Fagopyrum esculentum OX=3617 GN=FA18 PE=2 SV=1	Function unknown	PREDICTED: glutelin type-B 2-like [Capsicum annuum]
LOC107839955	10278	8182	11786	4624	4455	5392	372.764	373.837	414.76	215.778	201.565	196.473	3.29478e-106	-1.02495	down	--	Molecular Function: structural constituent of ribosome (GO:0003735);; Cellular Component: ribosome (GO:0005840);; Biological Process: translational elongation (GO:0006414);;	K02942|3.1e-30|cann:107839955|K02942 large subunit ribosomal protein LP1 | (RefSeq) 60S acidic ribosomal protein P1-like	Ribosome (ko03010)	Translation, ribosomal structure and biogenesis	60s Acidic ribosomal protein	60S acidic ribosomal protein P1-1 OS=Arabidopsis thaliana OX=3702 GN=RPP1A PE=3 SV=2	Translation, ribosomal structure and biogenesis	PREDICTED: 60S acidic ribosomal protein P1-like [Capsicum annuum]
LOC107839982	20675	16778	22307	8353	8505	10805	335.685	343.523	351.333	173.783	171.994	177.568	3.04741e-287	-1.08425	down	Translation, ribosomal structure and biogenesis	Molecular Function: structural constituent of ribosome (GO:0003735);; Cellular Component: ribosome (GO:0005840);; Biological Process: translation (GO:0006412);;	K02925|1.4e-226|cann:107839982|K02925 large subunit ribosomal protein L3e | (RefSeq) 60S ribosomal protein L3	Ribosome (ko03010)	Translation, ribosomal structure and biogenesis	Ribosomal protein L3	60S ribosomal protein L3 OS=Oryza sativa subsp. japonica OX=39947 GN=RPL3 PE=2 SV=2	Translation, ribosomal structure and biogenesis	PREDICTED: 60S ribosomal protein L3 [Capsicum annuum]
LOC107840002	42	35	28	92	72	104	1.72282	1.80331	1.13125	4.90922	3.73055	4.40716	1.12478e-05	1.1881	up	--	--	--	--	--	--	--	--	PREDICTED: uncharacterized protein LOC107840002 [Capsicum annuum]
LOC107840014	15818	13207	17149	5067	5001	6436	147.355	155.133	155.015	60.7955	58.2812	60.9971	0	-1.45764	down	--	--	--	--	--	--	--	--	PREDICTED: uncharacterized protein LOC107840014 isoform X1 [Capsicum annuum]
LOC107840015	18332	15012	19523	5820	6721	8531	158.257	163.435	163.498	64.3849	72.2642	74.5373	1.71056e-192	-1.30329	down	Carbohydrate transport and metabolism	Molecular Function: hydrolase activity, hydrolyzing O-glycosyl compounds (GO:0004553);; Biological Process: carbohydrate metabolic process (GO:0005975);;	K15920|0.0e+00|cann:107840015|K15920 xylan 1,4-beta-xylosidase [EC:3.2.1.37] | (RefSeq) beta-xylosidase/alpha-L-arabinofuranosidase 2-like	Amino sugar and nucleotide sugar metabolism (ko00520)	--	Glycosyl hydrolase family 3 C-terminal domain	Beta-xylosidase/alpha-L-arabinofuranosidase 2 OS=Medicago sativa subsp. varia OX=36902 GN=Xyl2 PE=2 SV=1	Carbohydrate transport and metabolism	PREDICTED: beta-xylosidase/alpha-L-arabinofuranosidase 2-like [Capsicum annuum]
LOC107840027	2550	1917	2517	941	1051	1424	49.9558	47.3622	47.8262	23.6145	25.6277	28.2334	2.69413e-49	-1.00474	down	--	Molecular Function: peroxidase activity (GO:0004601);; Cellular Component: extracellular region (GO:0005576);; Biological Process: response to oxidative stress (GO:0006979);; Molecular Function: heme binding (GO:0020037);; Biological Process: hydrogen peroxide catabolic process (GO:0042744);; Molecular Function: metal ion binding (GO:0046872);;	K00430|9.6e-189|cann:107840027|K00430 peroxidase [EC:1.11.1.7] | (RefSeq) peroxidase, poa1; peroxidase N1-like	Phenylpropanoid biosynthesis (ko00940)	--	Peroxidase	Peroxidase N1 OS=Nicotiana tabacum OX=4097 GN=poxN1 PE=1 SV=1	Secondary metabolites biosynthesis, transport and catabolism	Peroxidase N1 [Capsicum annuum]
LOC107840030	6943	5889	7204	857	817	1103	62.1687	66.5566	63.1618	9.80823	9.07719	9.96145	0	-2.81899	down	--	Biological Process: regulation of transcription, DNA-templated (GO:0006355);; Biological Process: circadian rhythm (GO:0007623);;	--	--	--	--	Protein LNK1 OS=Arabidopsis thaliana OX=3702 GN=LNK1 PE=1 SV=1	Function unknown	PREDICTED: protein LNK1 isoform X4 [Capsicum annuum]
LOC107840033	1028	779	1096	301	356	432	15.2372	14.5627	15.7569	5.7073	6.57448	6.47003	5.73235e-48	-1.36687	down	--	Biological Process: auxin-activated signaling pathway (GO:0009734);; Cellular Component: integral component of membrane (GO:0016021);; Biological Process: transmembrane transport (GO:0055085);;	K13947|9.5e-198|cann:107840033|K13947 auxin efflux carrier family protein | (RefSeq) putative auxin efflux carrier component 8	--	--	Membrane transport protein	Auxin efflux carrier component 5 OS=Arabidopsis thaliana OX=3702 GN=PIN5 PE=2 SV=2	Inorganic ion transport and metabolism	PREDICTED: putative auxin efflux carrier component 8 [Capsicum annuum]
LOC107840108	4113	3468	4497	1324	1361	1797	77.7403	82.6765	82.3475	32.0059	32.0261	34.3622	1.39399e-174	-1.40298	down	Coenzyme transport and metabolism	Molecular Function: hydrolase activity (GO:0016787);;	K18551|3.4e-149|cann:107840108|K18551 pyrimidine and pyridine-specific 5'-nucleotidase [EC:3.1.3.-] | (RefSeq) uncharacterized protein C24B11.05	Nicotinate and nicotinamide metabolism (ko00760)	General function prediction only	Haloacid dehalogenase-like hydrolase	--	Function unknown	PREDICTED: uncharacterized protein C24B11.05 isoform X1 [Capsicum annuum]
LOC107840138	3881	2996	4014	1381	1394	1788	36.8622	35.8794	36.977	16.8061	16.483	17.1837	1.68273e-129	-1.22364	down	Posttranslational modification, protein turnover, chaperones	Molecular Function: ATP binding (GO:0005524);; Biological Process: protein folding (GO:0006457);; Molecular Function: unfolded protein binding (GO:0051082);;	K04043|0.0e+00|cann:107840138|K04043 molecular chaperone DnaK | (RefSeq) heat shock 70 kDa protein, mitochondrial-like	RNA degradation (ko03018)	Posttranslational modification, protein turnover, chaperones	Hsp70 protein	Heat shock 70 kDa protein, mitochondrial OS=Solanum tuberosum OX=4113 GN=HSP68 PE=2 SV=1	Posttranslational modification, protein turnover, chaperones	PREDICTED: heat shock 70 kDa protein, mitochondrial-like [Capsicum annuum]
LOC107840141	9787	7849	10782	4051	4058	5626	93.8297	94.8981	100.276	49.7647	48.4575	54.5871	1.57608e-123	-1.02409	down	Posttranslational modification, protein turnover, chaperones	Molecular Function: ATP binding (GO:0005524);; Biological Process: protein folding (GO:0006457);; Molecular Function: unfolded protein binding (GO:0051082);;	K04043|0.0e+00|cann:107840141|K04043 molecular chaperone DnaK | (RefSeq) heat shock 70 kDa protein, mitochondrial	RNA degradation (ko03018)	Posttranslational modification, protein turnover, chaperones	Hsp70 protein	Heat shock 70 kDa protein, mitochondrial OS=Solanum tuberosum OX=4113 GN=HSP68 PE=2 SV=1	Posttranslational modification, protein turnover, chaperones	PREDICTED: heat shock 70 kDa protein, mitochondrial [Capsicum annuum]
LOC107840155	592	488	607	1115	1224	1271	14.3074	14.8818	14.2267	34.5539	36.8593	31.1074	2.18595e-37	1.11619	up	Function unknown	Cellular Component: extracellular region (GO:0005576);;	K13449|4.0e-109|cann:107840155|K13449 pathogenesis-related protein 1 | (RefSeq) PR1; basic form of pathogenesis-related protein 1-like	MAPK signaling pathway - plant (ko04016);; Plant hormone signal transduction (ko04075);; Plant-pathogen interaction (ko04626)	Function unknown	Cysteine-rich secretory protein family	Basic form of pathogenesis-related protein 1 OS=Nicotiana tabacum OX=4097 PE=3 SV=1	Function unknown	PREDICTED: basic form of pathogenesis-related protein 1-like [Capsicum annuum]
LOC107840158	5770	5266	5475	492	679	670	51.1426	58.7275	46.91	5.49885	7.443	5.94557	2.19714e-79	-3.00605	down	--	Biological Process: regulation of transcription, DNA-templated (GO:0006355);; Biological Process: circadian rhythm (GO:0007623);;	--	--	--	--	Protein LNK2 OS=Arabidopsis thaliana OX=3702 GN=LNK2 PE=1 SV=1	Function unknown	PREDICTED: protein LNK2-like isoform X1 [Capsicum annuum]
LOC107840171	132	84	141	224	262	244	1.47555	1.17089	1.52356	3.19801	3.64262	2.7553	8.35341e-09	1.02531	up	Posttranslational modification, protein turnover, chaperones	Cellular Component: integral component of membrane (GO:0016021);;	--	--	--	--	Probable zinc metallopeptidase EGY3, chloroplastic OS=Arabidopsis thaliana OX=3702 GN=EGY3 PE=1 SV=1	Cell wall/membrane/envelope biogenesis	PREDICTED: probable zinc metallopeptidase EGY3, chloroplastic [Capsicum annuum]
LOC107840186	1800	1405	1894	658	699	990	16.8256	16.2896	17.5728	8.08425	8.28124	8.46032	1.20087e-49	-1.09046	down	--	Biological Process: positive gravitropism (GO:0009958);;	--	--	--	NPH3 family	BTB/POZ domain-containing protein NPY2 OS=Arabidopsis thaliana OX=3702 GN=NPY2 PE=2 SV=1	Function unknown	PREDICTED: BTB/POZ domain-containing protein NPY2 [Capsicum annuum]
LOC107840187	2818	2433	2957	227	200	258	57.313	62.3874	58.3436	5.91524	5.06199	5.30697	0	-3.52148	down	--	--	--	--	--	Lateral organ boundaries (LOB) domain	LOB domain-containing protein 37 OS=Arabidopsis thaliana OX=3702 GN=LBD37 PE=2 SV=1	Function unknown	PREDICTED: LOB domain-containing protein 37-like [Capsicum annuum]
LOC107840211	1327	990	1347	277	306	407	26.8689	25.2746	26.4595	7.17667	7.69889	8.32619	4.31154e-94	-1.83901	down	--	Molecular Function: molecular_function (GO:0003674);; Molecular Function: transcription factor activity, sequence-specific DNA binding (GO:0003700);; Cellular Component: cellular_component (GO:0005575);; Cellular Component: intracellular (GO:0005622);; Cellular Component: cell (GO:0005623);; Cellular Component: nucleus (GO:0005634);; Biological Process: regulation of transcription, DNA-templated …	--	--	--	--	Zinc finger protein 7 OS=Arabidopsis thaliana OX=3702 GN=ZFP7 PE=1 SV=1	Function unknown	PREDICTED: zinc finger protein 7-like [Capsicum annuum]
LOC107840212	3521	2678	3527	1194	1255	1606	107.261	103.17	105.277	46.9869	47.8024	49.7653	7.42452e-113	-1.23128	down	--	--	--	--	--	--	--	Function unknown	PREDICTED: uncharacterized protein LOC107840212 isoform X2 [Capsicum annuum]
LOC107840235	280	296	440	151	133	184	3.83198	5.11819	5.84569	2.63653	2.25888	2.54608	1.60098e-10	-1.04409	down	--	--	--	--	--	Root cap	--	Function unknown	PREDICTED: uncharacterized protein LOC107840235 [Capsicum annuum]
LOC107840236	297	232	445	109	75	138	4.58236	4.51824	6.65669	2.15686	1.44237	2.14238	3.18829e-15	-1.47003	down	--	--	--	--	--	Root cap	--	Function unknown	PREDICTED: uncharacterized protein LOC107840236 [Capsicum annuum]
LOC107840241	207	168	200	489	495	550	2.52506	2.58581	2.3591	7.6388	7.52254	6.78676	2.70704e-30	1.40885	up	Carbohydrate transport and metabolism	Molecular Function: UDP-glycosyltransferase activity (GO:0008194);;	K23260|1.5e-158|qsu:111990322|K23260 scopoletin glucosyltransferase [EC:2.4.1.128] | (RefSeq) scopoletin glucosyltransferase-like	Phenylpropanoid biosynthesis (ko00940)	Carbohydrate transport and metabolism;; Energy production and conversion	UDP-glucoronosyl and UDP-glucosyl transferase	UDP-glucose flavonoid 3-O-glucosyltransferase 7 OS=Fragaria ananassa OX=3747 GN=GT7 PE=1 SV=1	--	PREDICTED: scopoletin glucosyltransferase-like [Capsicum annuum]
LOC107840244	88	84	94	30	29	44	1.12057	1.34295	1.15066	0.473767	0.45314	0.562192	5.32895e-06	-1.19568	down	Carbohydrate transport and metabolism	Molecular Function: UDP-glycosyltransferase activity (GO:0008194);;	K23260|6.4e-301|cann:107840244|K23260 scopoletin glucosyltransferase [EC:2.4.1.128] | (RefSeq) scopoletin glucosyltransferase-like	Phenylpropanoid biosynthesis (ko00940)	Carbohydrate transport and metabolism;; Energy production and conversion	UDP-glucoronosyl and UDP-glucosyl transferase	Scopoletin glucosyltransferase OS=Nicotiana tabacum OX=4097 GN=TOGT1 PE=1 SV=1	--	PREDICTED: scopoletin glucosyltransferase-like [Capsicum annuum]
LOC107840245	295	186	276	551	554	793	3.10282	2.46476	2.81572	7.43372	7.27118	8.45668	7.11691e-29	1.31797	up	--	Molecular Function: UDP-glycosyltransferase activity (GO:0008194);;	K23260|1.4e-295|cann:107840245|K23260 scopoletin glucosyltransferase [EC:2.4.1.128] | (RefSeq) scopoletin glucosyltransferase-like	Phenylpropanoid biosynthesis (ko00940)	Carbohydrate transport and metabolism;; Energy production and conversion	UDP-glucoronosyl and UDP-glucosyl transferase	Scopoletin glucosyltransferase OS=Nicotiana tabacum OX=4097 GN=TOGT1 PE=1 SV=1	--	PREDICTED: scopoletin glucosyltransferase-like [Capsicum annuum]
LOC107840246	435	324	351	140	148	185	5.50962	5.18204	4.30657	2.27168	2.33077	2.37431	1.62861e-15	-1.16818	down	--	Molecular Function: UDP-glycosyltransferase activity (GO:0008194);;	K23260|2.1e-277|cann:107840246|K23260 scopoletin glucosyltransferase [EC:2.4.1.128] | (RefSeq) scopoletin glucosyltransferase-like	Phenylpropanoid biosynthesis (ko00940)	Carbohydrate transport and metabolism;; Energy production and conversion	UDP-glucoronosyl and UDP-glucosyl transferase	Scopoletin glucosyltransferase OS=Nicotiana tabacum OX=4097 GN=TOGT1 PE=1 SV=1	--	PREDICTED: scopoletin glucosyltransferase-like [Capsicum annuum]
LOC107840274	1100	826	1116	2616	2595	3323	14.6738	13.8957	14.4443	44.7328	43.1309	44.8909	5.09519e-153	1.50642	up	--	Molecular Function: transcription factor activity, sequence-specific DNA binding (GO:0003700);; Biological Process: positive regulation of transcription, DNA-templated (GO:0045893);;	K14432|1.3e-224|cann:107840274|K14432 ABA responsive element binding factor | (RefSeq) ABSCISIC ACID-INSENSITIVE 5-like protein 7	Plant hormone signal transduction (ko04075)	--	bZIP transcription factor	ABSCISIC ACID-INSENSITIVE 5-like protein 7 OS=Arabidopsis thaliana OX=3702 GN=ABF4 PE=1 SV=1	Transcription	PREDICTED: ABSCISIC ACID-INSENSITIVE 5-like protein 7 [Capsicum annuum]
LOC107840276	72	78	95	413	420	513	1.19935	1.64506	1.5363	8.8807	8.77951	8.71108	5.3261e-58	2.38474	up	--	--	--	--	--	--	Cold-regulated protein 28 OS=Arabidopsis thaliana OX=3702 GN=COR28 PE=1 SV=1	--	PREDICTED: uncharacterized protein LOC107840276 [Capsicum annuum]
LOC107840295	4182	3462	4362	539	599	703	44.3792	46.331	44.909	7.32313	7.9168	7.54324	0	-2.66547	down	Energy production and conversion	Molecular Function: oxidoreductase activity (GO:0016491);; Molecular Function: heme binding (GO:0020037);; Molecular Function: iron-sulfur cluster binding (GO:0051536);;	K00366|0.0e+00|cann:107840295|K00366 ferredoxin-nitrite reductase [EC:1.7.7.1] | (RefSeq) nii1; ferredoxin--nitrite reductase, chloroplastic-like	Nitrogen metabolism (ko00910)	Inorganic ion transport and metabolism	Nitrite and sulphite reductase 4Fe-4S domain	Ferredoxin--nitrite reductase, chloroplastic OS=Arabidopsis thaliana OX=3702 GN=NIR1 PE=1 SV=1	Inorganic ion transport and metabolism	PREDICTED: ferredoxin--nitrite reductase, chloroplastic-like [Capsicum annuum]
LOC107840304	194	151	228	371	347	436	3.13231	3.07579	3.57645	7.69661	6.9898	7.13961	2.93802e-14	1.01227	up	Lipid transport and metabolism	Molecular Function: hydrolase activity (GO:0016787);;	K20506|1.6e-68|mus:103977527|K20506 tuliposide A-converting enzyme [EC:4.2.99.22] | (RefSeq) tuliposide A-converting enzyme 2, chloroplastic-like	--	Defense mechanisms	alpha/beta hydrolase fold	Probable carboxylesterase 13 OS=Arabidopsis thaliana OX=3702 GN=CXE13 PE=1 SV=1	Defense mechanisms	PREDICTED: probable carboxylesterase 13 [Capsicum annuum]
LOC107840319	888	694	967	268	303	393	13.1276	12.9424	13.864	5.07329	5.58129	5.87897	8.25404e-44	-1.35666	down	--	Molecular Function: DNA binding (GO:0003677);; Cellular Component: nucleus (GO:0005634);;	K14491|1.8e-11|jcu:105633481|K14491 two-component response regulator ARR-B family | (RefSeq) RR; two-component response regulator ARR18 isoform X1	Plant hormone signal transduction (ko04075)	--	Myb-like DNA-binding domain	Transcription factor HHO6 OS=Arabidopsis thaliana OX=3702 GN=HHO6 PE=2 SV=1	Transcription	PREDICTED: uncharacterized protein LOC107840319 [Capsicum annuum]
LOC107840355	1171	974	1191	2261	2264	2645	28.8183	30.2165	28.422	71.3088	69.4064	65.9052	2.74487e-75	1.1246	up	--	Biological Process: pollen tube guidance (GO:0010183);; Molecular Function: mediator complex binding (GO:0036033);;	--	--	--	--	CCG-binding protein 1 OS=Arabidopsis thaliana OX=3702 GN=MEE14 PE=1 SV=1	--	PREDICTED: CCG-binding protein 1-like [Capsicum annuum]
LOC107840356	335	201	257	586	586	722	8.4149	6.36043	6.26503	18.894	18.3489	18.395	2.70619e-24	1.25383	up	--	Biological Process: pollen tube guidance (GO:0010183);; Molecular Function: mediator complex binding (GO:0036033);;	--	--	--	--	CCG-binding protein 1 OS=Arabidopsis thaliana OX=3702 GN=MEE14 PE=1 SV=1	--	PREDICTED: CCG-binding protein 1-like [Capsicum annuum]
LOC107840369	22	38	62	106	147	150	0.314186	0.686737	0.854178	1.94115	2.62561	2.18073	7.37844e-09	1.53155	up	--	Molecular Function: monooxygenase activity (GO:0004497);; Molecular Function: iron ion binding (GO:0005506);; Molecular Function: oxidoreductase activity, acting on paired donors, with incorporation or reduction of molecular oxygen (GO:0016705);; Molecular Function: heme binding (GO:0020037);;	K17874|1.5e-280|cann:107840369|K17874 9-divinyl ether synthase [EC:4.2.1.121] | (RefSeq) CYP74D4, DES, StDES; 9-divinyl ether synthase	--	--	Cytochrome P450	9-divinyl ether synthase OS=Capsicum annuum OX=4072 GN=DES PE=2 SV=1	Secondary metabolites biosynthesis, transport and catabolism	9-divinyl ether synthase [Capsicum annuum]
LOC107840399	14022	11424	13379	40976	42365	55628	215.974	225.61	199.921	822.971	827.553	882.851	0	1.85116	up	--	--	--	--	--	BURP domain	BURP domain-containing protein 3 OS=Oryza sativa subsp. japonica OX=39947 GN=BURP3 PE=2 SV=1	Function unknown	PREDICTED: BURP domain protein USPL1-like [Capsicum annuum]
LOC107840400	221	186	201	1234	1273	1458	5.30998	5.62412	4.68378	38.001	38.086	35.4606	9.11518e-169	2.68691	up	--	Cellular Component: integral component of membrane (GO:0016021);; Biological Process: positive regulation of circadian rhythm (GO:0042753);;	--	--	--	Early Flowering 4 domain	Protein EARLY FLOWERING 4 OS=Arabidopsis thaliana OX=3702 GN=ELF4 PE=1 SV=1	Function unknown	PREDICTED: protein EARLY FLOWERING 4-like [Capsicum annuum]
LOC107840421	16101	13170	16646	6491	6608	8330	163.686	168.843	164.16	84.5615	83.6672	85.7103	3.57551e-263	-1.07426	down	Carbohydrate transport and metabolism	Molecular Function: ATP binding (GO:0005524);; Biological Process: glycogen biosynthetic process (GO:0005978);; Molecular Function: glucose-1-phosphate adenylyltransferase activity (GO:0008878);; Cellular Component: chloroplast (GO:0009507);; Biological Process: starch biosynthetic process (GO:0019252);;	K00975|5.6e-308|cann:107840421|K00975 glucose-1-phosphate adenylyltransferase [EC:2.7.7.27] | (RefSeq) glucose-1-phosphate adenylyltransferase large subunit 1	Starch and sucrose metabolism (ko00500);; Amino sugar and nucleotide sugar metabolism (ko00520)	Cell wall/membrane/envelope biogenesis	Nucleotidyl transferase	Glucose-1-phosphate adenylyltransferase large subunit 1 (Fragment) OS=Solanum tuberosum OX=4113 GN=AGPS1 PE=1 SV=1	Coenzyme transport and metabolism	PREDICTED: glucose-1-phosphate adenylyltransferase large subunit 1 [Capsicum annuum]
LOC107840477	34	23	36	123	146	164	0.524963	0.441171	0.55221	2.49698	2.88025	2.63276	3.81029e-18	2.02751	up	Carbohydrate transport and metabolism	Molecular Function: fructose-bisphosphate aldolase activity (GO:0004332);; Biological Process: glycolytic process (GO:0006096);;	K01623|4.9e-224|cann:107840477|K01623 fructose-bisphosphate aldolase, class I [EC:4.1.2.13] | (RefSeq) fructose-bisphosphate aldolase 1, chloroplastic	Glycolysis / Gluconeogenesis (ko00010);; Pentose phosphate pathway (ko00030);; Fructose and mannose metabolism (ko00051);; Carbon fixation in photosynthetic organisms (ko00710);; Carbon metabolism (ko01200);; Biosynthesis of amino acids (ko01230)	Carbohydrate transport and metabolism	Fructose-bisphosphate aldolase class-I	Fructose-bisphosphate aldolase 2, chloroplastic OS=Arabidopsis thaliana OX=3702 GN=FBA2 PE=1 SV=2	Carbohydrate transport and metabolism	PREDICTED: fructose-bisphosphate aldolase 1, chloroplastic [Capsicum annuum]
LOC107840478	729	580	724	201	181	236	10.1853	10.1515	9.84267	3.41149	2.95043	3.14903	6.10226e-51	-1.65773	down	--	Molecular Function: zinc ion binding (GO:0008270);;	--	--	--	B-box zinc finger	B-box zinc finger protein 19 OS=Arabidopsis thaliana OX=3702 GN=BBX19 PE=1 SV=1	Function unknown	PREDICTED: B-box zinc finger protein 19 isoform X2 [Capsicum annuum]
LOC107840499	134	99	166	49	47	36	4.29947	4.00335	5.17163	1.98953	1.87689	1.15754	1.62978e-08	-1.37522	down	--	Biological Process: response to auxin (GO:0009733);;	K14488|1.4e-56|cann:107840499|K14488 SAUR family protein | (RefSeq) auxin-induced protein 15A-like	Plant hormone signal transduction (ko04075)	--	Auxin responsive protein	Auxin-responsive protein SAUR50 OS=Arabidopsis thaliana OX=3702 GN=SAUR50 PE=1 SV=1	Function unknown	PREDICTED: auxin-induced protein 15A-like [Capsicum annuum]
LOC107840500	77	81	72	34	29	31	1.78002	2.3818	1.6156	1.01413	0.838918	0.714882	0.000118845	-1.09247	down	--	Biological Process: response to auxin (GO:0009733);;	K14488|8.3e-46|nsy:104211629|K14488 SAUR family protein | (RefSeq) auxin-induced protein 15A-like	Plant hormone signal transduction (ko04075)	--	Auxin responsive protein	Auxin-responsive protein SAUR50 OS=Arabidopsis thaliana OX=3702 GN=SAUR50 PE=1 SV=1	Function unknown	PREDICTED: auxin-induced protein 15A-like [Capsicum annuum]
LOC107840541	605	424	528	1514	1661	1940	11.0653	9.76775	9.36529	35.4707	37.8311	35.9163	1.15424e-100	1.72432	up	--	Biological Process: lipid metabolic process (GO:0006629);; Molecular Function: phosphoric diester hydrolase activity (GO:0008081);;	--	--	Signal transduction mechanisms	Phosphatidylinositol-specific phospholipase C, X domain	--	Signal transduction mechanisms	PREDICTED: PI-PLC X-box domain-containing protein DDB_G0293730-like [Capsicum annuum]
LOC107840549	3644	2865	3641	1384	1093	1773	42.6302	42.2668	41.3218	20.7382	15.9261	20.9959	3.25394e-62	-1.22754	down	--	Cellular Component: integral component of membrane (GO:0016021);;	--	--	--	Nodulin-like	Protein NUCLEAR FUSION DEFECTIVE 4 OS=Arabidopsis thaliana OX=3702 GN=NFD4 PE=3 SV=1	Function unknown	PREDICTED: protein NUCLEAR FUSION DEFECTIVE 4 [Capsicum annuum]
LOC107840595	141	83	115	249	228	252	1.63212	1.21284	1.29766	3.72492	3.48271	3.11811	1.01199e-09	1.08681	up	Amino acid transport and metabolism	Cellular Component: integral component of membrane (GO:0016021);; Molecular Function: transmembrane transporter activity (GO:0022857);;	K03294|3.4e-06|ppp:112275475|K03294 basic amino acid/polyamine antiporter, APA family | (RefSeq) cationic amino acid transporter 1-like	--	Amino acid transport and metabolism	Amino acid permease	Probable polyamine transporter At1g31830 OS=Arabidopsis thaliana OX=3702 GN=At1g31830 PE=2 SV=1	Amino acid transport and metabolism	PREDICTED: probable polyamine transporter At1g31830 [Capsicum annuum]
LOC107840612	98	72	110	276	264	279	1.57991	1.4571	1.71942	5.74052	5.33263	4.58282	6.23845e-19	1.51288	up	--	Molecular Function: transferase activity, transferring acyl groups other than amino-acyl groups (GO:0016747);;	K20240|1.2e-43|hbr:110660384|K20240 spermidine dicoumaroyl transferase [EC:2.3.1.249] | (RefSeq) spermidine sinapoyl-CoA acyltransferase-like	--	--	Transferase family	Acyl transferase 4 OS=Oryza sativa subsp. japonica OX=39947 GN=AT4 PE=1 SV=1	Function unknown	PREDICTED: 3'-N-debenzoyl-2'-deoxytaxol N-benzoyltransferase [Capsicum annuum]
LOC107840625	180	141	158	303	339	456	3.0045	2.96694	2.55934	6.48151	7.05166	7.70906	2.66814e-16	1.16898	up	General function prediction only	--	K19073|2.7e-15|sbi:8082294|K19073 divinyl chlorophyllide a 8-vinyl-reductase [EC:1.3.1.75] | (RefSeq) divinyl chlorophyllide a 8-vinyl-reductase, chloroplastic	Porphyrin and chlorophyll metabolism (ko00860)	Carbohydrate transport and metabolism	NmrA-like family	Protein HIGH CHLOROPHYLL FLUORESCENCE PHENOTYPE 244, chloroplastic OS=Arabidopsis thaliana OX=3702 GN=HCF244 PE=1 SV=1	Carbohydrate transport and metabolism	PREDICTED: uncharacterized protein ycf39 [Capsicum annuum]
LOC107840635	826	620	803	2020	1907	2634	10.7116	10.1448	10.1007	33.5799	30.8179	34.5958	3.7874e-117	1.55457	up	Inorganic ion transport and metabolism	Molecular Function: N,N-dimethylaniline monooxygenase activity (GO:0004499);; Molecular Function: flavin adenine dinucleotide binding (GO:0050660);; Molecular Function: NADP binding (GO:0050661);;	K11816|1.7e-22|adu:107491663|K11816 indole-3-pyruvate monooxygenase [EC:1.14.13.168] | (RefSeq) probable indole-3-pyruvate monooxygenase YUCCA5	Tryptophan metabolism (ko00380)	Secondary metabolites biosynthesis, transport and catabolism	Flavin-binding monooxygenase-like	Probable flavin-containing monooxygenase 1 OS=Arabidopsis thaliana OX=3702 GN=FMO1 PE=2 SV=1	Secondary metabolites biosynthesis, transport and catabolism	PREDICTED: probable flavin-containing monooxygenase 1 [Capsicum annuum]
LOC107840744	16	33	16	45	77	94	0.262339	0.672503	0.252827	0.937726	1.56082	1.54836	4.25757e-05	1.34231	up	Carbohydrate transport and metabolism	Molecular Function: polygalacturonase activity (GO:0004650);; Cellular Component: extracellular region (GO:0005576);; Biological Process: carbohydrate metabolic process (GO:0005975);; Biological Process: cell wall organization (GO:0071555);;	K01184|5.5e-242|cann:107840744|K01184 polygalacturonase [EC:3.2.1.15] | (RefSeq) probable polygalacturonase At1g80170	Pentose and glucuronate interconversions (ko00040)	--	Glycosyl hydrolases family 28	Probable polygalacturonase At1g80170 OS=Arabidopsis thaliana OX=3702 GN=At1g80170 PE=1 SV=1	Carbohydrate transport and metabolism	PREDICTED: probable polygalacturonase At1g80170 [Capsicum annuum]
LOC107840789	591	369	552	95	102	124	13.9898	11.0167	12.6831	2.86534	2.99421	2.96989	2.59341e-48	-2.12045	down	--	--	--	--	--	Hydrophobic seed protein	36.4 kDa proline-rich protein OS=Solanum lycopersicum OX=4081 GN=TPRP-F1 PE=2 SV=1	Function unknown	PREDICTED: 36.4 kDa proline-rich protein-like [Capsicum annuum]
LOC107840812	3281	2215	3030	1103	1196	1250	172.589	146.948	154.599	74.3594	78.3192	66.5489	5.75805e-56	-1.21195	down	--	Molecular Function: structural constituent of ribosome (GO:0003735);; Cellular Component: ribosome (GO:0005840);; Biological Process: translation (GO:0006412);;	K02924|4.8e-23|cann:107877672|K02924 large subunit ribosomal protein L39e | (RefSeq) 60S ribosomal protein L39-3	Ribosome (ko03010)	Translation, ribosomal structure and biogenesis	Ribosomal L39 protein	60S ribosomal protein L39-3 OS=Oryza sativa subsp. japonica OX=39947 GN=RPL39C PE=3 SV=1	Translation, ribosomal structure and biogenesis	hypothetical protein MIMGU_mgv1a017298mg [Erythranthe guttata]
LOC107840831	2117	1769	2146	906	950	1023	23.1848	24.4393	22.8019	12.7155	12.9608	11.3345	1.96705e-49	-1.02905	down	Signal transduction mechanisms	Molecular Function: protein serine/threonine kinase activity (GO:0004674);; Molecular Function: ATP binding (GO:0005524);; Biological Process: signal transduction (GO:0007165);;	K12761|1.1e-171|nta:107777345|K12761 carbon catabolite-derepressing protein kinase [EC:2.7.11.1] | (RefSeq) CIPK14; CBL-interacting serine/threonine-protein kinase 14-like	--	Signal transduction mechanisms	Protein kinase domain	CBL-interacting serine/threonine-protein kinase 14 OS=Arabidopsis thaliana OX=3702 GN=CIPK14 PE=1 SV=1	Signal transduction mechanisms	PREDICTED: CBL-interacting serine/threonine-protein kinase 14-like [Capsicum annuum]
LOC107840863	115	79	78	212	226	285	1.72145	1.49124	1.12286	4.05906	4.21905	4.32095	1.2263e-13	1.34793	up	--	Cellular Component: cytosol (GO:0005829);; Biological Process: lignin biosynthetic process (GO:0009809);; Biological Process: positive regulation of flavonoid biosynthetic process (GO:0009963);; Biological Process: auxin homeostasis (GO:0010252);; Cellular Component: membrane (GO:0016020);; Molecular Function: shikimate O-hydroxycinnamoyltransferase activity (GO:0047172);; Molecular Function: qui…	K13065|1.1e-261|cann:107840863|K13065 shikimate O-hydroxycinnamoyltransferase [EC:2.3.1.133] | (RefSeq) shikimate O-hydroxycinnamoyltransferase-like	Phenylpropanoid biosynthesis (ko00940);; Flavonoid biosynthesis (ko00941);; Stilbenoid, diarylheptanoid and gingerol biosynthesis (ko00945)	--	Transferase family	Shikimate O-hydroxycinnamoyltransferase OS=Nicotiana tabacum OX=4097 GN=HST PE=1 SV=1	Function unknown	PREDICTED: shikimate O-hydroxycinnamoyltransferase-like [Capsicum annuum]
LOC107840889	5	12	21	48	62	43	0.072517	0.211878	0.291223	0.8802	1.11181	0.630033	2.00251e-05	1.51642	up	--	Molecular Function: DNA binding (GO:0003677);; Molecular Function: transcription factor activity, sequence-specific DNA binding (GO:0003700);; Cellular Component: nucleus (GO:0005634);;	K09286|6.6e-22|ppp:112279394|K09286 EREBP-like factor | (RefSeq) ethylene-responsive transcription factor ERF022-like	--	--	AP2 domain	Ethylene-responsive transcription factor ERF017 OS=Arabidopsis thaliana OX=3702 GN=ERF017 PE=2 SV=1	Transcription	PREDICTED: uncharacterized protein LOC107840889 [Capsicum annuum]
LOC107840915	736	678	843	1527	1540	2023	12.3656	13.888	13.8373	32.6237	32.2149	34.046	4.37209e-64	1.18265	up	--	Molecular Function: DNA binding (GO:0003677);; Molecular Function: transcription factor activity, sequence-specific DNA binding (GO:0003700);; Cellular Component: CCAAT-binding factor complex (GO:0016602);;	K08064|7.7e-138|cann:107840915|K08064 nuclear transcription factor Y, alpha | (RefSeq) nuclear transcription factor Y subunit A-4-like	--	Transcription	CCAAT-binding transcription factor (CBF-B/NF-YA) subunit B	Nuclear transcription factor Y subunit A-3 OS=Arabidopsis thaliana OX=3702 GN=NFYA3 PE=2 SV=2	Transcription	Nuclear transcription factor Y subunit A-6 [Capsicum annuum]
LOC107840923	31	23	23	73	68	115	0.355186	0.331227	0.249675	1.07303	0.970269	1.34423	1.08472e-07	1.48666	up	Coenzyme transport and metabolism;; Energy production and conversion	Cellular Component: integral component of membrane (GO:0016021);; Biological Process: carotenoid biosynthetic process (GO:0016117);; Molecular Function: oxidoreductase activity, acting on paired donors, with incorporation or reduction of molecular oxygen (GO:0016705);;	K06444|4.4e-305|cann:107840923|K06444 lycopene epsilon-cyclase [EC:5.5.1.18] | (RefSeq) lycopene epsilon cyclase, chloroplastic	Carotenoid biosynthesis (ko00906)	--	Lycopene cyclase protein	Lycopene epsilon cyclase, chloroplastic OS=Solanum lycopersicum OX=4081 GN=CRTL-E-1 PE=2 SV=1	Lipid transport and metabolism	PREDICTED: lycopene epsilon cyclase, chloroplastic isoform X1 [Capsicum annuum]
LOC107840943	2343	1901	2800	626	708	805	43.3818	44.3985	50.3093	14.8368	16.3211	15.0895	4.70328e-116	-1.67128	down	--	Molecular Function: iron ion binding (GO:0005506);; Cellular Component: cytoplasm (GO:0005737);; Biological Process: inositol catabolic process (GO:0019310);; Molecular Function: inositol oxygenase activity (GO:0050113);;	K00469|1.6e-188|cann:107840943|K00469 inositol oxygenase [EC:1.13.99.1] | (RefSeq) inositol oxygenase 4	Ascorbate and aldarate metabolism (ko00053);; Inositol phosphate metabolism (ko00562)	General function prediction only	Myo-inositol oxygenase	Inositol oxygenase 4 OS=Arabidopsis thaliana OX=3702 GN=MIOX4 PE=2 SV=1	Replication, recombination and repair	PREDICTED: inositol oxygenase 4 [Capsicum annuum]
LOC107840947	4417	3446	4469	1846	1833	2054	179.828	176.918	176.506	96.289	92.9502	84.6372	7.75175e-82	-1.06592	down	--	Molecular Function: structural constituent of ribosome (GO:0003735);; Cellular Component: ribosome (GO:0005840);; Biological Process: translation (GO:0006412);;	K02983|6.7e-27|cann:107840947|K02983 small subunit ribosomal protein S30e | (RefSeq) 40S ribosomal protein S30-like	Ribosome (ko03010)	Translation, ribosomal structure and biogenesis;; Posttranslational modification, protein turnover, chaperones	Ribosomal protein S30	40S ribosomal protein S30 OS=Arabidopsis thaliana OX=3702 GN=RPS30A PE=3 SV=3	--	PREDICTED: 40S ribosomal protein S30-like [Capsicum annuum]
LOC107840954	1945	1469	2085	675	630	821	28.2537	26.9078	29.3856	12.5676	11.4031	12.0681	6.85343e-79	-1.3295	down	General function prediction only	Molecular Function: protein-arginine N-methyltransferase activity (GO:0016274);;	K11434|2.2e-208|cann:107840954|K11434 type I protein arginine methyltransferase [EC:2.1.1.319] | (RefSeq) probable protein arginine N-methyltransferase 1.2	--	Posttranslational modification, protein turnover, chaperones;; Transcription;; Signal transduction mechanisms	Ribosomal protein L11 methyltransferase (PrmA)	Probable protein arginine N-methyltransferase 1 OS=Oryza sativa subsp. indica OX=39946 GN=PRMT1 PE=3 SV=1	--	PREDICTED: probable protein arginine N-methyltransferase 1.2 [Capsicum annuum]
LOC107840985	3326	2837	3390	1277	1323	1704	28.509	30.6665	28.1874	14.0261	14.1216	14.7832	1.2562e-96	-1.12594	down	Carbohydrate transport and metabolism	Molecular Function: hydrolase activity, hydrolyzing O-glycosyl compounds (GO:0004553);; Biological Process: carbohydrate metabolic process (GO:0005975);;	K15920|2.9e-265|pper:18789349|K15920 xylan 1,4-beta-xylosidase [EC:3.2.1.37] | (RefSeq) beta-xylosidase/alpha-L-arabinofuranosidase 2	Amino sugar and nucleotide sugar metabolism (ko00520)	--	Glycosyl hydrolase family 3 C-terminal domain	Probable beta-D-xylosidase 2 OS=Arabidopsis thaliana OX=3702 GN=BXL2 PE=2 SV=1	Carbohydrate transport and metabolism	PREDICTED: probable beta-D-xylosidase 2 [Capsicum annuum]
LOC107840998	25	28	30	80	71	85	0.348187	0.491016	0.411163	1.47064	1.25714	1.21211	2.15864e-06	1.3177	up	--	Biological Process: immune system process (GO:0002376);; Cellular Component: cellular_component (GO:0005575);; Cellular Component: intracellular (GO:0005622);; Cellular Component: cell (GO:0005623);; Cellular Component: cytoplasm (GO:0005737);; Cellular Component: plasma membrane (GO:0005886);; Biological Process: response to stress (GO:0006950);; Biological Process: defense response (GO:0006952)…	K15042|3.4e-09|oeu:111369133|K15042 importin subunit alpha-6/7 | (RefSeq) importin subunit alpha-like	--	--	--	--	Signal transduction mechanisms	PREDICTED: uncharacterized protein LOC107840998 isoform X2 [Capsicum annuum]
LOC107841041	226	143	193	45	32	51	2.86186	2.28117	2.37064	0.728521	0.502103	0.644436	4.71454e-19	-1.92912	down	Posttranslational modification, protein turnover, chaperones	Molecular Function: ATP binding (GO:0005524);; Cellular Component: chloroplast stroma (GO:0009570);; Biological Process: iron-sulfur cluster assembly (GO:0016226);; Molecular Function: iron-sulfur cluster binding (GO:0051536);;	K03593|8.5e-54|mis:MICPUN_107712|K03593 ATP-binding protein involved in chromosome partitioning | (RefSeq) hypothetical protein	--	Cell cycle control, cell division, chromosome partitioning	NUBPL iron-transfer P-loop NTPase	Fe-S cluster assembly factor HCF101, chloroplastic OS=Arabidopsis thaliana OX=3702 GN=HCF101 PE=1 SV=1	Cell cycle control, cell division, chromosome partitioning	PREDICTED: fe-S cluster assembly factor HCF101, chloroplastic [Capsicum annuum]
LOC107841098	334	281	354	57	59	98	4.54824	4.83268	4.68347	0.9894	0.995208	1.35328	1.68812e-34	-2.06056	down	--	Molecular Function: aspartic-type endopeptidase activity (GO:0004190);;	K22683|2.7e-23|sita:101785818|K22683 aspartyl protease family protein [EC:3.4.23.-] | (RefSeq) aspartyl protease family protein 2	--	Posttranslational modification, protein turnover, chaperones	Xylanase inhibitor C-terminal	Probable aspartic proteinase GIP2 OS=Nicotiana benthamiana OX=4100 GN=GIP2 PE=1 SV=1	Posttranslational modification, protein turnover, chaperones	PREDICTED: basic 7S globulin-like [Capsicum annuum]
LOC107841124	2254	1645	2412	647	625	834	30.4961	28.0584	31.6582	11.215	10.532	11.4239	1.00835e-103	-1.54005	down	--	Molecular Function: aspartic-type endopeptidase activity (GO:0004190);;	K22683|1.7e-23|fve:101314562|K22683 aspartyl protease family protein [EC:3.4.23.-] | (RefSeq) protein ASPARTIC PROTEASE IN GUARD CELL 2	--	Posttranslational modification, protein turnover, chaperones	Xylanase inhibitor C-terminal	Probable aspartic proteinase GIP2 OS=Nicotiana benthamiana OX=4100 GN=GIP2 PE=1 SV=1	Posttranslational modification, protein turnover, chaperones	PREDICTED: basic 7S globulin-like [Capsicum annuum]
LOC107841817	248	164	215	42	28	47	7.73566	6.46467	6.50723	1.67053	1.06567	1.47974	5.07333e-25	-2.19884	down	--	--	--	--	--	--	--	Function unknown	hypothetical protein CQW23_06880 [Capsicum baccatum]
LOC107841845	2065	1592	2314	577	598	859	28.3165	27.5197	30.7882	10.1331	10.2097	11.913	2.83148e-89	-1.51629	down	Amino acid transport and metabolism	Molecular Function: glutamate-ammonia ligase activity (GO:0004356);; Molecular Function: ATP binding (GO:0005524);; Cellular Component: mitochondrion (GO:0005739);; Biological Process: glutamine biosynthetic process (GO:0006542);; Cellular Component: chloroplast thylakoid membrane (GO:0009535);; Cellular Component: chloroplast stroma (GO:0009570);; Cellular Component: chloroplast envelope (GO:000…	K01915|4.1e-256|cann:107841845|K01915 glutamine synthetase [EC:6.3.1.2] | (RefSeq) glutamine synthetase, chloroplastic	Arginine biosynthesis (ko00220);; Alanine, aspartate and glutamate metabolism (ko00250);; Glyoxylate and dicarboxylate metabolism (ko00630);; Nitrogen metabolism (ko00910);; Biosynthesis of amino acids (ko01230)	Amino acid transport and metabolism	Glutamine synthetase, catalytic domain	Glutamine synthetase, chloroplastic OS=Daucus carota OX=4039 GN=GLN2 PE=2 SV=1	Amino acid transport and metabolism	glutamine synthetase, chloroplastic [Capsicum annuum]
LOC107841847	841	697	971	1987	1906	2872	14.7255	15.388	16.4829	44.5824	41.5686	50.894	7.33599e-83	1.43384	up	--	--	--	--	--	Cotton fibre expressed protein	--	Function unknown	PREDICTED: uncharacterized protein LOC107841847 [Capsicum annuum]
LOC107841848	195	140	208	36	35	57	4.2418	3.83674	4.37896	0.981598	0.936071	1.24432	4.64971e-19	-1.89668	down	--	--	--	--	--	Protein of unknown function (DUF1677)	--	Function unknown	PREDICTED: uncharacterized protein LOC107841848 [Capsicum annuum]
LOC107841880	31	38	60	127	101	122	1.33676	2.06041	2.52726	7.09138	5.44699	5.3706	2.22037e-07	1.31212	up	--	Cellular Component: integral component of membrane (GO:0016021);;	--	--	--	Early nodulin 93 ENOD93 protein	Early nodulin-93 OS=Glycine max OX=3847 PE=2 SV=1	Function unknown	PREDICTED: early nodulin-93-like [Capsicum annuum]
LOC107841889	163	92	179	260	330	378	2.56494	1.83164	2.73294	5.2648	6.49341	6.03628	5.19068e-12	1.143	up	Secondary metabolites biosynthesis, transport and catabolism	Molecular Function: oxidoreductase activity (GO:0016491);; Molecular Function: metal ion binding (GO:0046872);;	K13229|6.7e-95|ats:109766943|K13229 2,4-dihydroxy-1,4-benzoxazin-3-one-glucoside dioxygenase [EC:1.14.11.59] | (RefSeq) LOC109766943; DIBOA-glucoside dioxygenase BX6-like	Benzoxazinoid biosynthesis (ko00402)	Secondary metabolites biosynthesis, transport and catabolism;; General function prediction only	2OG-Fe(II) oxygenase superfamily	1-aminocyclopropane-1-carboxylate oxidase homolog OS=Solanum lycopersicum OX=4081 GN=ACO3 PE=2 SV=1	Secondary metabolites biosynthesis, transport and catabolism	PREDICTED: 1-aminocyclopropane-1-carboxylate oxidase homolog [Capsicum annuum]
LOC107841890	83	67	79	169	164	222	1.6202	1.64293	1.4934	4.2626	4.00169	4.40963	9.08773e-11	1.21892	up	Secondary metabolites biosynthesis, transport and catabolism	Molecular Function: oxidoreductase activity (GO:0016491);; Molecular Function: metal ion binding (GO:0046872);;	K13229|2.1e-96|ats:109766943|K13229 2,4-dihydroxy-1,4-benzoxazin-3-one-glucoside dioxygenase [EC:1.14.11.59] | (RefSeq) LOC109766943; DIBOA-glucoside dioxygenase BX6-like	Benzoxazinoid biosynthesis (ko00402)	Secondary metabolites biosynthesis, transport and catabolism;; General function prediction only	2OG-Fe(II) oxygenase superfamily	1-aminocyclopropane-1-carboxylate oxidase homolog OS=Solanum lycopersicum OX=4081 GN=ACO3 PE=2 SV=1	Secondary metabolites biosynthesis, transport and catabolism	PREDICTED: 1-aminocyclopropane-1-carboxylate oxidase homolog [Capsicum annuum]
LOC107841991	264	221	280	671	725	922	2.84353	3.01186	2.92919	9.282	9.75524	10.0796	1.56823e-55	1.59206	up	General function prediction only	--	K13963|5.6e-132|vra:111242705|K13963 serpin B | (RefSeq) uncharacterized protein LOC111242705	--	--	Endonuclease/Exonuclease/phosphatase family	--	Function unknown	PREDICTED: uncharacterized protein LOC107841991 [Capsicum annuum]
LOC107842003	7	10	7	39	42	55	0.049185	0.087382	0.039594	0.358574	0.414832	0.405956	2.29681e-07	1.82052	up	Carbohydrate transport and metabolism	Molecular Function: ATP binding (GO:0005524);; Biological Process: pyruvate metabolic process (GO:0006090);; Molecular Function: kinase activity (GO:0016301);; Molecular Function: metal ion binding (GO:0046872);; Molecular Function: pyruvate, phosphate dikinase activity (GO:0050242);;	K01006|0.0e+00|cann:107842003|K01006 pyruvate, orthophosphate dikinase [EC:2.7.9.1] | (RefSeq) pyruvate, phosphate dikinase, chloroplastic	Glycolysis / Gluconeogenesis (ko00010);; Pyruvate metabolism (ko00620);; Carbon fixation in photosynthetic organisms (ko00710);; Carbon metabolism (ko01200)	--	PEP-utilising enzyme, PEP-binding domain	Pyruvate, phosphate dikinase, chloroplastic OS=Mesembryanthemum crystallinum OX=3544 GN=PPD PE=2 SV=1	Nucleotide transport and metabolism	PREDICTED: pyruvate, phosphate dikinase 2 isoform X3 [Capsicum annuum]
LOC107842013	271	221	198	13	25	25	3.87468	3.98794	2.74853	0.230224	0.441958	0.34861	6.84395e-38	-3.06654	down	Translation, ribosomal structure and biogenesis	Cellular Component: nucleus (GO:0005634);; Biological Process: tRNA processing (GO:0008033);; Cellular Component: plastid (GO:0009536);; Biological Process: cytokinin biosynthetic process (GO:0009691);; Molecular Function: AMP dimethylallyltransferase activity (GO:0009824);;	K10760|8.5e-182|cann:107842013|K10760 adenylate dimethylallyltransferase (cytokinin synthase) [EC:2.5.1.27 2.5.1.112] | (RefSeq) adenylate isopentenyltransferase 3, chloroplastic	Zeatin biosynthesis (ko00908)	Translation, ribosomal structure and biogenesis	IPP transferase	Adenylate isopentenyltransferase 3, chloroplastic OS=Arabidopsis thaliana OX=3702 GN=IPT3 PE=1 SV=1	Translation, ribosomal structure and biogenesis	PREDICTED: adenylate isopentenyltransferase 3, chloroplastic [Capsicum annuum]
LOC107842048	2663	2097	2658	614	555	728	52.6898	52.3375	51.0235	15.5637	13.6581	14.5731	6.79817e-187	-1.92733	down	--	--	--	--	--	LURP-one-related	Protein LURP-one-related 5 OS=Arabidopsis thaliana OX=3702 GN=At1g80120 PE=2 SV=1	Function unknown	PREDICTED: protein LURP-one-related 5-like [Capsicum annuum]
LOC107842118	53	84	109	20	42	42	0.60039	1.18657	1.19596	0.281628	0.594682	0.475029	0.000841092	-1.0257	down	--	--	--	--	--	--	--	--	PREDICTED: uncharacterized protein LOC107842118 isoform X1 [Capsicum annuum]
LOC107842139	130	117	165	36	39	57	3.92066	4.41571	4.80296	1.38883	1.4609	1.72541	7.90606e-11	-1.47707	down	Posttranslational modification, protein turnover, chaperones	--	K13993|5.6e-80|cann:107842139|K13993 HSP20 family protein | (RefSeq) class I heat shock protein-like	Protein processing in endoplasmic reticulum (ko04141)	Posttranslational modification, protein turnover, chaperones	Hsp20/alpha crystallin family	17.6 kDa class I heat shock protein OS=Solanum peruvianum OX=4082 PE=2 SV=1	Posttranslational modification, protein turnover, chaperones	PREDICTED: class I heat shock protein-like [Capsicum annuum]
LOC107842179	658	509	661	47	33	58	11.7613	11.473	11.4625	1.06492	0.726138	1.04603	4.18199e-112	-3.53902	down	Defense mechanisms	Biological Process: cellular ion homeostasis (GO:0006873);; Molecular Function: voltage-gated anion channel activity (GO:0008308);; Cellular Component: integral component of membrane (GO:0016021);;	--	--	--	Voltage-dependent anion channel	S-type anion channel SLAH1 OS=Arabidopsis thaliana OX=3702 GN=SLAH1 PE=2 SV=1	Function unknown	PREDICTED: S-type anion channel SLAH1-like [Capsicum annuum]
LOC107842245	92	72	91	208	226	322	1.08039	1.05758	1.03321	3.28858	3.4103	4.18405	4.01206e-18	1.50103	up	Carbohydrate transport and metabolism	Molecular Function: UDP-glycosyltransferase activity (GO:0008194);;	K00927|7.7e-150|ini:109182250|K00927 phosphoglycerate kinase [EC:2.7.2.3] | (RefSeq) uncharacterized LOC109182250	Glycolysis / Gluconeogenesis (ko00010);; Carbon fixation in photosynthetic organisms (ko00710);; Carbon metabolism (ko01200);; Biosynthesis of amino acids (ko01230)	Carbohydrate transport and metabolism;; Energy production and conversion	UDP-glucoronosyl and UDP-glucosyl transferase	UDP-glycosyltransferase 86A1 OS=Arabidopsis thaliana OX=3702 GN=UGT86A1 PE=2 SV=1	Carbohydrate transport and metabolism	PREDICTED: UDP-glycosyltransferase 86A1-like isoform X1 [Capsicum annuum]
LOC107842251	234	213	307	62	86	81	8.01052	9.18568	10.2123	2.72409	3.65833	2.80782	6.59399e-18	-1.58688	down	--	Biological Process: lipid transport (GO:0006869);; Molecular Function: lipid binding (GO:0008289);;	--	--	--	Protease inhibitor/seed storage/LTP family	Non-specific lipid-transfer protein 2 OS=Solanum pennellii OX=28526 GN=LTP2 PE=3 SV=1	--	PREDICTED: non-specific lipid-transfer protein 2-like [Capsicum annuum]
LOC107842252	15	13	15	41	41	53	0.2112	0.231111	0.200333	0.758737	0.736984	0.778604	0.000109873	1.30144	up	--	Molecular Function: UDP-glycosyltransferase activity (GO:0008194);;	K13496|1.4e-99|cann:107842253|K13496 UDP-glucosyltransferase 73C [EC:2.4.1.-] | (RefSeq) UDP-glycosyltransferase 73C3-like	Zeatin biosynthesis (ko00908)	Carbohydrate transport and metabolism;; Energy production and conversion	UDP-glucoronosyl and UDP-glucosyl transferase	UDP-glycosyltransferase 73C4 OS=Solanum lycopersicum OX=4081 GN=UGT73C4 PE=2 SV=1	--	UDP-glycosyltransferase 73C4 [Capsicum annuum]
LOC107842274	434	345	573	171	164	211	16.959	17.0135	21.7383	8.5427	7.98126	8.32459	4.65364e-19	-1.23175	down	--	Molecular Function: DNA binding (GO:0003677);; Cellular Component: nucleus (GO:0005634);; Biological Process: DNA replication (GO:0006260);; Biological Process: DNA repair (GO:0006281);; Biological Process: DNA recombination (GO:0006310);;	K10740|3.4e-55|cann:107842274|K10740 replication factor A3 | (RefSeq) replication protein A 14 kDa subunit B	DNA replication (ko03030);; Nucleotide excision repair (ko03420);; Mismatch repair (ko03430);; Homologous recombination (ko03440)	--	Replication factor A protein 3	Replication protein A 14 kDa subunit B OS=Arabidopsis thaliana OX=3702 GN=RPA3B PE=1 SV=1	Function unknown	PREDICTED: replication protein A 14 kDa subunit B [Capsicum annuum]
LOC107842281	1136	883	1147	1895	2084	2537	9.63522	9.44255	9.43157	20.5943	22.0097	21.7773	1.19009e-65	1.05933	up	Inorganic ion transport and metabolism	Molecular Function: potassium ion transmembrane transporter activity (GO:0015079);; Cellular Component: integral component of membrane (GO:0016021);;	K03549|0.0e+00|cann:107842281|K03549 KUP system potassium uptake protein | (RefSeq) HAK1; potassium transporter 5	--	--	K+ potassium transporter	Potassium transporter 5 OS=Arabidopsis thaliana OX=3702 GN=POT5 PE=1 SV=1	Inorganic ion transport and metabolism	potassium transporter 5 [Capsicum annuum]
LOC107842379	96	86	80	274	304	356	1.48597	1.65107	1.21885	5.16815	5.60837	5.42433	8.69859e-27	1.76381	up	Translation, ribosomal structure and biogenesis	Cellular Component: thylakoid (GO:0009579);;	K01092|2.7e-10|boe:106307850|K01092 myo-inositol-1(or 4)-monophosphatase [EC:3.1.3.25] | (RefSeq) phosphatase IMPL1, chloroplastic-like isoform X1	Inositol phosphate metabolism (ko00562);; Phosphatidylinositol signaling system (ko04070)	--	CAAD domains of cyanobacterial aminoacyl-tRNA synthetase	Protein CURVATURE THYLAKOID 1B, chloroplastic OS=Arabidopsis thaliana OX=3702 GN=CURT1B PE=1 SV=2	Function unknown	PREDICTED: protein CURVATURE THYLAKOID 1B, chloroplastic-like isoform X1 [Capsicum annuum]
LOC107842434	97	110	97	253	248	251	2.7334	3.90186	2.65892	9.15911	8.71246	7.16847	7.99701e-12	1.25353	up	Posttranslational modification, protein turnover, chaperones	Biological Process: glycerol ether metabolic process (GO:0006662);; Molecular Function: protein disulfide oxidoreductase activity (GO:0015035);; Biological Process: cell redox homeostasis (GO:0045454);;	K03671|2.5e-98|cann:107842434|K03671 thioredoxin 1 | (RefSeq) thioredoxin-1-like	--	Posttranslational modification, protein turnover, chaperones	Thioredoxin	Thioredoxin M4, chloroplastic OS=Arabidopsis thaliana OX=3702 GN=At3g15360 PE=2 SV=2	Posttranslational modification, protein turnover, chaperones	PREDICTED: thioredoxin-1-like [Capsicum annuum]
LOC107842439	55	32	59	21	12	26	0.64845	0.469527	0.679672	0.315839	0.171826	0.31299	0.00287144	-1.00666	down	--	Molecular Function: single-stranded DNA binding (GO:0003697);; Biological Process: cellular response to DNA damage stimulus (GO:0006974);; Biological Process: protein-DNA covalent cross-linking (GO:0018142);;	--	--	Function unknown	SOS response associated peptidase (SRAP)	--	Function unknown	PREDICTED: uncharacterized protein LOC107842439 [Capsicum annuum]
LOC107842474	445	373	464	745	816	1000	3.62871	3.70118	3.51185	7.59688	7.97995	8.07286	4.55196e-29	1.00684	up	--	Molecular Function: hydrolase activity (GO:0016787);; Biological Process: phosphatidylinositol dephosphorylation (GO:0046856);;	K24221|9.1e-107|aof:109822184|K24221 type I inositol polyphosphate 5-phosphatase IP5P1/2 [EC:3.1.3.56] | (RefSeq) type I inositol polyphosphate 5-phosphatase 2 isoform X1	Inositol phosphate metabolism (ko00562)	Intracellular trafficking, secretion, and vesicular transport	Endonuclease/Exonuclease/phosphatase family	Type I inositol polyphosphate 5-phosphatase 4 OS=Arabidopsis thaliana OX=3702 GN=IP5P4 PE=2 SV=1	Signal transduction mechanisms	PREDICTED: type I inositol polyphosphate 5-phosphatase 4-like [Capsicum annuum]
LOC107842564	344	356	388	762	752	978	5.13487	7.08249	5.99261	15.1805	15.2088	16.2267	2.7298e-32	1.18972	up	--	Molecular Function: molecular_function (GO:0003674);; Molecular Function: catalytic activity (GO:0003824);; Molecular Function: ubiquitin-protein transferase activity (GO:0004842);; Biological Process: cellular protein modification process (GO:0006464);; Biological Process: nitrogen compound metabolic process (GO:0006807);; Biological Process: response to stress (GO:0006950);; Biological Process:…	--	--	--	Ankyrin repeats (many copies)	Putative E3 ubiquitin-protein ligase XBAT31 OS=Arabidopsis thaliana OX=3702 GN=XBAT31 PE=2 SV=1	Posttranslational modification, protein turnover, chaperones	PREDICTED: putative E3 ubiquitin-protein ligase XBAT31 isoform X2 [Capsicum annuum]
LOC107842576	9163	7058	9137	3384	3449	4532	294.67	286.255	285.038	139.432	138.15	147.497	2.02374e-170	-1.13176	down	Translation, ribosomal structure and biogenesis	Molecular Function: structural constituent of ribosome (GO:0003735);; Cellular Component: ribosome (GO:0005840);; Biological Process: translation (GO:0006412);;	K02974|3.1e-66|cann:107842576|K02974 small subunit ribosomal protein S24e | (RefSeq) 40S ribosomal protein S24-1	Ribosome (ko03010)	Translation, ribosomal structure and biogenesis	Ribosomal protein S24e	40S ribosomal protein S24-1 OS=Arabidopsis thaliana OX=3702 GN=RPS24A PE=2 SV=1	Translation, ribosomal structure and biogenesis	PREDICTED: 40S ribosomal protein S24-1 [Capsicum annuum]
LOC107842585	2765	2262	2921	5608	5752	7577	22.3747	23.0805	22.9386	58.1759	57.9952	62.087	1.40176e-201	1.26977	up	Carbohydrate transport and metabolism	Cellular Component: cytosol (GO:0005829);; Biological Process: carbohydrate metabolic process (GO:0005975);; Molecular Function: glycogen phosphorylase activity (GO:0008184);; Biological Process: response to water deprivation (GO:0009414);; Cellular Component: chloroplast (GO:0009507);; Molecular Function: pyridoxal phosphate binding (GO:0030170);; Biological Process: response to cadmium ion (GO:…	K00688|0.0e+00|cann:107842585|K00688 glycogen phosphorylase [EC:2.4.1.1] | (RefSeq) alpha-glucan phosphorylase, H isozyme	Starch and sucrose metabolism (ko00500)	Carbohydrate transport and metabolism	Carbohydrate phosphorylase	Alpha-glucan phosphorylase, H isozyme OS=Solanum tuberosum OX=4113 PE=1 SV=1	Carbohydrate transport and metabolism	PREDICTED: alpha-glucan phosphorylase, H isozyme [Capsicum annuum]
LOC107842687	2	4	13	41	46	67	0.013183	0.035636	0.099019	0.438116	0.463915	0.568122	4.85264e-09	2.11259	up	--	Molecular Function: protein dimerization activity (GO:0046983);;	K13422|6.4e-30|ppp:112279918|K13422 transcription factor MYC2 | (RefSeq) transcription factor MYC4-like isoform X1	MAPK signaling pathway - plant (ko04016);; Plant hormone signal transduction (ko04075)	--	bHLH-MYC and R2R3-MYB transcription factors N-terminal	Transcription factor BHLH42 OS=Actinidia chinensis var. chinensis OX=1590841 GN=BHLH42 PE=1 SV=1	Transcription	PREDICTED: basic helix-loop-helix protein A isoform X1 [Capsicum annuum]
LOC107842812	101	91	89	196	229	275	1.39995	1.59121	1.19432	3.48885	3.95353	3.8688	8.0108e-13	1.2608	up	Carbohydrate transport and metabolism	Biological Process: carbohydrate metabolic process (GO:0005975);; Molecular Function: fructose 1,6-bisphosphate 1-phosphatase activity (GO:0042132);;	K03841|5.5e-223|cann:107842812|K03841 fructose-1,6-bisphosphatase I [EC:3.1.3.11] | (RefSeq) fructose-1,6-bisphosphatase, chloroplastic-like	Glycolysis / Gluconeogenesis (ko00010);; Pentose phosphate pathway (ko00030);; Fructose and mannose metabolism (ko00051);; Carbon fixation in photosynthetic organisms (ko00710);; Carbon metabolism (ko01200)	Carbohydrate transport and metabolism	Fructose-1-6-bisphosphatase, N-terminal domain	Fructose-1,6-bisphosphatase 1, chloroplastic OS=Arabidopsis thaliana OX=3702 GN=CFBP1 PE=1 SV=2	Carbohydrate transport and metabolism	PREDICTED: fructose-1,6-bisphosphatase, chloroplastic-like [Capsicum annuum]
LOC107842826	208	205	261	50	39	66	2.24614	2.77549	2.73331	0.680005	0.515102	0.717536	2.7943e-23	-1.96077	down	Cell cycle control, cell division, chromosome partitioning;; Cytoskeleton	--	K10615|3.8e-24|ppp:112282946|K10615 E3 ubiquitin-protein ligase HERC4 [EC:2.3.2.26] | (RefSeq) probable E3 ubiquitin-protein ligase HERC4 isoform X1	Ubiquitin mediated proteolysis (ko04120)	Function unknown	Regulator of chromosome condensation (RCC1) repeat	Ultraviolet-B receptor UVR8 OS=Arabidopsis thaliana OX=3702 GN=UVR8 PE=1 SV=1	--	PREDICTED: ultraviolet-B receptor UVR8-like isoform X1 [Capsicum annuum]
LOC107842828	80	55	70	13	23	29	3.33763	2.86418	2.80078	0.659975	1.15924	1.21572	7.15188e-06	-1.3614	down	--	--	K08081|1.1e-09|cann:107842827|K08081 tropinone reductase I [EC:1.1.1.206] | (RefSeq) tropinone reductase homolog	Tropane, piperidine and pyridine alkaloid biosynthesis (ko00960)	--	--	Tropinone reductase homolog At2g29290 OS=Arabidopsis thaliana OX=3702 GN=At2g29290 PE=2 SV=1	Secondary metabolites biosynthesis, transport and catabolism	PREDICTED: tropinone reductase homolog At2g29290-like [Capsicum annuum]
LOC107842847	1812	1596	1881	891	725	946	20.4036	22.6538	20.5485	12.8497	10.1678	10.7808	3.80333e-36	-1.00998	down	--	Cellular Component: integral component of membrane (GO:0016021);;	K20854|3.1e-14|pavi:110744711|K20854 hydroxyproline O-galactosyltransferase HPGT [EC:2.4.1.-] | (RefSeq) hydroxyproline O-galactosyltransferase HPGT1-like isoform X1	--	--	Protein RETICULATA-related	Protein RETICULATA, chloroplastic OS=Arabidopsis thaliana OX=3702 GN=RE PE=1 SV=1	Function unknown	PREDICTED: protein RETICULATA, chloroplastic-like [Capsicum annuum]
LOC107842858	10016	7902	10097	2450	2451	3105	281.837	280.397	275.623	88.3414	85.8818	88.4334	0	-1.77758	down	Signal transduction mechanisms	--	--	--	--	Universal stress protein family	Universal stress protein PHOS32 OS=Arabidopsis thaliana OX=3702 GN=PHOS32 PE=1 SV=1	Function unknown	PREDICTED: uncharacterized protein C167.05-like [Capsicum annuum]
LOC107842907	13	7	9	46	47	66	0.394546	0.239724	0.256116	1.84759	1.84396	2.0972	2.39971e-08	1.88	up	Function unknown	Cellular Component: extracellular region (GO:0005576);;	K13449|1.5e-94|cann:107842907|K13449 pathogenesis-related protein 1 | (RefSeq) pathogenesis-related leaf protein 6	MAPK signaling pathway - plant (ko04016);; Plant hormone signal transduction (ko04075);; Plant-pathogen interaction (ko04626)	Function unknown	Cysteine-rich secretory protein family	Pathogenesis-related leaf protein 6 OS=Solanum lycopersicum OX=4081 GN=PR1B1 PE=1 SV=2	Function unknown	PREDICTED: pathogenesis-related leaf protein 6 [Capsicum annuum]
LOC107842919	120	97	120	250	258	287	1.97327	2.00077	1.92235	5.28054	5.29239	4.78994	3.254e-14	1.21417	up	Signal transduction mechanisms	Molecular Function: protein kinase activity (GO:0004672);; Molecular Function: ATP binding (GO:0005524);;	K13430|4.7e-100|egu:105034278|K13430 serine/threonine-protein kinase PBS1 [EC:2.7.11.1] | (RefSeq) serine/threonine-protein kinase PBS1	Plant-pathogen interaction (ko04626)	Signal transduction mechanisms	Protein tyrosine and serine/threonine kinase	Probable serine/threonine-protein kinase PBL7 OS=Arabidopsis thaliana OX=3702 GN=PBL7 PE=1 SV=1	Signal transduction mechanisms	PREDICTED: serine/threonine-protein kinase CDL1-like [Capsicum annuum]
LOC107842924	103	55	132	176	181	238	2.402	1.61854	3.00693	5.28397	5.30266	5.66359	6.8652e-07	1.00828	up	--	Cellular Component: chloroplast (GO:0009507);; Biological Process: oxidation-reduction process (GO:0055114);;	K10878|1.3e-82|zju:107432915|K10878 meiotic recombination protein SPO11 | (RefSeq) DNA topoisomerase 6 subunit A-like	--	Function unknown	AhpC/TSA antioxidant enzyme	Thioredoxin-like protein AAED1, chloroplastic OS=Arabidopsis thaliana OX=3702 GN=At2g37240 PE=1 SV=2	Function unknown	PREDICTED: thioredoxin-like protein AAED1, chloroplastic [Capsicum annuum]
LOC107842929	26887	21226	28634	10661	11114	14196	407.701	405.888	421.204	207.165	209.904	217.882	2.84765e-252	-1.06625	down	Translation, ribosomal structure and biogenesis	Molecular Function: structural constituent of ribosome (GO:0003735);; Cellular Component: ribosome (GO:0005840);; Biological Process: translation (GO:0006412);;	K02930|2.8e-227|cann:107842929|K02930 large subunit ribosomal protein L4e | (RefSeq) 60S ribosomal protein L4	Ribosome (ko03010)	RNA processing and modification	Ribosomal protein L4/L1 family	60S ribosomal protein L4 OS=Prunus armeniaca OX=36596 GN=RPL4 PE=2 SV=1	RNA processing and modification	PREDICTED: 60S ribosomal protein L4 [Capsicum annuum]
LOC107842974	281	194	289	66	118	137	4.48263	3.90737	4.47185	1.3488	2.33186	2.21517	1.19085e-09	-1.15406	down	--	Cellular Component: integral component of membrane (GO:0016021);; Molecular Function: transmembrane transporter activity (GO:0022857);;	--	--	--	EamA-like transporter family	WAT1-related protein At3g30340 OS=Arabidopsis thaliana OX=3702 GN=At3g30340 PE=2 SV=1	Function unknown	PREDICTED: WAT1-related protein At3g30340-like [Capsicum annuum]
LOC107842983	1170	971	1203	267	308	347	9.7444	10.1941	9.72034	2.84185	3.19333	2.92514	5.66361e-89	-1.80849	down	Signal transduction mechanisms	Molecular Function: solute:proton antiporter activity (GO:0015299);; Cellular Component: integral component of membrane (GO:0016021);;	--	--	Inorganic ion transport and metabolism	Sodium/hydrogen exchanger family	Cation/H(+) antiporter 20 OS=Arabidopsis thaliana OX=3702 GN=CHX20 PE=2 SV=1	Inorganic ion transport and metabolism	PREDICTED: cation/H(+) antiporter 20-like [Capsicum annuum]
LOC107843041	5027	4039	5427	1865	1952	2316	173.05	175.338	181.245	82.2593	83.6738	80.6772	8.87705e-151	-1.20735	down	Translation, ribosomal structure and biogenesis	Molecular Function: structural constituent of ribosome (GO:0003735);; Biological Process: translation (GO:0006412);; Cellular Component: small ribosomal subunit (GO:0015935);;	K02973|8.8e-75|cann:107873446|K02973 small subunit ribosomal protein S23e | (RefSeq) 40S ribosomal protein S23	Ribosome (ko03010)	Translation, ribosomal structure and biogenesis	Ribosomal protein S12/S23	40S ribosomal protein S23 OS=Fragaria ananassa OX=3747 GN=RPS23 PE=2 SV=1	Translation, ribosomal structure and biogenesis	uncharacterized protein LOC102577739 [Solanum tuberosum]
LOC107843072	2798	2212	2941	889	879	1083	30.7276	30.6365	31.3161	12.5048	12.0101	12.0282	1.43316e-136	-1.44332	down	--	Molecular Function: zinc ion binding (GO:0008270);; Cellular Component: integral component of membrane (GO:0016021);;	--	--	RNA processing and modification	RING-variant domain	--	RNA processing and modification	PREDICTED: uncharacterized protein LOC107843072 isoform X2 [Capsicum annuum]
LOC107843076	1800	1478	1970	692	728	779	13.2851	13.7562	14.1032	6.53995	6.69437	5.8152	5.7984e-61	-1.21023	down	Signal transduction mechanisms	Molecular Function: protein kinase activity (GO:0004672);; Molecular Function: ATP binding (GO:0005524);; Cellular Component: integral component of membrane (GO:0016021);;	K00924|1.8e-49|bna:106430680|K00924 kinase [EC:2.7.1.-] | (RefSeq) receptor-like kinase TMK2	--	--	Protein tyrosine and serine/threonine kinase	Serine/threonine-protein kinase-like protein CCR1 OS=Arabidopsis thaliana OX=3702 GN=CCR1 PE=1 SV=1	Carbohydrate transport and metabolism	PREDICTED: serine/threonine-protein kinase-like protein CCR1 [Capsicum annuum]
LOC107843077	7732	6411	8069	1007	935	1343	145.167	151.777	146.965	24.2199	21.8646	25.5094	0	-2.72682	down	Carbohydrate transport and metabolism	Molecular Function: channel activity (GO:0015267);; Cellular Component: integral component of membrane (GO:0016021);;	K09872|3.9e-159|cann:107843077|K09872 aquaporin PIP | (RefSeq) aquaporin PIP2-1-like	--	Carbohydrate transport and metabolism	Major intrinsic protein	Aquaporin PIP2-1 OS=Zea mays OX=4577 GN=PIP2-1 PE=1 SV=2	Inorganic ion transport and metabolism	PREDICTED: aquaporin PIP2-1-like [Capsicum annuum]
LOC107843078	10532	8548	11156	1758	1733	2195	196.792	201.414	202.205	42.0865	40.3321	41.4974	0	-2.37899	down	Carbohydrate transport and metabolism	Molecular Function: channel activity (GO:0015267);; Cellular Component: integral component of membrane (GO:0016021);;	K09872|6.6e-159|cann:107843078|K09872 aquaporin PIP | (RefSeq) aquaporin PIP2-1-like	--	Carbohydrate transport and metabolism	Major intrinsic protein	Aquaporin PIP2-1 OS=Zea mays OX=4577 GN=PIP2-1 PE=1 SV=2	Inorganic ion transport and metabolism	PREDICTED: aquaporin PIP2-1-like [Capsicum annuum]
LOC107843112	1800	1441	1932	571	684	801	21.6617	21.8609	22.5505	8.79688	10.2409	9.75396	9.9949e-70	-1.29357	down	Carbohydrate transport and metabolism	Molecular Function: UDP-glycosyltransferase activity (GO:0008194);;	K00927|2.3e-159|ini:109182250|K00927 phosphoglycerate kinase [EC:2.7.2.3] | (RefSeq) uncharacterized LOC109182250	Glycolysis / Gluconeogenesis (ko00010);; Carbon fixation in photosynthetic organisms (ko00710);; Carbon metabolism (ko01200);; Biosynthesis of amino acids (ko01230)	Carbohydrate transport and metabolism;; Energy production and conversion	UDP-glucoronosyl and UDP-glucosyl transferase	UDP-glycosyltransferase 86A1 OS=Arabidopsis thaliana OX=3702 GN=UGT86A1 PE=2 SV=1	--	PREDICTED: UDP-glycosyltransferase 86A1-like [Capsicum annuum]
LOC107843147	2181	1966	2574	1024	1003	1245	16.2726	18.503	18.6302	9.79178	9.31959	9.40355	3.05175e-55	-1.00603	down	--	Molecular Function: molecular_function (GO:0003674);; Molecular Function: nucleic acid binding (GO:0003676);; Molecular Function: RNA binding (GO:0003723);; Molecular Function: binding (GO:0005488);; Molecular Function: protein binding (GO:0005515);; Cellular Component: cellular_component (GO:0005575);; Cellular Component: intracellular (GO:0005622);; Cellular Component: cell (GO:0005623);; Cellu…	K14556|0.0e+00|cann:107843147|K14556 U3 small nucleolar RNA-associated protein 12 | (RefSeq) WD repeat-containing protein 3	Ribosome biogenesis in eukaryotes (ko03008)	RNA processing and modification	WD domain, G-beta repeat	--	RNA processing and modification	PREDICTED: WD repeat-containing protein 3 [Capsicum annuum]
LOC107843164	97	106	132	218	253	351	1.07702	1.47981	1.4175	3.09065	3.4893	3.94115	3.47833e-13	1.24011	up	--	Biological Process: protein glycosylation (GO:0006486);; Cellular Component: integral component of membrane (GO:0016021);; Molecular Function: transferase activity, transferring glycosyl groups (GO:0016757);;	K18789|2.8e-129|gmx:100803668|K18789 xylogalacturonan beta-1,3-xylosyltransferase [EC:2.4.2.41] | (RefSeq) probable glycosyltransferase At3g42180 isoform X1	--	Carbohydrate transport and metabolism;; Cell wall/membrane/envelope biogenesis;; Extracellular structures	Exostosin family	Probable glycosyltransferase At5g03795 OS=Arabidopsis thaliana OX=3702 GN=At5g03795 PE=3 SV=2	--	PREDICTED: probable glycosyltransferase At5g03795 [Capsicum annuum]
LOC107843168	573	518	580	1492	1462	2072	9.18033	10.4699	9.01737	30.6814	29.2075	33.6486	2.50105e-90	1.58377	up	Lipid transport and metabolism	Biological Process: lipid metabolic process (GO:0006629);; Cellular Component: integral component of membrane (GO:0016021);;	K10256|1.0e-223|cann:107843168|K10256 omega-6 fatty acid desaturase / acyl-lipid omega-6 desaturase (Delta-12 desaturase) [EC:1.14.19.6 1.14.19.22] | (RefSeq) delta(12)-fatty-acid desaturase FAD2-like	Biosynthesis of unsaturated fatty acids (ko01040);; Fatty acid metabolism (ko01212)	--	Fatty acid desaturase	Delta(12)-fatty-acid desaturase FAD2 OS=Vernicia fordii OX=73154 GN=FAD2 PE=1 SV=1	Lipid transport and metabolism	PREDICTED: delta(12)-fatty-acid desaturase FAD2-like [Capsicum annuum]
LOC107843178	81	134	133	258	326	384	2.36841	4.93961	3.74605	9.80509	12.0977	11.4712	2.12742e-13	1.38679	up	Nucleotide transport and metabolism	Cellular Component: cytoplasm (GO:0005737);; Biological Process: pyrimidine nucleotide biosynthetic process (GO:0006221);; Molecular Function: uridylate kinase activity (GO:0009041);;	K09903|8.0e-51|smo:SELMODRAFT_130301|K09903 uridylate kinase [EC:2.7.4.22] | (RefSeq) hypothetical protein	Pyrimidine metabolism (ko00240)	--	Amino acid kinase family	--	Nucleotide transport and metabolism	Uridylate kinase [Capsicum annuum]
LOC107843241	1008	925	1144	262	314	405	19.8303	22.9271	21.8159	6.60217	7.67971	8.06373	2.08698e-61	-1.60767	down	Inorganic ion transport and metabolism	Molecular Function: carbonate dehydratase activity (GO:0004089);; Molecular Function: zinc ion binding (GO:0008270);; Cellular Component: chloroplast stroma (GO:0009570);; Cellular Component: integral component of membrane (GO:0016021);;	K01674|1.2e-157|cann:107843241|K01674 carbonic anhydrase [EC:4.2.1.1] | (RefSeq) alpha carbonic anhydrase 1, chloroplastic-like	Nitrogen metabolism (ko00910)	General function prediction only	Eukaryotic-type carbonic anhydrase	Alpha carbonic anhydrase 1, chloroplastic OS=Arabidopsis thaliana OX=3702 GN=ACA1 PE=1 SV=2	Inorganic ion transport and metabolism	PREDICTED: alpha carbonic anhydrase 1, chloroplastic-like [Capsicum annuum]
LOC107843256	18	27	17	82	90	113	0.286454	0.564937	0.270139	1.74659	1.85375	1.88886	3.98431e-11	1.86312	up	Secondary metabolites biosynthesis, transport and catabolism	Molecular Function: oxidoreductase activity (GO:0016491);; Molecular Function: metal ion binding (GO:0046872);;	K13229|3.3e-89|sbi:8070754|K13229 2,4-dihydroxy-1,4-benzoxazin-3-one-glucoside dioxygenase [EC:1.14.11.59] | (RefSeq) DIBOA-glucoside dioxygenase BX6	Benzoxazinoid biosynthesis (ko00402)	Secondary metabolites biosynthesis, transport and catabolism;; General function prediction only	2OG-Fe(II) oxygenase superfamily	1-aminocyclopropane-1-carboxylate oxidase homolog 1 OS=Arabidopsis thaliana OX=3702 GN=At1g06620 PE=2 SV=1	Secondary metabolites biosynthesis, transport and catabolism	PREDICTED: 1-aminocyclopropane-1-carboxylate oxidase homolog 1-like [Capsicum annuum]
LOC107843313	451	339	452	910	899	1249	5.49903	5.22181	5.3476	14.2428	13.6811	15.4431	4.10224e-49	1.3035	up	Carbohydrate transport and metabolism	Molecular Function: ATP binding (GO:0005524);;	--	--	Posttranslational modification, protein turnover, chaperones	ATPase family associated with various cellular activities (AAA)	Ribulose bisphosphate carboxylase/oxygenase activase 2, chloroplastic OS=Nicotiana tabacum OX=4097 GN=RCA PE=2 SV=1	Posttranslational modification, protein turnover, chaperones	Ribulose bisphosphate carboxylase/oxygenase activase 2, chloroplastic [Capsicum annuum]
LOC107843329	810	687	847	2238	2153	2677	10.7573	10.026	10.2308	36.2596	36.6273	33.7684	5.46576e-144	1.60693	up	--	Biological Process: carbohydrate transport (GO:0008643);; Molecular Function: symporter activity (GO:0015293);; Cellular Component: integral component of membrane (GO:0016021);;	--	--	Carbohydrate transport and metabolism	MFS/sugar transport protein	--	Carbohydrate transport and metabolism	PREDICTED: major facilitator superfamily domain-containing protein 12-like isoform X1 [Capsicum annuum]
LOC107843333	2446	1804	2619	860	977	1124	68.3116	63.548	70.9708	30.7914	33.9997	31.7766	8.32503e-66	-1.17175	down	Translation, ribosomal structure and biogenesis	Molecular Function: structural constituent of ribosome (GO:0003735);; Cellular Component: ribosome (GO:0005840);; Biological Process: translation (GO:0006412);;	K02893|5.8e-80|cann:107843333|K02893 large subunit ribosomal protein L23Ae | (RefSeq) 60S ribosomal protein L23a-like	Ribosome (ko03010)	Translation, ribosomal structure and biogenesis	Ribosomal protein L23, N-terminal domain	60S ribosomal protein L23a OS=Nicotiana tabacum OX=4097 GN=RPL23A PE=2 SV=1	Translation, ribosomal structure and biogenesis	PREDICTED: 60S ribosomal protein L23a-like [Capsicum annuum]
LOC107843360	660	509	684	1310	1434	1880	6.89534	7.13588	8.09	17.2786	18.7956	19.9529	2.57625e-69	1.32757	up	Carbohydrate transport and metabolism	Biological Process: carbohydrate transport (GO:0008643);; Molecular Function: symporter activity (GO:0015293);; Cellular Component: integral component of membrane (GO:0016021);;	--	--	Carbohydrate transport and metabolism	MFS/sugar transport protein	--	Carbohydrate transport and metabolism	PREDICTED: major facilitator superfamily domain-containing protein 12-like isoform X1 [Capsicum annuum]
LOC107843423	160	146	163	434	427	451	1.90289	2.18236	1.87359	6.61598	6.32465	5.42822	2.7758e-26	1.46607	up	--	--	K19525|1.6e-07|mus:103997175|K19525 vacuolar protein sorting-associated protein 13A/C | (RefSeq) uncharacterized protein LOC103997175 isoform X2	--	--	Vacuolar protein sorting-associated protein 62	--	Function unknown	PREDICTED: vacuolar protein sorting-associated protein 62-like [Capsicum annuum]
LOC107843430	10586	8362	10636	3763	3683	4761	297.168	296.021	289.626	135.346	128.762	135.274	2.54344e-244	-1.24999	down	--	Cellular Component: ribosome (GO:0005840);;	K02896|2.1e-80|cann:107843430|K02896 large subunit ribosomal protein L24e | (RefSeq) 60S ribosomal protein L24	Ribosome (ko03010)	Translation, ribosomal structure and biogenesis	Ribosomal protein L24e	60S ribosomal protein L24 OS=Prunus avium OX=42229 GN=RPL24 PE=2 SV=1	Translation, ribosomal structure and biogenesis	PREDICTED: 60S ribosomal protein L24 [Capsicum annuum]
LOC107843451	104	75	130	27	9	24	1.91776	1.72713	2.32967	0.633859	0.202859	0.435924	1.92896e-11	-1.94744	down	Secondary metabolites biosynthesis, transport and catabolism	Molecular Function: oxidoreductase activity (GO:0016491);; Molecular Function: metal ion binding (GO:0046872);;	K24028|6.7e-71|var:108347138|K24028 salicylic acid 3-hydroxylase [EC:1.14.11.-] | (RefSeq) protein DMR6-LIKE OXYGENASE 2-like	--	Secondary metabolites biosynthesis, transport and catabolism;; General function prediction only	non-haem dioxygenase in morphine synthesis N-terminal	Probable 2-oxoglutarate-dependent dioxygenase At3g111800 OS=Arabidopsis thaliana OX=3702 GN=At3g11180 PE=2 SV=1	Secondary metabolites biosynthesis, transport and catabolism	putative PHD finger protein ALFIN-LIKE 1-like [Capsicum annuum]
LOC107843478	285	191	322	86	113	132	5.88501	4.97379	6.45298	2.26931	2.90304	2.75061	1.2621e-11	-1.17271	down	--	Cellular Component: extracellular region (GO:0005576);; Cellular Component: cell wall (GO:0005618);; Biological Process: plant-type cell wall organization (GO:0009664);; Cellular Component: membrane (GO:0016020);;	K20628|6.5e-100|aip:107623419|K20628 expansin | (RefSeq) expansin-A8	--	--	Expansin C-terminal domain	Expansin-A3 OS=Arabidopsis thaliana OX=3702 GN=EXPA3 PE=2 SV=1	Function unknown	PREDICTED: expansin-A3 [Capsicum annuum]
LOC107843493	831	657	807	248	271	316	28.4148	28.3276	26.7849	10.8392	11.5352	10.9398	7.13903e-44	-1.40873	down	Translation, ribosomal structure and biogenesis	Molecular Function: RNA binding (GO:0003723);;	K13195|2.1e-17|qsu:112027108|K13195 cold-inducible RNA-binding protein | (RefSeq) small RNA-binding protein 11, chloroplastic-like	--	General function prediction only	RNA recognition motif. (a.k.a. RRM, RBD, or RNP domain)	Organelle RRM domain-containing protein 2, mitochondrial OS=Arabidopsis thaliana OX=3702 GN=ORRM2 PE=1 SV=1	RNA processing and modification	PREDICTED: glycine-rich RNA-binding protein 6, mitochondrial [Capsicum annuum]
LOC107843504	64	83	140	169	245	299	1.001	1.63209	2.12326	3.37101	4.75976	4.73585	1.5711e-08	1.22626	up	--	--	K12842|1.0e-34|apro:F751_3837|K12842 U2-associated protein SR140 | (RefSeq) U2 snRNP-associated SURP motif-containing protein	Spliceosome (ko03040)	Signal transduction mechanisms;; Cytoskeleton	Uncharacterized conserved protein (DUF2358)	--	--	PREDICTED: uncharacterized protein LOC107843504 [Capsicum annuum]
LOC107843518	56	59	43	119	117	132	1.59641	2.10243	1.18587	4.32819	4.13111	3.80491	3.27049e-06	1.1114	up	--	--	K15255|1.4e-13|nta:107769265|K15255 ATP-dependent DNA helicase PIF1 [EC:3.6.4.12] | (RefSeq) uncharacterized LOC107769265	--	--	--	--	Replication, recombination and repair	PREDICTED: uncharacterized protein LOC107843518 [Capsicum annuum]
LOC107843523	667	478	597	123	173	201	10.598	9.43838	9.17275	2.49992	3.42092	3.22493	6.03405e-39	-1.7339	down	--	Molecular Function: DNA binding (GO:0003677);; Cellular Component: nucleus (GO:0005634);;	K12134|1.7e-12|csat:104793661|K12134 circadian clock associated 1 | (RefSeq) protein CCA1-like isoform X1	Circadian rhythm - plant (ko04712)	Posttranslational modification, protein turnover, chaperones	--	Protein REVEILLE 8 OS=Arabidopsis thaliana OX=3702 GN=RVE8 PE=2 SV=1	Transcription	PREDICTED: protein REVEILLE 8-like isoform X2 [Capsicum annuum]
LOC107843534	1456	1261	1758	393	393	501	28.6957	31.319	33.6187	9.87446	9.61865	9.97605	2.29223e-101	-1.75102	down	--	Molecular Function: metal ion binding (GO:0046872);;	K15707|4.0e-130|cann:107843534|K15707 RING finger protein 170 [EC:2.3.2.27] | (RefSeq) E3 ubiquitin-protein ligase RNF170-like	--	Posttranslational modification, protein turnover, chaperones	RING-type zinc-finger	--	Posttranslational modification, protein turnover, chaperones	PREDICTED: E3 ubiquitin-protein ligase RNF170-like isoform X1 [Capsicum annuum]
LOC107843566	771	550	716	180	233	202	15.2278	13.7029	13.7203	4.53643	5.71772	4.03215	2.88775e-37	-1.64011	down	Carbohydrate transport and metabolism	Molecular Function: channel activity (GO:0015267);; Cellular Component: integral component of membrane (GO:0016021);;	K09872|1.4e-164|cann:107843566|K09872 aquaporin PIP | (RefSeq) aquaporin PIP2-2-like	--	Carbohydrate transport and metabolism	Major intrinsic protein	Aquaporin PIP2-2 OS=Arabidopsis thaliana OX=3702 GN=PIP2-2 PE=1 SV=2	Inorganic ion transport and metabolism	PREDICTED: aquaporin PIP2-2-like [Capsicum annuum]
LOC107843577	27	17	34	49	62	74	0.121335	0.091795	0.14882	0.286233	0.357422	0.346184	0.000412685	1.07135	up	General function prediction only	Molecular Function: ADP binding (GO:0043531);;	K13453|5.0e-157|nau:109235474|K13453 disease resistance protein | (RefSeq) putative late blight resistance protein homolog R1A-4	Plant-pathogen interaction (ko04626)	Signal transduction mechanisms	Late blight resistance protein R1	Putative late blight resistance protein homolog R1C-3 OS=Solanum demissum OX=50514 GN=R1C-3 PE=3 SV=1	Signal transduction mechanisms	PREDICTED: putative late blight resistance protein homolog R1B-23 isoform X1 [Capsicum annuum]
LOC107843614	4521	3433	4715	1472	1584	1999	129.51	123.918	131.015	54.0991	56.5231	57.9498	2.10429e-140	-1.29326	down	--	Cellular Component: ribosome (GO:0005840);;	K02896|1.8e-82|cann:107843614|K02896 large subunit ribosomal protein L24e | (RefSeq) 60S ribosomal protein L24-like	Ribosome (ko03010)	Translation, ribosomal structure and biogenesis	Ribosomal protein L24e	60S ribosomal protein L24 OS=Prunus avium OX=42229 GN=RPL24 PE=2 SV=1	Translation, ribosomal structure and biogenesis	PREDICTED: 60S ribosomal protein L24-like isoform X1 [Capsicum annuum]
LOC107843616	15511	12838	17050	5418	5511	6876	180.131	188.012	192.075	80.6287	79.7197	80.8176	0	-1.32182	down	Signal transduction mechanisms	Molecular Function: magnesium ion binding (GO:0000287);; Molecular Function: pyruvate kinase activity (GO:0004743);; Molecular Function: kinase activity (GO:0016301);; Molecular Function: potassium ion binding (GO:0030955);;	K00873|8.9e-298|cann:107843616|K00873 pyruvate kinase [EC:2.7.1.40] | (RefSeq) pyruvate kinase 1, cytosolic	Glycolysis / Gluconeogenesis (ko00010);; Purine metabolism (ko00230);; Pyruvate metabolism (ko00620);; Carbon metabolism (ko01200);; Biosynthesis of amino acids (ko01230)	Carbohydrate transport and metabolism	Pyruvate kinase, barrel domain	Pyruvate kinase 2, cytosolic OS=Oryza sativa subsp. indica OX=39946 GN=OsI_37456 PE=3 SV=1	Carbohydrate transport and metabolism	PREDICTED: pyruvate kinase 1, cytosolic [Capsicum annuum]
LOC107843659	14	13	21	188	225	274	0.194222	0.229707	0.280895	3.459	4.02778	3.97891	4.92503e-48	3.43701	up	Carbohydrate transport and metabolism	Molecular Function: UDP-glycosyltransferase activity (GO:0008194);;	K12930|6.9e-259|cann:107843659|K12930 anthocyanidin 3-O-glucosyltransferase [EC:2.4.1.115] | (RefSeq) UFGT; anthocyanidin 3-O-glucosyltransferase-like	Anthocyanin biosynthesis (ko00942)	Carbohydrate transport and metabolism;; Energy production and conversion	UDP-glucoronosyl and UDP-glucosyl transferase	Anthocyanidin 3-O-glucosyltransferase OS=Solanum melongena OX=4111 GN=GT PE=2 SV=1	Carbohydrate transport and metabolism	Kaempferol 3-O-beta-D-galactosyltransferase [Capsicum annuum]
LOC107843662	24	24	46	140	65	127	0.146673	0.189387	0.283325	1.16685	0.522053	0.829817	5.08271e-08	1.57206	up	--	Cellular Component: cellular_component (GO:0005575);; Cellular Component: intracellular (GO:0005622);; Cellular Component: cell (GO:0005623);; Cellular Component: nucleus (GO:0005634);; Cellular Component: organelle (GO:0043226);; Cellular Component: membrane-bounded organelle (GO:0043227);; Cellular Component: intracellular organelle (GO:0043229);; Cellular Component: intracellular membrane-boun…	--	--	--	--	--	Transcription	PREDICTED: uncharacterized protein LOC107843662 [Capsicum annuum]
LOC107843680	478	368	544	212	174	192	7.57952	7.3574	8.37653	4.29626	3.41339	3.0763	1.40851e-17	-1.18257	down	--	Molecular Function: DNA binding (GO:0003677);; Cellular Component: nucleus (GO:0005634);;	K14491|1.1e-11|cic:CICLE_v10007648mg|K14491 two-component response regulator ARR-B family | (RefSeq) hypothetical protein	Plant hormone signal transduction (ko04075)	--	MYB-CC type transfactor, LHEQLE motif	Myb-related protein 2 OS=Arabidopsis thaliana OX=3702 GN=MYR2 PE=1 SV=1	Transcription	PREDICTED: uncharacterized protein LOC107843680 isoform X1 [Capsicum annuum]
LOC107843788	2969	2437	2830	1074	1059	1287	90.9765	94.1597	84.1255	42.1767	40.3931	39.9019	3.57691e-89	-1.23688	down	Translation, ribosomal structure and biogenesis	Molecular Function: structural constituent of ribosome (GO:0003735);; Cellular Component: ribosome (GO:0005840);; Biological Process: translation (GO:0006412);;	K02889|1.6e-88|cann:107843788|K02889 large subunit ribosomal protein L21e | (RefSeq) 60S ribosomal protein L21-2-like	Ribosome (ko03010)	Translation, ribosomal structure and biogenesis	Ribosomal protein L21e	60S ribosomal protein L21-2 OS=Arabidopsis thaliana OX=3702 GN=RPL21E PE=2 SV=1	Translation, ribosomal structure and biogenesis	PREDICTED: 60S ribosomal protein L21-2-like [Capsicum annuum]
LOC107843819	9777	8006	9348	2852	2962	3674	146.072	150.852	135.483	54.6072	55.1163	55.5618	1.96811e-239	-1.49033	down	Inorganic ion transport and metabolism	Molecular Function: zinc ion transmembrane transporter activity (GO:0005385);; Cellular Component: integral component of membrane (GO:0016021);;	K14709|1.1e-205|cann:107843819|K14709 solute carrier family 39 (zinc transporter), member 1/2/3 | (RefSeq) zinc transporter 4, chloroplastic-like	--	Inorganic ion transport and metabolism	ZIP Zinc transporter	Zinc transporter 4, chloroplastic OS=Arabidopsis thaliana OX=3702 GN=ZIP4 PE=2 SV=1	Inorganic ion transport and metabolism	PREDICTED: zinc transporter 4, chloroplastic-like [Capsicum annuum]
LOC107843828	1309	1129	1418	2692	2726	3041	20.0287	21.7773	21.0447	52.7749	51.949	47.0874	5.86576e-77	1.15685	up	--	Biological Process: response to acid chemical (GO:0001101);; Cellular Component: cellular_component (GO:0005575);; Cellular Component: cell (GO:0005623);; Cellular Component: plasma membrane (GO:0005886);; Biological Process: cell communication (GO:0007154);; Biological Process: signal transduction (GO:0007165);; Biological Process: biological_process (GO:0008150);; Biological Process: response t…	--	--	--	Remorin, C-terminal region	Remorin 4.1 OS=Arabidopsis thaliana OX=3702 GN=REM4.1 PE=1 SV=1	Function unknown	PREDICTED: uncharacterized protein DDB_G0283357 [Capsicum annuum]
LOC107843840	464	349	436	827	875	940	7.25546	6.86771	6.60701	16.5741	17.0367	14.8659	1.65229e-29	1.09669	up	--	Molecular Function: UDP-glycosyltransferase activity (GO:0008194);;	K13495|2.0e-258|cann:107843840|K13495 cis-zeatin O-glucosyltransferase [EC:2.4.1.215] | (RefSeq) zeatin O-glucosyltransferase-like	Zeatin biosynthesis (ko00908)	Carbohydrate transport and metabolism;; Energy production and conversion	UDP-glucoronosyl and UDP-glucosyl transferase	Zeatin O-glucosyltransferase OS=Phaseolus lunatus OX=3884 GN=ZOG1 PE=2 SV=1	--	PREDICTED: zeatin O-glucosyltransferase-like [Capsicum annuum]
LOC107843874	1510	1207	1669	560	614	781	27.9166	28.1488	29.9336	13.2676	14.1338	14.602	2.30663e-52	-1.13026	down	Signal transduction mechanisms	Biological Process: phosphorelay signal transduction system (GO:0000160);;	K14492|7.8e-105|cann:107843874|K14492 two-component response regulator ARR-A family | (RefSeq) two-component response regulator ORR9-like	Plant hormone signal transduction (ko04075)	Transcription	Response regulator receiver domain	Two-component response regulator ARR9 OS=Arabidopsis thaliana OX=3702 GN=ARR9 PE=1 SV=1	Transcription	PREDICTED: two-component response regulator ORR9-like [Capsicum annuum]
LOC107843883	2087	1600	2297	490	470	627	36.5123	35.3071	38.9821	10.9836	10.2428	11.0933	1.52912e-145	-1.86917	down	Energy production and conversion	Molecular Function: hydrolase activity (GO:0016787);;	K01097|5.8e-09|csl:COCSUDRAFT_45884|K01097 N-acylneuraminate-9-phosphatase [EC:3.1.3.29] | (RefSeq) HAD-like protein	Amino sugar and nucleotide sugar metabolism (ko00520)	General function prediction only	Haloacid dehalogenase-like hydrolase	--	Function unknown	PREDICTED: haloacid dehalogenase-like hydrolase domain-containing protein 3 [Capsicum annuum]
LOC107843893	714	568	684	184	174	291	9.67816	9.70476	8.9926	3.18777	2.9347	3.99019	5.61475e-38	-1.55042	down	--	Biological Process: double fertilization forming a zygote and endosperm (GO:0009567);; Cellular Component: membrane (GO:0016020);; Molecular Function: transferase activity (GO:0016740);; Biological Process: pollen tube development (GO:0048868);;	K20891|2.0e-124|atr:18446571|K20891 beta-glucuronosyltransferase [EC:2.4.1.-] | (RefSeq) beta-glucuronosyltransferase GlcAT14B	--	Carbohydrate transport and metabolism	Core-2/I-Branching enzyme	Beta-glucuronosyltransferase GlcAT14A OS=Arabidopsis thaliana OX=3702 GN=GLCAT14A PE=2 SV=1	Carbohydrate transport and metabolism	PREDICTED: beta-glucuronosyltransferase GlcAT14A [Capsicum annuum]
LOC107843915	29	22	32	78	86	111	0.421063	0.401902	0.44896	1.45532	1.55244	1.6385	7.5278e-09	1.52955	up	--	Molecular Function: transcription factor activity, sequence-specific DNA binding (GO:0003700);; Cellular Component: nucleus (GO:0005634);; Cellular Component: host cell nucleus (GO:0042025);; Molecular Function: sequence-specific DNA binding (GO:0043565);;	K09419|1.1e-117|cann:107843915|K09419 heat shock transcription factor, other eukaryote | (RefSeq) heat stress transcription factor B-3-like	--	Transcription	HSF-type DNA-binding	Heat stress transcription factor B-3 OS=Arabidopsis thaliana OX=3702 GN=HSFB3 PE=1 SV=1	Transcription	PREDICTED: heat stress transcription factor B-3-like [Capsicum annuum]
LOC107843940	575	510	657	155	122	221	7.47087	8.36894	8.28861	2.57376	1.97183	2.90349	2.65067e-40	-1.7418	down	--	Molecular Function: DNA binding (GO:0003677);; Cellular Component: nucleus (GO:0005634);;	K14491|2.8e-09|vvi:100266808|K14491 two-component response regulator ARR-B family | (RefSeq) two-component response regulator ORR22-like	Plant hormone signal transduction (ko04075)	--	MYB-CC type transfactor, LHEQLE motif	Myb family transcription factor PHL5 OS=Arabidopsis thaliana OX=3702 GN=PHL5 PE=2 SV=1	Transcription	PREDICTED: uncharacterized protein LOC107843940 isoform X1 [Capsicum annuum]
LOC107843977	186	141	234	383	359	430	5.23267	5.02014	6.3953	13.8365	12.6261	12.3159	1.4944e-14	1.06702	up	Posttranslational modification, protein turnover, chaperones	Molecular Function: molecular_function (GO:0003674);; Molecular Function: catalytic activity (GO:0003824);; Molecular Function: thioredoxin-disulfide reductase activity (GO:0004791);; Cellular Component: cellular_component (GO:0005575);; Cellular Component: intracellular (GO:0005622);; Cellular Component: cell (GO:0005623);; Cellular Component: cytoplasm (GO:0005737);; Biological Process: respons…	K03671|1.3e-06|eus:EUTSA_v10017264mg|K03671 thioredoxin 1 | (RefSeq) hypothetical protein	--	Posttranslational modification, protein turnover, chaperones	Thioredoxin	Thioredoxin-like 3-1, chloroplastic OS=Arabidopsis thaliana OX=3702 GN=WCRKC1 PE=2 SV=3	Posttranslational modification, protein turnover, chaperones	PREDICTED: thioredoxin-like 3-1, chloroplastic isoform X1 [Capsicum annuum]
LOC107843982	9300	7496	11119	4338	4302	4884	286.81	291.483	332.604	171.369	165.207	152.499	3.13199e-73	-1.0007	down	Translation, ribosomal structure and biogenesis	Molecular Function: structural constituent of ribosome (GO:0003735);; Cellular Component: ribosome (GO:0005840);; Biological Process: translation (GO:0006412);;	K02889|1.6e-88|cann:107843982|K02889 large subunit ribosomal protein L21e | (RefSeq) 60S ribosomal protein L21-2	Ribosome (ko03010)	Translation, ribosomal structure and biogenesis	Ribosomal protein L21e	60S ribosomal protein L21-2 OS=Arabidopsis thaliana OX=3702 GN=RPL21E PE=2 SV=1	Translation, ribosomal structure and biogenesis	PREDICTED: 60S ribosomal protein L21-2 isoform X1 [Capsicum annuum]
LOC107843985	1922	1562	2295	772	718	860	103.922	106.452	120.373	53.4547	48.3286	47.0273	2.39007e-61	-1.2502	down	Translation, ribosomal structure and biogenesis	Molecular Function: structural constituent of ribosome (GO:0003735);; Cellular Component: ribosome (GO:0005840);; Biological Process: translation (GO:0006412);;	K02979|3.4e-29|cann:107843985|K02979 small subunit ribosomal protein S28e | (RefSeq) 40S ribosomal protein S28-like	Ribosome (ko03010)	Translation, ribosomal structure and biogenesis	Ribosomal protein S28e	40S ribosomal protein S28 OS=Zea mays OX=4577 GN=RPS28 PE=3 SV=1	Translation, ribosomal structure and biogenesis	PREDICTED: 40S ribosomal protein S28-like [Capsicum annuum]
LOC107843990	10811	8392	11294	3400	4008	5299	154.296	151.59	156.675	62.1998	70.9703	76.8789	1.61281e-113	-1.23837	down	Amino acid transport and metabolism	Molecular Function: nucleotide binding (GO:0000166);; Biological Process: cellular amino acid metabolic process (GO:0006520);; Biological Process: cellular response to nitrogen starvation (GO:0006995);; Molecular Function: oxidoreductase activity, acting on the CH-NH2 group of donors, NAD or NADP as acceptor (GO:0016639);; Biological Process: response to nitrogen compound (GO:1901698);;	K00261|1.9e-239|cann:107852706|K00261 glutamate dehydrogenase (NAD(P)+) [EC:1.4.1.3] | (RefSeq) glutamate dehydrogenase	Arginine biosynthesis (ko00220);; Alanine, aspartate and glutamate metabolism (ko00250);; Nitrogen metabolism (ko00910);; Carbon metabolism (ko01200)	Amino acid transport and metabolism	Glutamate/Leucine/Phenylalanine/Valine dehydrogenase	Glutamate dehydrogenase OS=Solanum lycopersicum OX=4081 GN=GDH1 PE=2 SV=1	Amino acid transport and metabolism	PREDICTED: glutamate dehydrogenase [Capsicum annuum]
LOC107844014	48	52	67	14	16	16	0.63633	0.857618	0.838695	0.224809	0.249967	0.200513	6.15141e-06	-1.46022	down	Carbohydrate transport and metabolism	Molecular Function: hydrolase activity, hydrolyzing O-glycosyl compounds (GO:0004553);; Biological Process: carbohydrate metabolic process (GO:0005975);;	K15429|2.7e-157|cic:CICLE_v10007363mg|K15429 tRNA (guanine37-N1)-methyltransferase [EC:2.1.1.228] | (RefSeq) hypothetical protein	--	--	Glycosyl hydrolases family 17	Glucan endo-1,3-beta-glucosidase 8 OS=Arabidopsis thaliana OX=3702 GN=At1g64760 PE=2 SV=2	Carbohydrate transport and metabolism	PREDICTED: glucan endo-1,3-beta-glucosidase 8-like isoform X2 [Capsicum annuum]
LOC107844022	136	138	143	46	39	81	2.31963	2.84252	2.46187	0.987408	0.805081	1.39897	1.66069e-07	-1.21472	down	Posttranslational modification, protein turnover, chaperones	Molecular Function: peptidyl-prolyl cis-trans isomerase activity (GO:0003755);;	K09571|4.8e-124|cic:CICLE_v10011447mg|K09571 FK506-binding protein 4/5 [EC:5.2.1.8] | (RefSeq) hypothetical protein	--	Posttranslational modification, protein turnover, chaperones	FKBP-type peptidyl-prolyl cis-trans isomerase	70 kDa peptidyl-prolyl isomerase OS=Triticum aestivum OX=4565 GN=FKBP70 PE=1 SV=1	Posttranslational modification, protein turnover, chaperones	PREDICTED: peptidyl-prolyl cis-trans isomerase FKBP62-like isoform X1 [Capsicum annuum]
LOC107844023	1438	1187	1468	463	447	582	19.3993	20.2001	19.214	7.99131	7.51006	7.94851	1.60604e-76	-1.41925	down	Secondary metabolites biosynthesis, transport and catabolism;; Defense mechanisms	Molecular Function: monooxygenase activity (GO:0004497);; Molecular Function: iron ion binding (GO:0005506);; Molecular Function: oxidoreductase activity, acting on paired donors, with incorporation or reduction of molecular oxygen (GO:0016705);; Molecular Function: heme binding (GO:0020037);;	K09754|3.2e-297|cann:107844023|K09754 5-O-(4-coumaroyl)-D-quinate 3'-monooxygenase [EC:1.14.14.96] | (RefSeq) cytochrome P450 98A2-like	Phenylpropanoid biosynthesis (ko00940);; Flavonoid biosynthesis (ko00941);; Stilbenoid, diarylheptanoid and gingerol biosynthesis (ko00945)	Secondary metabolites biosynthesis, transport and catabolism	Cytochrome P450	Cytochrome P450 98A2 OS=Glycine max OX=3847 GN=CYP98A2 PE=2 SV=1	Secondary metabolites biosynthesis, transport and catabolism	PREDICTED: cytochrome P450 98A2-like [Capsicum annuum]
LOC107844099	264	240	304	90	48	93	2.66546	3.04941	2.97549	1.16475	0.599291	0.948192	1.29561e-18	-1.67429	down	Amino acid transport and metabolism	Cellular Component: integral component of membrane (GO:0016021);; Molecular Function: transmembrane transporter activity (GO:0022857);;	K14638|0.0e+00|cann:107844099|K14638 solute carrier family 15 (peptide/histidine transporter), member 3/4 | (RefSeq) protein NRT1/ PTR FAMILY 7.3-like	--	Amino acid transport and metabolism	POT family	Protein NRT1/ PTR FAMILY 7.3 OS=Arabidopsis thaliana OX=3702 GN=NPF7.3 PE=1 SV=2	Amino acid transport and metabolism	PREDICTED: protein NRT1/ PTR FAMILY 7.3-like isoform X1 [Capsicum annuum]
LOC107844196	41	39	57	102	72	122	0.364962	0.469121	0.524332	1.19982	0.815108	1.14098	8.30207e-05	1.00699	up	Lipid transport and metabolism	Molecular Function: iron ion binding (GO:0005506);; Biological Process: lipid biosynthetic process (GO:0008610);; Cellular Component: integral component of membrane (GO:0016021);; Molecular Function: oxidoreductase activity (GO:0016491);;	K15404|0.0e+00|cann:107844196|K15404 aldehyde decarbonylase [EC:4.1.99.5] | (RefSeq) protein ECERIFERUM 1-like	Cutin, suberine and wax biosynthesis (ko00073)	--	WAX2 C-terminal domain	Very-long-chain aldehyde decarbonylase CER1 OS=Arabidopsis thaliana OX=3702 GN=CER1 PE=1 SV=1	Function unknown	PREDICTED: protein ECERIFERUM 1-like isoform X1 [Capsicum annuum]
LOC107844435	22	30	39	87	90	86	0.639126	1.08212	1.09356	3.2701	3.30316	2.55269	1.09906e-06	1.35013	up	--	--	K08248|5.7e-43|zju:107414194|K08248 (R)-mandelonitrile lyase [EC:4.1.2.10] | (RefSeq) (R)-mandelonitrile lyase 1-like	Cyanoamino acid metabolism (ko00460)	General function prediction only	gag-polypeptide of LTR copia-type	--	Replication, recombination and repair	PREDICTED: uncharacterized protein LOC107844435 [Capsicum annuum]
LOC107844440	6891	5582	7758	2751	2926	3202	260.199	265.815	284.195	133.125	137.591	122.372	6.64633e-109	-1.14719	down	Translation, ribosomal structure and biogenesis	Molecular Function: structural constituent of ribosome (GO:0003735);; Cellular Component: ribosome (GO:0005840);; Biological Process: translation (GO:0006412);;	K02921|1.5e-46|cann:107868661|K02921 large subunit ribosomal protein L37Ae | (RefSeq) 60S ribosomal protein L37a	Ribosome (ko03010)	Translation, ribosomal structure and biogenesis	Ribosomal L37ae protein family	60S ribosomal protein L37a OS=Gossypium hirsutum OX=3635 GN=RPL37A PE=3 SV=1	Translation, ribosomal structure and biogenesis	hypothetical protein D8674_024982 [Pyrus ussuriensis x Pyrus communis]
LOC107844534	75	26	59	139	104	139	0.963629	0.420334	0.733383	2.30761	1.66918	1.81774	6.4044e-06	1.16225	up	Secondary metabolites biosynthesis, transport and catabolism;; Defense mechanisms	Molecular Function: monooxygenase activity (GO:0004497);; Molecular Function: iron ion binding (GO:0005506);; Cellular Component: integral component of membrane (GO:0016021);; Molecular Function: oxidoreductase activity, acting on paired donors, with incorporation or reduction of molecular oxygen (GO:0016705);; Molecular Function: heme binding (GO:0020037);;	K20666|1.1e-141|pda:103702172|K20666 gibberellin 13-oxidase [EC:1.14.-.-] | (RefSeq) cytochrome P450 714B3-like	--	Secondary metabolites biosynthesis, transport and catabolism;; Lipid transport and metabolism	Cytochrome P450	Cytochrome P450 714C2 OS=Oryza sativa subsp. japonica OX=39947 GN=CYP714C2 PE=2 SV=1	Secondary metabolites biosynthesis, transport and catabolism	PREDICTED: cytochrome P450 714C2-like [Capsicum annuum]
LOC107844632	16414	13060	17637	6179	6144	7921	464.692	466.24	484.353	224.154	216.65	226.963	1.14179e-285	-1.19012	down	Nucleotide transport and metabolism	Molecular Function: nucleoside diphosphate kinase activity (GO:0004550);; Molecular Function: ATP binding (GO:0005524);; Biological Process: GTP biosynthetic process (GO:0006183);; Biological Process: UTP biosynthetic process (GO:0006228);; Biological Process: CTP biosynthetic process (GO:0006241);;	K00940|8.6e-81|cann:107844632|K00940 nucleoside-diphosphate kinase [EC:2.7.4.6] | (RefSeq) NDK; nucleoside diphosphate kinase	Purine metabolism (ko00230);; Pyrimidine metabolism (ko00240);; MAPK signaling pathway - plant (ko04016)	Nucleotide transport and metabolism	Nucleoside diphosphate kinase	Nucleoside diphosphate kinase OS=Capsicum annuum OX=4072 PE=2 SV=1	Nucleotide transport and metabolism	PREDICTED: nucleoside diphosphate kinase [Capsicum annuum]
LOC107844685	34	44	48	91	80	131	0.549999	0.907009	0.748489	1.9085	1.61852	2.16831	1.27783e-05	1.11947	up	--	--	--	--	--	--	--	Function unknown	PREDICTED: disease resistance RPP13-like protein 4 [Capsicum annuum]
LOC107844723	226	144	233	77	84	92	9.11602	7.33562	9.1225	3.95374	4.23062	3.74985	1.85977e-09	-1.13863	down	--	Biological Process: pseudouridine synthesis (GO:0001522);; Molecular Function: RNA binding (GO:0003723);; Cellular Component: nucleolus (GO:0005730);; Biological Process: rRNA processing (GO:0006364);;	K11128|1.1e-56|cann:107844723|K11128 H/ACA ribonucleoprotein complex subunit 1 | (RefSeq) putative H/ACA ribonucleoprotein complex subunit 1-like protein 1	Ribosome biogenesis in eukaryotes (ko03008)	Translation, ribosomal structure and biogenesis	Gar1/Naf1 RNA binding region	Putative H/ACA ribonucleoprotein complex subunit 1-like protein 1 OS=Arabidopsis thaliana OX=3702 GN=At3g03920 PE=2 SV=1	Translation, ribosomal structure and biogenesis	PREDICTED: putative H/ACA ribonucleoprotein complex subunit 1-like protein 1 [Capsicum annuum]
LOC107844733	1040	885	1213	104	101	141	45.5736	48.9012	51.5501	5.82114	5.46649	6.24558	2.74067e-163	-3.08632	down	--	--	K01209|8.9e-16|cann:107844039|K01209 alpha-L-arabinofuranosidase [EC:3.2.1.55] | (RefSeq) alpha-L-arabinofuranosidase 1-like	Amino sugar and nucleotide sugar metabolism (ko00520)	--	Alpha-L-arabinofuranosidase C-terminal domain	--	--	PREDICTED: uncharacterized protein LOC107844733 [Capsicum annuum]
LOC107844820	1246	966	1321	3107	3257	3909	13.2278	12.941	13.6031	42.304	43.1005	42.0382	1.11983e-184	1.56119	up	Secondary metabolites biosynthesis, transport and catabolism	Biological Process: response to auxin (GO:0009733);; Biological Process: secondary shoot formation (GO:0010223);; Biological Process: carotene catabolic process (GO:0016121);; Molecular Function: oxidoreductase activity, acting on single donors with incorporation of molecular oxygen, incorporation of two atoms of oxygen (GO:0016702);; Molecular Function: metal ion binding (GO:0046872);; Biologica…	K17912|0.0e+00|cann:107844820|K17912 9-cis-beta-carotene 9',10'-cleaving dioxygenase [EC:1.13.11.68] | (RefSeq) carotenoid cleavage dioxygenase 7, chloroplastic	Carotenoid biosynthesis (ko00906)	Secondary metabolites biosynthesis, transport and catabolism	Retinal pigment epithelial membrane protein	Carotenoid cleavage dioxygenase 7, chloroplastic OS=Arabidopsis thaliana OX=3702 GN=CCD7 PE=1 SV=1	Secondary metabolites biosynthesis, transport and catabolism	PREDICTED: carotenoid cleavage dioxygenase 7, chloroplastic isoform X1 [Capsicum annuum]
LOC107844865	252	161	249	92	60	74	3.56961	2.8705	3.42708	1.65977	1.05886	1.05069	4.47616e-12	-1.39599	down	--	Cellular Component: integral component of membrane (GO:0016021);;	K09122|1.7e-63|sbi:8057957|K09122 uncharacterized protein | (RefSeq) uncharacterized protein LOC8057957	--	--	Protein of unknown function (DUF707)	--	Function unknown	PREDICTED: uncharacterized protein LOC107844865 [Capsicum annuum]
LOC107844888	9	8	25	82	83	69	0.18052	0.209528	0.504161	2.23932	2.21237	1.49737	3.10174e-10	2.01524	up	--	Molecular Function: DNA binding (GO:0003677);; Cellular Component: nucleus (GO:0005634);;	K09422|6.3e-103|sly:101250648|K09422 transcription factor MYB, plant | (RefSeq) transcription factor MYB113	--	Transcription	Myb-like DNA-binding domain	Transcription factor MYB1 OS=Actinidia chinensis var. chinensis OX=1590841 GN=MYB1 PE=2 SV=1	Transcription	transcription factor MYB113-like [Capsicum annuum]
LOC107845040	473	413	520	968	929	1113	6.96369	7.67602	7.42981	18.2911	17.0638	16.6127	1.12854e-37	1.11199	up	--	Cellular Component: nucleus (GO:0005634);; Biological Process: regulation of transcription, DNA-templated (GO:0006355);; Molecular Function: sequence-specific DNA binding (GO:0043565);;	K09338|1.9e-114|cann:107845040|K09338 homeobox-leucine zipper protein | (RefSeq) homeobox-leucine zipper protein HAT3-like	--	Transcription	HD-ZIP protein N terminus	Homeobox-leucine zipper protein HAT3 OS=Arabidopsis thaliana OX=3702 GN=HAT3 PE=1 SV=2	Transcription	PREDICTED: homeobox-leucine zipper protein HAT3-like [Capsicum annuum]
LOC107845137	120	98	114	41	54	47	3.33046	3.43302	3.05331	1.44199	1.84051	1.31829	8.53764e-06	-1.07498	down	--	Molecular Function: DNA binding (GO:0003677);; Cellular Component: nucleus (GO:0005634);;	--	--	Posttranslational modification, protein turnover, chaperones	Myb-like DNA-binding domain	Protein RADIALIS-like 6 OS=Arabidopsis thaliana OX=3702 GN=RL6 PE=2 SV=1	Transcription	PREDICTED: protein RADIALIS-like 3 [Capsicum annuum]
LOC107845150	58	84	96	11	26	16	1.04049	1.90727	1.68291	0.24972	0.566351	0.277578	5.31487e-08	-1.71884	down	--	Molecular Function: DNA binding (GO:0003677);; Cellular Component: nucleus (GO:0005634);;	K14491|1.5e-09|pda:103710408|K14491 two-component response regulator ARR-B family | (RefSeq) two-component response regulator ORR23-like isoform X1	Plant hormone signal transduction (ko04075)	--	MYB-CC type transfactor, LHEQLE motif	Myb family transcription factor PHL5 OS=Arabidopsis thaliana OX=3702 GN=PHL5 PE=2 SV=1	Transcription	PREDICTED: uncharacterized protein LOC107845150 [Capsicum annuum]
LOC107845153	930	683	797	344	358	446	22.5089	20.8417	18.7102	10.6623	10.7881	10.926	9.30831e-24	-1.02921	down	--	Biological Process: hydrotropism (GO:0010274);;	--	--	--	Protein of unknown function, DUF617	Protein MIZU-KUSSEI 1 OS=Arabidopsis thaliana OX=3702 GN=MIZ1 PE=1 SV=1	Function unknown	PREDICTED: protein MIZU-KUSSEI 1-like [Capsicum annuum]
LOC107845189	1156	772	1267	358	357	443	39.2091	32.9987	41.6779	15.5349	15.0468	15.2013	4.95331e-44	-1.40095	down	--	Biological Process: pseudouridine synthesis (GO:0001522);; Molecular Function: RNA binding (GO:0003723);; Cellular Component: nucleolus (GO:0005730);; Biological Process: rRNA processing (GO:0006364);;	K11128|1.1e-72|cann:107845189|K11128 H/ACA ribonucleoprotein complex subunit 1 | (RefSeq) putative H/ACA ribonucleoprotein complex subunit 1-like protein 1	Ribosome biogenesis in eukaryotes (ko03008)	Translation, ribosomal structure and biogenesis	Gar1/Naf1 RNA binding region	Putative H/ACA ribonucleoprotein complex subunit 1-like protein 1 OS=Arabidopsis thaliana OX=3702 GN=At3g03920 PE=2 SV=1	Translation, ribosomal structure and biogenesis	PREDICTED: putative H/ACA ribonucleoprotein complex subunit 1-like protein 1 [Capsicum annuum]
LOC107845265	4025	3401	3920	316	284	316	31.4697	33.6144	29.7764	3.17729	2.75499	2.48996	0	-3.568	down	--	Molecular Function: DNA binding (GO:0003677);; Cellular Component: nucleus (GO:0005634);;	K12133|0.0e+00|cann:107845265|K12133 MYB-related transcription factor LHY | (RefSeq) protein LHY	Circadian rhythm - plant (ko04712)	Posttranslational modification, protein turnover, chaperones	Myb-like DNA-binding domain	Protein LHY OS=Arabidopsis thaliana OX=3702 GN=LHY PE=1 SV=2	Transcription	PREDICTED: protein LHY isoform X1 [Capsicum annuum]
LOC107845286	13	13	25	49	45	63	0.327764	0.401545	0.610881	1.60619	1.45091	1.64052	6.21744e-05	1.31263	up	--	Molecular Function: calcium ion binding (GO:0005509);; Cellular Component: nitrite reductase complex [NAD(P)H] (GO:0009344);; Cellular Component: chloroplast thylakoid membrane (GO:0009535);; Cellular Component: photosystem II oxygen evolving complex (GO:0009654);; Biological Process: photosynthetic electron transport chain (GO:0009767);; Cellular Component: extrinsic component of membrane (GO:00…	K08901|7.5e-121|cann:107845286|K08901 photosystem II oxygen-evolving enhancer protein 3 | (RefSeq) photosynthetic NDH subunit of lumenal location 3, chloroplastic	Photosynthesis (ko00195)	--	Oxygen evolving enhancer protein 3 (PsbQ)	Photosynthetic NDH subunit of lumenal location 3, chloroplastic OS=Arabidopsis thaliana OX=3702 GN=PNSL3 PE=1 SV=1	Function unknown	PREDICTED: photosynthetic NDH subunit of lumenal location 3, chloroplastic [Capsicum annuum]
LOC107845349	2809	2284	2786	565	711	870	59.3398	60.8525	57.1017	15.2941	18.6984	18.598	5.27573e-143	-1.84198	down	--	Cellular Component: photosystem I (GO:0009522);; Cellular Component: photosystem II (GO:0009523);; Cellular Component: chloroplast thylakoid membrane (GO:0009535);; Biological Process: photosynthesis, light harvesting (GO:0009765);; Cellular Component: integral component of membrane (GO:0016021);; Molecular Function: chlorophyll binding (GO:0016168);; Biological Process: protein-chromophore linka…	K08909|3.9e-156|cann:107845349|K08909 light-harvesting complex I chlorophyll a/b binding protein 3 | (RefSeq) chlorophyll a-b binding protein 8, chloroplastic	Photosynthesis - antenna proteins (ko00196)	--	Chlorophyll A-B binding protein	Chlorophyll a-b binding protein 8, chloroplastic OS=Solanum lycopersicum OX=4081 GN=CAB8 PE=3 SV=1	Energy production and conversion	PREDICTED: chlorophyll a-b binding protein 8, chloroplastic [Capsicum annuum]
LOC107845416	1189	854	1137	404	476	610	21.714	19.6634	20.1413	9.45094	10.8219	11.2686	1.6737e-30	-1.05604	down	--	Molecular Function: sulfotransferase activity (GO:0008146);;	K22312|3.1e-84|gab:108485214|K22312 hydroxyjasmonate sulfotransferase [EC:2.8.2.39] | (RefSeq) flavonol sulfotransferase-like	--	General function prediction only	Sulfotransferase domain	Flavonol 4'-sulfotransferase OS=Flaveria chlorifolia OX=4228 PE=1 SV=1	Function unknown	PREDICTED: flavonol 4'-sulfotransferase-like [Capsicum annuum]
LOC107845418	1033	908	1105	95	117	110	10.2819	11.388	10.6618	1.2107	1.44178	1.10824	5.42627e-156	-3.13693	down	Signal transduction mechanisms;; Transcription	Biological Process: phosphorelay signal transduction system (GO:0000160);; Cellular Component: nucleus (GO:0005634);;	K12130|0.0e+00|cann:107845418|K12130 pseudo-response regulator 5 | (RefSeq) two-component response regulator-like APRR3	Circadian rhythm - plant (ko04712)	Transcription	Response regulator receiver domain	Two-component response regulator-like APRR5 OS=Arabidopsis thaliana OX=3702 GN=APRR5 PE=1 SV=2	Transcription	PREDICTED: two-component response regulator-like APRR3 [Capsicum annuum]
LOC107845470	98	74	103	8	10	16	1.29331	1.22708	1.31141	0.130902	0.162016	0.208058	1.5008e-16	-2.45318	down	Defense mechanisms	Molecular Function: antiporter activity (GO:0015297);; Cellular Component: integral component of membrane (GO:0016021);; Molecular Function: xenobiotic transporter activity (GO:0042910);;	K03327|8.2e-274|cann:107845470|K03327 multidrug resistance protein, MATE family | (RefSeq) protein DETOXIFICATION 18-like	--	General function prediction only	MatE	Protein DETOXIFICATION 18 OS=Arabidopsis thaliana OX=3702 GN=DTX18 PE=2 SV=1	Defense mechanisms	PREDICTED: protein DETOXIFICATION 18-like [Capsicum annuum]
LOC107845528	12	7	8	57	45	56	0.079345	0.058829	0.051434	0.502089	0.386289	0.394256	1.11891e-08	1.94109	up	--	Biological Process: chloroplast relocation (GO:0009902);;	--	--	--	N-terminal C2 in EEIG1 and EHBP1 proteins	Protein PLASTID MOVEMENT IMPAIRED 1 OS=Arabidopsis thaliana OX=3702 GN=PMI1 PE=1 SV=1	Function unknown	PREDICTED: protein PLASTID MOVEMENT IMPAIRED 1 [Capsicum annuum]
LOC107845607	43302	34308	45383	11045	11345	13689	1267.27	1266.22	1288.42	414.236	413.552	405.488	0	-1.73782	down	--	Biological Process: response to acid chemical (GO:0001101);; Molecular Function: protein binding (GO:0005515);; Cellular Component: cellular_component (GO:0005575);; Cellular Component: intracellular (GO:0005622);; Cellular Component: cell (GO:0005623);; Cellular Component: cytoplasm (GO:0005737);; Cellular Component: vacuole (GO:0005773);; Cellular Component: vacuolar membrane (GO:0005774);; Cel…	--	--	--	PLAT/LH2 domain	PLAT domain-containing protein 2 OS=Arabidopsis thaliana OX=3702 GN=PLAT2 PE=2 SV=1	Function unknown	PREDICTED: uncharacterized protein LOC107845607 [Capsicum annuum]
LOC107845608	16740	13335	17939	4868	4886	5913	469.933	472.079	488.518	175.108	170.838	167.99	0	-1.58258	down	--	Biological Process: response to acid chemical (GO:0001101);; Molecular Function: protein binding (GO:0005515);; Cellular Component: cellular_component (GO:0005575);; Cellular Component: intracellular (GO:0005622);; Cellular Component: cell (GO:0005623);; Cellular Component: cytoplasm (GO:0005737);; Cellular Component: vacuole (GO:0005773);; Cellular Component: vacuolar membrane (GO:0005774);; Cel…	--	--	--	PLAT/LH2 domain	PLAT domain-containing protein 2 OS=Arabidopsis thaliana OX=3702 GN=PLAT2 PE=2 SV=1	Function unknown	PREDICTED: lipoxygenase homology domain-containing protein 1-like [Capsicum annuum]
LOC107845611	40	13	29	54	52	105	0.458098	0.192109	0.325578	0.805709	0.749053	1.23864	0.000398001	1.12596	up	--	Cellular Component: cellular_component (GO:0005575);; Cellular Component: intracellular (GO:0005622);; Cellular Component: cell (GO:0005623);; Cellular Component: cytoplasm (GO:0005737);; Biological Process: biological_process (GO:0008150);; Biological Process: response to radiation (GO:0009314);; Biological Process: response to light stimulus (GO:0009416);; Cellular Component: chloroplast (GO:00…	K14487|0.0e+00|cann:107845611|K14487 auxin responsive GH3 gene family | (RefSeq) jasmonic acid-amido synthetase JAR1-like	Plant hormone signal transduction (ko04075)	--	GH3 auxin-responsive promoter	Indole-3-acetic acid-amido synthetase GH3.10 OS=Arabidopsis thaliana OX=3702 GN=GH3.10 PE=2 SV=1	Function unknown	PREDICTED: jasmonic acid-amido synthetase JAR1-like [Capsicum annuum]
LOC107845614	6841	5221	7182	2332	2696	3168	191.115	183.934	194.638	83.4658	93.8163	89.5853	1.60022e-125	-1.19755	down	Translation, ribosomal structure and biogenesis	Molecular Function: structural constituent of ribosome (GO:0003735);; Cellular Component: ribosome (GO:0005840);; Biological Process: translation (GO:0006412);;	K02868|1.2e-97|cann:107860077|K02868 large subunit ribosomal protein L11e | (RefSeq) 60S ribosomal protein L11-1	Ribosome (ko03010)	Translation, ribosomal structure and biogenesis	ribosomal L5P family C-terminus	60S ribosomal protein L11-1 OS=Arabidopsis thaliana OX=3702 GN=RPL11A PE=2 SV=2	Translation, ribosomal structure and biogenesis	PREDICTED: 60S ribosomal protein L11-1 [Capsicum annuum]
LOC107845634	73	46	54	140	137	213	1.02566	0.815942	0.731505	2.54673	2.42598	3.06429	8.32569e-11	1.39406	up	--	Molecular Function: transferase activity, transferring acyl groups other than amino-acyl groups (GO:0016747);;	K21383|1.8e-105|sind:105162663|K21383 anthocyanidin 3-O-glucoside 6''-O-acyltransferase [EC:2.3.1.215] | (RefSeq) anthocyanidin 3-O-glucoside 6''-O-acyltransferase-like	Anthocyanin biosynthesis (ko00942)	--	Transferase family	Phenolic glucoside malonyltransferase 1 OS=Nicotiana tabacum OX=4097 GN=mat1 PE=1 SV=1	Function unknown	PREDICTED: anthocyanin 5-aromatic acyltransferase-like [Capsicum annuum]
LOC107845647	4650	3898	4883	347	303	368	49.632	52.5052	50.5255	4.73854	4.03876	3.96977	0	-3.6669	down	Amino acid transport and metabolism	Cellular Component: integral component of membrane (GO:0016021);; Molecular Function: transmembrane transporter activity (GO:0022857);;	K14638|0.0e+00|cann:107845647|K14638 solute carrier family 15 (peptide/histidine transporter), member 3/4 | (RefSeq) protein NRT1/ PTR FAMILY 7.3-like	--	Amino acid transport and metabolism	POT family	Protein NRT1/ PTR FAMILY 7.3 OS=Arabidopsis thaliana OX=3702 GN=NPF7.3 PE=1 SV=2	Amino acid transport and metabolism	PREDICTED: protein NRT1/ PTR FAMILY 7.3-like isoform X1 [Capsicum annuum]
LOC107845685	49	26	34	86	59	108	0.710329	0.43026	0.459852	1.68488	1.07197	1.65311	0.000152348	1.06529	up	General function prediction only	--	K18208|8.3e-232|cann:107845685|K18208 renalase [EC:1.6.3.5] | (RefSeq) uncharacterized LOC107845685	--	--	NAD(P)-binding Rossmann-like domain	--	Coenzyme transport and metabolism	PREDICTED: uncharacterized protein LOC107845685 isoform X1 [Capsicum annuum]
LOC107845718	41	43	34	68	92	114	0.508067	0.664101	0.403106	1.07299	1.41676	1.42756	7.16681e-05	1.06321	up	--	Molecular Function: molecular_function (GO:0003674);; Molecular Function: catalytic activity (GO:0003824);; Molecular Function: hydrolase activity, hydrolyzing O-glycosyl compounds (GO:0004553);; Molecular Function: chitinase activity (GO:0004568);; Molecular Function: binding (GO:0005488);; Cellular Component: cellular_component (GO:0005575);; Cellular Component: extracellular region (GO:0005576…	K17525|8.9e-257|cann:107845718|K17525 chitinase domain-containing protein 1 | (RefSeq) rhodanese-like domain-containing protein 4, chloroplastic	--	--	--	Rhodanese-like domain-containing protein 4, chloroplastic OS=Arabidopsis thaliana OX=3702 GN=STR4 PE=1 SV=2	Function unknown	PREDICTED: rhodanese-like domain-containing protein 4, chloroplastic isoform X1 [Capsicum annuum]
LOC107845735	7861	6119	8557	3146	3062	3796	241.823	237.403	255.369	124	117.327	118.189	6.6465e-151	-1.13672	down	Translation, ribosomal structure and biogenesis	Molecular Function: structural constituent of ribosome (GO:0003735);; Cellular Component: ribosome (GO:0005840);; Biological Process: translation (GO:0006412);;	K02949|1.5e-86|cann:107845735|K02949 small subunit ribosomal protein S11e | (RefSeq) 40S ribosomal protein S11	Ribosome (ko03010)	Translation, ribosomal structure and biogenesis	Ribosomal_S17 N-terminal	40S ribosomal protein S11 OS=Glycine max OX=3847 GN=RPS11 PE=2 SV=2	Translation, ribosomal structure and biogenesis	PREDICTED: 40S ribosomal protein S11 [Capsicum annuum]
LOC107845761	12	15	4	39	45	64	0.169468	0.266358	0.058028	0.740591	0.828426	0.965295	5.73843e-06	1.6167	up	--	Molecular Function: transferase activity, transferring acyl groups other than amino-acyl groups (GO:0016747);;	K21383|4.7e-106|sind:105162663|K21383 anthocyanidin 3-O-glucoside 6''-O-acyltransferase [EC:2.3.1.215] | (RefSeq) anthocyanidin 3-O-glucoside 6''-O-acyltransferase-like	Anthocyanin biosynthesis (ko00942)	--	Transferase family	Phenolic glucoside malonyltransferase 1 OS=Nicotiana tabacum OX=4097 GN=mat1 PE=1 SV=1	Function unknown	PREDICTED: anthocyanin 5-aromatic acyltransferase-like [Capsicum annuum]
LOC107845888	1890	1586	1915	671	726	878	43.5916	46.112	42.8445	19.8302	20.8331	20.4767	6.38508e-72	-1.21342	down	--	Cellular Component: integral component of membrane (GO:0016021);;	--	--	--	Protein of unknown function, DUF599	--	Function unknown	PREDICTED: uncharacterized protein LOC107845888 [Capsicum annuum]
LOC107845910	162	126	190	62	47	51	2.74737	2.69462	3.11721	1.34458	0.993824	0.861235	1.25967e-10	-1.40593	down	--	Molecular Function: zinc ion binding (GO:0008270);;	--	--	--	B-box zinc finger	Putative zinc finger protein CONSTANS-LIKE 11 OS=Arabidopsis thaliana OX=3702 GN=COL11 PE=1 SV=2	Function unknown	hypothetical protein T459_33271 [Capsicum annuum]
LOC107845941	57	51	35	395	492	526	1.9791	2.2219	1.17493	17.5511	21.2618	18.4718	3.9807e-70	3.13209	up	--	Biological Process: lipid transport (GO:0006869);; Molecular Function: lipid binding (GO:0008289);;	--	--	--	Protease inhibitor/seed storage/LTP family	Non-specific lipid-transfer protein 2 OS=Solanum lycopersicum OX=4081 GN=LE16 PE=2 SV=1	Energy production and conversion	PREDICTED: non-specific lipid-transfer protein 2-like [Capsicum annuum]
LOC107845964	652	552	545	1356	1354	1774	7.54404	8.05418	6.11828	20.1191	19.5282	20.7931	2.70707e-53	1.35302	up	--	--	--	--	--	Glyoxal oxidase N-terminus	Aldehyde oxidase GLOX OS=Vitis pseudoreticulata OX=231512 GN=GLOX PE=2 SV=1	Function unknown	PREDICTED: WSC domain-containing protein ARB_07867 [Capsicum annuum]
LOC107845971	416	382	365	206	151	198	12.2271	14.1358	10.4013	7.76051	5.52539	5.87693	1.0813e-10	-1.00664	down	Translation, ribosomal structure and biogenesis	Molecular Function: RNA binding (GO:0003723);; Cellular Component: nucleolus (GO:0005730);; Biological Process: ribosome biogenesis (GO:0042254);; Cellular Component: ribonucleoprotein complex (GO:1990904);;	K12845|7.5e-65|cann:107845971|K12845 U4/U6 small nuclear ribonucleoprotein SNU13 | (RefSeq) NHP2-like protein 1	Ribosome biogenesis in eukaryotes (ko03008);; Spliceosome (ko03040)	RNA processing and modification;; Translation, ribosomal structure and biogenesis	Ribosomal protein L7Ae/L30e/S12e/Gadd45 family	--	--	PREDICTED: NHP2-like protein 1 [Capsicum annuum]
LOC107846007	143	144	174	253	314	420	2.06365	2.63429	2.44582	4.69203	5.66104	6.15857	6.64874e-12	1.06318	up	--	Molecular Function: transferase activity, transferring glycosyl groups (GO:0016757);;	K01988|9.8e-239|cann:107846007|K01988 lactosylceramide 4-alpha-galactosyltransferase [EC:2.4.1.228] | (RefSeq) lactosylceramide 4-alpha-galactosyltransferase-like	Glycosphingolipid biosynthesis - lacto and neolacto series (ko00601);; Glycosphingolipid biosynthesis - globo and isoglobo series (ko00603)	Carbohydrate transport and metabolism	Alpha 1,4-glycosyltransferase conserved region	Uncharacterized protein At4g19900 OS=Arabidopsis thaliana OX=3702 GN=At4g19900 PE=2 SV=1	Carbohydrate transport and metabolism	PREDICTED: lactosylceramide 4-alpha-galactosyltransferase-like [Capsicum annuum]
LOC107846208	46	34	69	112	82	169	1.22403	1.13155	1.80633	3.84846	2.75147	4.61242	5.40729e-06	1.15822	up	Carbohydrate transport and metabolism	Molecular Function: channel activity (GO:0015267);; Cellular Component: integral component of membrane (GO:0016021);;	K09873|7.7e-112|cann:107846208|K09873 aquaporin TIP | (RefSeq) aquaporin TIP1-3-like	--	Carbohydrate transport and metabolism	Major intrinsic protein	Aquaporin TIP1-3 OS=Arabidopsis thaliana OX=3702 GN=TIP1-3 PE=1 SV=1	Inorganic ion transport and metabolism	Aquaporin TIP1-2 [Capsicum annuum]
LOC107846242	937	811	951	348	412	438	21.7966	23.7878	21.469	10.365	11.9283	10.3171	9.44735e-32	-1.12947	down	--	Molecular Function: dioxygenase activity (GO:0051213);;	K24028|5.0e-24|cann:107878069|K24028 salicylic acid 3-hydroxylase [EC:1.14.11.-] | (RefSeq) hyoscyamine 6-dioxygenase-like	--	Secondary metabolites biosynthesis, transport and catabolism;; General function prediction only	non-haem dioxygenase in morphine synthesis N-terminal	Hyoscyamine 6-dioxygenase OS=Hyoscyamus niger OX=4079 GN=H6H PE=1 SV=1	Secondary metabolites biosynthesis, transport and catabolism	PREDICTED: hyoscyamine 6-dioxygenase-like [Capsicum annuum]
LOC107846300	47	45	43	106	108	98	1.05763	1.27192	0.93816	3.05935	3.05017	2.24841	1.04505e-05	1.10706	up	--	--	--	--	--	Protein of unknown function (DUF1635)	--	Function unknown	PREDICTED: uncharacterized protein LOC107846300, partial [Capsicum annuum]
LOC107846315	21	7	17	62	65	92	0.753435	0.303926	0.582569	2.8947	2.94655	3.39071	1.3646e-09	1.87589	up	--	--	K14780|6.3e-45|dcr:108220614|K14780 ATP-dependent RNA helicase DHX37/DHR1 [EC:3.6.4.13] | (RefSeq) ATP-dependent RNA helicase DEAH13-like isoform X1	--	Carbohydrate transport and metabolism	Protein of unknown function, DUF604	--	Carbohydrate transport and metabolism	PREDICTED: beta-1,3-glucosyltransferase-like [Capsicum annuum]
LOC107846852	222	178	219	77	82	129	7.22606	7.29954	6.91535	3.20848	3.29077	4.23611	1.45506e-08	-1.03345	down	--	Cellular Component: nucleus (GO:0005634);; Molecular Function: protein heterodimerization activity (GO:0046982);;	K03004|5.3e-25|egu:105047912|K03004 DNA-directed RNA polymerase I subunit RPA43 | (RefSeq) chromatin accessibility complex protein 1	RNA polymerase (ko03020)	Transcription	Histone-like transcription factor (CBF/NF-Y) and archaeal histone	Nuclear transcription factor Y subunit C-2 OS=Oryza sativa subsp. japonica OX=39947 GN=NFYC2 PE=1 SV=1	Chromatin structure and dynamics	PREDICTED: chromatin accessibility complex protein 1-like [Capsicum annuum]
LOC107846913	235	190	256	100	83	124	3.84331	3.91908	4.06987	2.10215	1.68083	2.0465	4.59202e-10	-1.07083	down	--	Cellular Component: origin recognition complex (GO:0000808);; Molecular Function: DNA binding (GO:0003677);; Molecular Function: ATP binding (GO:0005524);; Cellular Component: nucleus (GO:0005634);; Biological Process: DNA replication (GO:0006260);; Biological Process: response to sucrose (GO:0009744);;	K02606|2.6e-236|cann:107846913|K02606 origin recognition complex subunit 4 | (RefSeq) origin of replication complex subunit 4	--	Replication, recombination and repair	Origin recognition complex (ORC) subunit 4 C-terminus	Origin of replication complex subunit 4 OS=Arabidopsis thaliana OX=3702 GN=ORC4 PE=1 SV=1	Replication, recombination and repair	PREDICTED: origin of replication complex subunit 4 [Capsicum annuum]
LOC107846939	2801	2071	2573	956	996	1185	47.1993	44.0214	42.057	20.6436	20.9094	20.2031	5.00608e-75	-1.21061	down	Secondary metabolites biosynthesis, transport and catabolism	Molecular Function: metal ion binding (GO:0046872);; Molecular Function: dioxygenase activity (GO:0051213);;	K24028|4.7e-77|nau:109239565|K24028 salicylic acid 3-hydroxylase [EC:1.14.11.-] | (RefSeq) hyoscyamine 6-dioxygenase-like	--	Secondary metabolites biosynthesis, transport and catabolism;; General function prediction only	non-haem dioxygenase in morphine synthesis N-terminal	Hyoscyamine 6-dioxygenase OS=Hyoscyamus niger OX=4079 GN=H6H PE=1 SV=1	Secondary metabolites biosynthesis, transport and catabolism	PREDICTED: hyoscyamine 6-dioxygenase-like [Capsicum annuum]
LOC107846948	33	34	59	82	70	124	0.753693	0.974176	1.30546	2.39734	1.98671	2.88727	0.000208519	1.00361	up	--	Molecular Function: DNA binding (GO:0003677);; Cellular Component: nucleus (GO:0005634);; Biological Process: regulation of transcription, DNA-templated (GO:0006355);;	K00521|2.8e-34|cmos:111447866|K00521 ferric-chelate reductase [EC:1.16.1.7] | (RefSeq) ferric reduction oxidase 7, chloroplastic-like	--	--	No apical meristem (NAM) protein	NAC domain-containing protein 90 OS=Arabidopsis thaliana OX=3702 GN=NAC090 PE=1 SV=1	Transcription	PREDICTED: NAC domain-containing protein 90 [Capsicum annuum]
LOC107846955	802	619	798	268	257	421	9.78234	9.45339	9.43527	4.26844	3.85626	5.22836	2.35599e-27	-1.19286	down	--	Molecular Function: magnesium ion binding (GO:0000287);; Molecular Function: terpene synthase activity (GO:0010333);;	K15803|0.0e+00|cann:107846955|K15803 (-)-germacrene D synthase [EC:4.2.3.75] | (RefSeq) (-)-germacrene D synthase-like	Sesquiterpenoid and triterpenoid biosynthesis (ko00909)	--	Terpene synthase family, metal binding domain	(-)-germacrene D synthase OS=Vitis vinifera OX=29760 GN=VIT_19s0014g04930 PE=1 SV=1	Function unknown	PREDICTED: (-)-germacrene D synthase-like isoform X1 [Capsicum annuum]
LOC107846972	57	59	62	9	12	14	0.824692	1.07696	0.874714	0.156089	0.214007	0.202838	1.5711e-08	-1.83336	down	--	Biological Process: malate transport (GO:0015743);; Cellular Component: integral component of membrane (GO:0016021);;	K03695|4.6e-27|egr:104416563|K03695 ATP-dependent Clp protease ATP-binding subunit ClpB | (RefSeq) chaperone protein ClpB1-like	--	General function prediction only	Aluminium activated malate transporter	Aluminum-activated malate transporter 2 OS=Arabidopsis thaliana OX=3702 GN=ALMT2 PE=2 SV=2	Function unknown	PREDICTED: aluminum-activated malate transporter 2-like [Capsicum annuum]
LOC107846974	357	303	439	897	893	1143	6.74543	7.22618	8.04816	21.7266	21.0134	21.8623	1.86044e-54	1.42294	up	Secondary metabolites biosynthesis, transport and catabolism	Molecular Function: oxidoreductase activity (GO:0016491);;	--	--	--	Taurine catabolism dioxygenase TauD, TfdA family	Clavaminate synthase-like protein At3g21360 OS=Arabidopsis thaliana OX=3702 GN=At3g21360 PE=1 SV=1	Function unknown	PREDICTED: clavaminate synthase-like protein At3g21360 [Capsicum annuum]
LOC107846977	34	33	57	95	91	119	0.257129	0.312469	0.417062	0.926048	0.879871	0.916604	2.9195e-06	1.18275	up	Inorganic ion transport and metabolism	Molecular Function: potassium ion transmembrane transporter activity (GO:0015079);; Cellular Component: integral component of membrane (GO:0016021);;	K03549|0.0e+00|cann:107846977|K03549 KUP system potassium uptake protein | (RefSeq) potassium transporter 4-like	--	--	K+ potassium transporter	Potassium transporter 4 OS=Arabidopsis thaliana OX=3702 GN=POT4 PE=1 SV=2	Inorganic ion transport and metabolism	PREDICTED: potassium transporter 4-like isoform X1 [Capsicum annuum]
LOC107847003	55	47	56	10	9	7	1.35408	1.45517	1.35522	0.301747	0.265041	0.164568	1.59065e-08	-1.92325	down	--	--	K08234|8.8e-10|cvr:CHLNCDRAFT_141766|K08234 glyoxylase I family protein | (RefSeq) hypothetical protein	--	--	Glyoxalase/Bleomycin resistance protein/Dioxygenase superfamily	--	Function unknown	PREDICTED: uncharacterized protein LOC107847003 [Capsicum annuum]
LOC107847029	123	60	93	22	24	39	1.70328	1.04535	1.23919	0.389989	0.398271	0.541262	4.30552e-07	-1.42982	down	Carbohydrate transport and metabolism	Molecular Function: polygalacturonase activity (GO:0004650);; Cellular Component: extracellular region (GO:0005576);; Biological Process: carbohydrate metabolic process (GO:0005975);; Biological Process: cell wall organization (GO:0071555);;	K01213|5.7e-267|cann:107847029|K01213 galacturan 1,4-alpha-galacturonidase [EC:3.2.1.67] | (RefSeq) polygalacturonase At1g48100	Pentose and glucuronate interconversions (ko00040)	--	Glycosyl hydrolases family 28	Polygalacturonase At1g48100 OS=Arabidopsis thaliana OX=3702 GN=At1g48100 PE=2 SV=1	Carbohydrate transport and metabolism	PREDICTED: polygalacturonase At1g48100 [Capsicum annuum]
LOC107847044	48	66	66	212	243	291	0.977098	1.70641	1.32942	5.6275	6.26626	6.1073	7.10349e-24	1.92884	up	--	--	--	--	--	BURP domain	BURP domain protein RD22 OS=Arabidopsis thaliana OX=3702 GN=RD22 PE=2 SV=1	Function unknown	PREDICTED: BURP domain protein RD22-like [Capsicum annuum]
LOC107847072	486	350	511	105	126	115	5.61371	5.10152	5.72366	1.5522	1.81026	1.3403	1.22813e-36	-1.84839	down	--	Biological Process: malate transport (GO:0015743);; Cellular Component: integral component of membrane (GO:0016021);;	K03695|1.1e-19|egr:104416563|K03695 ATP-dependent Clp protease ATP-binding subunit ClpB | (RefSeq) chaperone protein ClpB1-like	--	General function prediction only	Aluminium activated malate transporter	Aluminum-activated malate transporter 9 OS=Arabidopsis thaliana OX=3702 GN=ALMT9 PE=2 SV=1	Function unknown	PREDICTED: aluminum-activated malate transporter 9-like [Capsicum annuum]
LOC107847074	628	589	798	276	317	321	14.7234	17.3707	18.1152	8.29206	9.28112	7.59164	6.2222e-21	-1.08318	down	--	Molecular Function: DNA binding (GO:0003677);; Cellular Component: nucleus (GO:0005634);;	K09422|4.7e-131|cann:107847074|K09422 transcription factor MYB, plant | (RefSeq) protein ODORANT1-like	--	Transcription	Myb-like DNA-binding domain	Transcription factor MYB20 OS=Arabidopsis thaliana OX=3702 GN=MYB20 PE=2 SV=1	Transcription	PREDICTED: protein ODORANT1-like [Capsicum annuum]
LOC107847138	90	110	122	306	268	279	2.65426	4.09403	3.49789	11.6037	9.89026	8.3492	4.71726e-14	1.35778	up	--	--	--	--	--	PLAC8 family	Protein PLANT CADMIUM RESISTANCE 12 OS=Arabidopsis thaliana OX=3702 GN=PCR12 PE=2 SV=2	Function unknown	PREDICTED: protein PLANT CADMIUM RESISTANCE 12-like [Capsicum annuum]
LOC107847171	227	167	240	106	86	69	3.33128	3.09252	3.41901	1.97879	1.56645	1.02452	5.71765e-08	-1.13089	down	--	Cellular Component: integral component of membrane (GO:0016021);;	K14780|3.1e-111|dcr:108220614|K14780 ATP-dependent RNA helicase DHX37/DHR1 [EC:3.6.4.13] | (RefSeq) ATP-dependent RNA helicase DEAH13-like isoform X1	--	Carbohydrate transport and metabolism	Protein of unknown function, DUF604	--	Carbohydrate transport and metabolism	putative NAC transcription factor NAM-B2-like [Capsicum annuum]
LOC107847347	1578	1315	1954	477	573	698	15.8036	16.6083	18.9899	6.11689	7.14983	7.07484	1.88945e-62	-1.42623	down	Posttranslational modification, protein turnover, chaperones	Molecular Function: ATP binding (GO:0005524);;	K03283|0.0e+00|cann:107847347|K03283 heat shock 70kDa protein 1/2/6/8 | (RefSeq) heat shock cognate 70 kDa protein	Spliceosome (ko03040);; Protein processing in endoplasmic reticulum (ko04141);; Endocytosis (ko04144)	Posttranslational modification, protein turnover, chaperones	Hsp70 protein	Heat shock cognate 70 kDa protein OS=Petunia hybrida OX=4102 GN=HSP70 PE=2 SV=1	Posttranslational modification, protein turnover, chaperones	PREDICTED: heat shock cognate 70 kDa protein [Capsicum annuum]
LOC107847418	5483	4180	5511	2213	2135	2760	139.078	133.689	135.586	71.9341	67.4419	70.8438	1.83709e-116	-1.0635	down	Translation, ribosomal structure and biogenesis	Molecular Function: structural constituent of ribosome (GO:0003735);; Cellular Component: ribosome (GO:0005840);; Biological Process: translation (GO:0006412);; Molecular Function: rRNA binding (GO:0019843);;	K02940|1.9e-104|cann:107847418|K02940 large subunit ribosomal protein L9e | (RefSeq) 60S ribosomal protein L9-1	Ribosome (ko03010)	Translation, ribosomal structure and biogenesis	Ribosomal protein L6	60S ribosomal protein L9-1 OS=Arabidopsis thaliana OX=3702 GN=RPL9B PE=1 SV=3	Translation, ribosomal structure and biogenesis	PREDICTED: 60S ribosomal protein L9-1 [Capsicum annuum]
LOC107847438	484	376	447	156	136	194	12.3327	12.0831	11.0526	5.07917	4.31608	4.98427	1.53085e-24	-1.36465	down	Energy production and conversion;; Lipid transport and metabolism	Cellular Component: integral component of membrane (GO:0016021);; Molecular Function: heme binding (GO:0020037);; Molecular Function: metal ion binding (GO:0046872);;	K23490|2.8e-70|cann:107847438|K23490 cytochrome b5 | (RefSeq) cytochrome b5	--	Energy production and conversion	Cytochrome b5-like Heme/Steroid binding domain	Cytochrome b5 isoform A OS=Arabidopsis thaliana OX=3702 GN=CB5-A PE=1 SV=1	Energy production and conversion	PREDICTED: cytochrome b5 [Capsicum annuum]
LOC107847514	46	48	55	123	83	148	0.236256	0.309059	0.273152	0.811885	0.535718	0.771697	3.27076e-06	1.13152	up	Nucleotide transport and metabolism	Molecular Function: iron ion binding (GO:0005506);; Molecular Function: electron carrier activity (GO:0009055);; Molecular Function: 2 iron, 2 sulfur cluster binding (GO:0051537);; Molecular Function: FAD binding (GO:0071949);;	K09842|0.0e+00|cann:107847514|K09842 abscisic-aldehyde oxidase [EC:1.2.3.14] | (RefSeq) benzaldehyde dehydrogenase (NAD(+))-like	Carotenoid biosynthesis (ko00906)	Nucleotide transport and metabolism	Molybdopterin-binding domain of aldehyde dehydrogenase	Aldehyde oxidase 4 OS=Arabidopsis thaliana OX=3702 GN=AAO4 PE=1 SV=2	Nucleotide transport and metabolism	PREDICTED: benzaldehyde dehydrogenase (NAD(+))-like [Capsicum annuum]
LOC107847685	20684	16475	21908	7925	8876	10731	280.088	281.334	287.782	137.51	149.709	147.07	4.78996e-182	-1.07303	down	Carbohydrate transport and metabolism	Molecular Function: fructose-bisphosphate aldolase activity (GO:0004332);; Biological Process: glycolytic process (GO:0006096);;	K01623|8.3e-224|cann:107847685|K01623 fructose-bisphosphate aldolase, class I [EC:4.1.2.13] | (RefSeq) probable fructose-bisphosphate aldolase 3, chloroplastic	Glycolysis / Gluconeogenesis (ko00010);; Pentose phosphate pathway (ko00030);; Fructose and mannose metabolism (ko00051);; Carbon fixation in photosynthetic organisms (ko00710);; Carbon metabolism (ko01200);; Biosynthesis of amino acids (ko01230)	Carbohydrate transport and metabolism	Fructose-bisphosphate aldolase class-I	Fructose-bisphosphate aldolase 3, chloroplastic OS=Arabidopsis thaliana OX=3702 GN=FBA3 PE=1 SV=1	Carbohydrate transport and metabolism	PREDICTED: probable fructose-bisphosphate aldolase 3, chloroplastic [Capsicum annuum]
LOC107847728	3192	2153	3311	827	839	1084	44.3936	37.755	44.6758	14.7404	14.5242	15.254	1.11385e-109	-1.60611	down	Amino acid transport and metabolism	Molecular Function: serine-type carboxypeptidase activity (GO:0004185);;	K16298|1.3e-301|cann:107847728|K16298 serine carboxypeptidase-like clade IV [EC:3.4.16.-] | (RefSeq) serine carboxypeptidase-like	--	Posttranslational modification, protein turnover, chaperones;; Amino acid transport and metabolism	Serine carboxypeptidase	Serine carboxypeptidase-like 48 OS=Arabidopsis thaliana OX=3702 GN=SCPL48 PE=2 SV=2	Posttranslational modification, protein turnover, chaperones	PREDICTED: serine carboxypeptidase-like [Capsicum annuum]
LOC107847753	62	32	78	176	152	201	0.884906	0.563855	1.08592	3.23994	2.72462	2.92807	2.11842e-12	1.53133	up	--	Molecular Function: UDP-glycosyltransferase activity (GO:0008194);;	K13495|1.0e-276|cann:107847753|K13495 cis-zeatin O-glucosyltransferase [EC:2.4.1.215] | (RefSeq) zeatin O-glucosyltransferase-like	Zeatin biosynthesis (ko00908)	Carbohydrate transport and metabolism;; Energy production and conversion	UDP-glucoronosyl and UDP-glucosyl transferase	Zeatin O-glucosyltransferase OS=Phaseolus lunatus OX=3884 GN=ZOG1 PE=2 SV=1	--	PREDICTED: zeatin O-glucosyltransferase-like [Capsicum annuum]
LOC107847758	37	15	71	148	136	185	0.346551	0.321938	0.677426	1.93355	1.81555	2.17406	9.00502e-11	1.73468	up	--	--	--	--	--	--	--	--	PREDICTED: uncharacterized protein LOC107847758 isoform X3 [Capsicum annuum]
LOC107847776	14464	11488	15282	3084	2932	3872	414.988	415.656	425.349	113.381	104.752	112.448	0	-2.02961	down	Energy production and conversion	Molecular Function: electron carrier activity (GO:0009055);; Cellular Component: chloroplast (GO:0009507);; Molecular Function: metal ion binding (GO:0046872);; Molecular Function: 2 iron, 2 sulfur cluster binding (GO:0051537);;	K02639|2.4e-83|cann:107847776|K02639 ferredoxin | (RefSeq) ferredoxin, root R-B1	Photosynthesis (ko00195)	--	2Fe-2S iron-sulfur cluster binding domain	Ferredoxin-3, chloroplastic OS=Zea mays OX=4577 GN=FDX3 PE=1 SV=1	Energy production and conversion	PREDICTED: ferredoxin, root R-B1 [Capsicum annuum]
LOC107847814	9532	7294	10428	2514	2595	3102	203.782	196.66	216.284	68.862	69.0574	67.0991	7.50692e-304	-1.69187	down	Inorganic ion transport and metabolism	Molecular Function: carbonate dehydratase activity (GO:0004089);; Molecular Function: zinc ion binding (GO:0008270);; Biological Process: carbon utilization (GO:0015976);;	K01673|9.6e-150|nsy:104249330|K01673 carbonic anhydrase [EC:4.2.1.1] | (RefSeq) carbonic anhydrase 2-like isoform X1	Nitrogen metabolism (ko00910)	Inorganic ion transport and metabolism	Carbonic anhydrase	Carbonic anhydrase, chloroplastic OS=Nicotiana tabacum OX=4097 PE=2 SV=1	Inorganic ion transport and metabolism	PREDICTED: carbonic anhydrase 2 isoform X2 [Capsicum annuum]
LOC107847897	475	357	491	106	78	159	7.44399	7.06024	7.46466	2.1234	1.51558	2.51865	1.43689e-33	-1.85516	down	Energy production and conversion;; General function prediction only	Molecular Function: zinc ion binding (GO:0008270);; Molecular Function: oxidoreductase activity (GO:0016491);;	K18980|2.1e-211|cann:107847897|K18980 2-methylene-furan-3-one reductase [EC:1.3.1.105] | (RefSeq) 2-methylene-furan-3-one reductase	--	Energy production and conversion;; General function prediction only	Zinc-binding dehydrogenase	2-methylene-furan-3-one reductase OS=Solanum lycopersicum OX=4081 GN=EO PE=1 SV=1	Energy production and conversion	PREDICTED: 2-methylene-furan-3-one reductase [Capsicum annuum]
LOC107847923	369	324	456	746	721	837	2.76089	3.05419	3.30657	7.16207	6.71801	6.3442	6.39737e-24	1.0196	up	--	--	--	--	--	--	--	--	PREDICTED: uncharacterized protein LOC107847923 isoform X1 [Capsicum annuum]
LOC107847936	184	135	157	63	37	81	2.20986	2.20325	1.82346	0.963186	0.543253	0.99218	1.85783e-08	-1.26449	down	Carbohydrate transport and metabolism	Molecular Function: hydrolase activity, hydrolyzing O-glycosyl compounds (GO:0004553);; Biological Process: carbohydrate metabolic process (GO:0005975);;	K15920|5.5e-208|cit:102619285|K15920 xylan 1,4-beta-xylosidase [EC:3.2.1.37] | (RefSeq) beta-xylosidase/alpha-L-arabinofuranosidase 2	Amino sugar and nucleotide sugar metabolism (ko00520)	--	Glycosyl hydrolase family 3 C-terminal domain	Beta-D-xylosidase 1 OS=Arabidopsis thaliana OX=3702 GN=BXL1 PE=1 SV=1	Carbohydrate transport and metabolism	Beta-D-xylosidase 4 [Capsicum annuum]
LOC107847947	745	630	878	52	58	79	27.1136	28.9008	30.986	2.40496	2.60969	2.89557	9.70412e-132	-3.42703	down	Posttranslational modification, protein turnover, chaperones	Biological Process: glycerol ether metabolic process (GO:0006662);; Molecular Function: protein disulfide oxidoreductase activity (GO:0015035);; Biological Process: cell redox homeostasis (GO:0045454);;	K03671|2.7e-73|cann:107847947|K03671 thioredoxin 1 | (RefSeq) thioredoxin H2-like	--	Posttranslational modification, protein turnover, chaperones	Thioredoxin	Thioredoxin H2 OS=Arabidopsis thaliana OX=3702 GN=TRX2 PE=1 SV=2	Posttranslational modification, protein turnover, chaperones	PREDICTED: thioredoxin H2-like [Capsicum annuum]
LOC107847954	3371	2518	3469	1343	1446	1674	118.14	111.258	117.935	60.2838	63.1271	59.3641	1.72341e-72	-1.03062	down	--	Molecular Function: structural constituent of ribosome (GO:0003735);; Cellular Component: ribosome (GO:0005840);; Biological Process: translation (GO:0006412);;	K02910|5.2e-60|cann:107847954|K02910 large subunit ribosomal protein L31e | (RefSeq) 60S ribosomal protein L31-like	Ribosome (ko03010)	Translation, ribosomal structure and biogenesis	Ribosomal protein L31e	60S ribosomal protein L31 OS=Nicotiana glutinosa OX=35889 GN=RPL31 PE=2 SV=1	Translation, ribosomal structure and biogenesis	PREDICTED: 60S ribosomal protein L31-like [Capsicum annuum]
LOC107847987	616	467	598	217	205	231	10.6313	10.1561	10.0143	4.7854	4.39091	4.02885	5.30987e-28	-1.29998	down	Carbohydrate transport and metabolism	Molecular Function: hydrolase activity, hydrolyzing O-glycosyl compounds (GO:0004553);; Cellular Component: cell wall (GO:0005618);; Cellular Component: integral component of plasma membrane (GO:0005887);; Biological Process: cellular glucan metabolic process (GO:0006073);; Biological Process: plant-type cell wall modification involved in multidimensional cell growth (GO:0009831);; Molecular Func…	K08235|1.3e-207|cann:107847987|K08235 xyloglucan:xyloglucosyl transferase [EC:2.4.1.207] | (RefSeq) probable xyloglucan endotransglucosylase/hydrolase protein 33	--	--	Glycosyl hydrolases family 16	Probable xyloglucan endotransglucosylase/hydrolase protein 33 OS=Arabidopsis thaliana OX=3702 GN=XTH33 PE=1 SV=2	Carbohydrate transport and metabolism	PREDICTED: probable xyloglucan endotransglucosylase/hydrolase protein 33 [Capsicum annuum]
LOC107848082	3437	2662	3530	1292	1246	1454	113.603	111.008	112.838	54.4877	51.3119	48.699	3.30792e-100	-1.23073	down	Translation, ribosomal structure and biogenesis	Molecular Function: structural constituent of ribosome (GO:0003735);; Cellular Component: ribosome (GO:0005840);; Biological Process: translation (GO:0006412);;	K02912|1.5e-68|cann:107848082|K02912 large subunit ribosomal protein L32e | (RefSeq) 60S ribosomal protein L32-1-like	Ribosome (ko03010)	Translation, ribosomal structure and biogenesis	Ribosomal protein L32	60S ribosomal protein L32-1 OS=Arabidopsis thaliana OX=3702 GN=RPL32A PE=2 SV=2	Translation, ribosomal structure and biogenesis	PREDICTED: 60S ribosomal protein L32-1-like [Capsicum annuum]
LOC107848091	22	16	41	79	87	105	0.347834	0.306403	0.620342	1.58901	1.70206	1.671	3.16799e-08	1.55666	up	--	Molecular Function: nucleic acid binding (GO:0003676);; Molecular Function: zinc ion binding (GO:0008270);;	--	--	--	--	--	Function unknown	PREDICTED: uncharacterized protein LOC107848091 [Capsicum annuum]
LOC107848099	9544	7373	9557	3601	3635	4624	238.987	232.805	232.136	115.526	113.354	117.187	1.13724e-188	-1.13031	down	Translation, ribosomal structure and biogenesis	Molecular Function: structural constituent of ribosome (GO:0003735);; Biological Process: translation (GO:0006412);; Cellular Component: small ribosomal subunit (GO:0015935);; Molecular Function: rRNA binding (GO:0019843);;	K02997|4.9e-100|cann:107848099|K02997 small subunit ribosomal protein S9e | (RefSeq) 40S ribosomal protein S9-2-like	Ribosome (ko03010)	Translation, ribosomal structure and biogenesis	S4 domain	40S ribosomal protein S9-2 OS=Arabidopsis thaliana OX=3702 GN=RPS9C PE=1 SV=1	Translation, ribosomal structure and biogenesis	PREDICTED: 40S ribosomal protein S9-2-like [Capsicum annuum]
LOC107848158	1258	999	1269	479	364	602	13.784	13.8056	13.49	6.72612	4.96023	6.67804	3.7076e-38	-1.24902	down	Carbohydrate transport and metabolism	Molecular Function: ribose-5-phosphate isomerase activity (GO:0004751);; Biological Process: pentose-phosphate shunt, non-oxidative branch (GO:0009052);;	K01807|3.5e-149|cann:107848158|K01807 ribose 5-phosphate isomerase A [EC:5.3.1.6] | (RefSeq) probable ribose-5-phosphate isomerase 2	Pentose phosphate pathway (ko00030);; Carbon fixation in photosynthetic organisms (ko00710);; Carbon metabolism (ko01200);; Biosynthesis of amino acids (ko01230)	Carbohydrate transport and metabolism	Ribose 5-phosphate isomerase A (phosphoriboisomerase A)	Probable ribose-5-phosphate isomerase 2 OS=Arabidopsis thaliana OX=3702 GN=RPI2 PE=1 SV=1	Carbohydrate transport and metabolism	PREDICTED: probable ribose-5-phosphate isomerase 2 [Capsicum annuum]
LOC107848173	835	639	805	129	149	239	7.53211	7.27254	7.04366	1.4922	1.67352	2.17986	4.33536e-63	-2.0743	down	--	Molecular Function: nucleic acid binding (GO:0003676);; Molecular Function: zinc ion binding (GO:0008270);;	K01904|3.9e-25|bna:106397021|K01904 4-coumarate--CoA ligase [EC:6.2.1.12] | (RefSeq) 4-coumarate--CoA ligase 2	Ubiquinone and other terpenoid-quinone biosynthesis (ko00130);; Phenylpropanoid biosynthesis (ko00940)	--	Domain of unknown function (DUF569)	--	Function unknown	PREDICTED: uncharacterized protein LOC107848173 [Capsicum annuum]
LOC107848227	1201	940	1142	440	480	616	15.4056	15.1954	14.2068	7.22101	7.65904	7.98724	4.43894e-36	-1.06302	down	--	--	--	--	--	--	--	--	PREDICTED: uncharacterized protein LOC107848227 [Capsicum annuum]
LOC107848237	18	19	25	41	73	53	0.205562	0.278774	0.275485	0.610985	1.06269	0.62247	0.00032653	1.17473	up	Secondary metabolites biosynthesis, transport and catabolism	Cellular Component: chloroplast (GO:0009507);; Molecular Function: oxidoreductase activity (GO:0016491);;	K09835|6.5e-60|dcr:108219304|K09835 prolycopene isomerase [EC:5.2.1.13] | (RefSeq) prolycopene isomerase, chloroplastic	Carotenoid biosynthesis (ko00906)	Coenzyme transport and metabolism	Flavin containing amine oxidoreductase	Prolycopene isomerase, chloroplastic OS=Daucus carota OX=4039 GN=CRTISO PE=2 SV=1	Coenzyme transport and metabolism	PREDICTED: prolycopene isomerase, chloroplastic [Capsicum annuum]
LOC107848276	5476	4426	5627	1660	1560	1970	84.895	86.537	84.63	32.9757	30.1143	30.9068	1.93063e-235	-1.549	down	General function prediction only	Biological Process: lipid catabolic process (GO:0016042);; Molecular Function: hydrolase activity (GO:0016787);;	K16815|6.8e-08|gsl:Gasu_03780|K16815 calcium-independent phospholipase A2-gamma | (RefSeq) hypothetical protein	--	Lipid transport and metabolism	Patatin-like phospholipase	Patatin-07 OS=Solanum tuberosum OX=4113 PE=2 SV=1	Carbohydrate transport and metabolism	PREDICTED: patatin-07-like [Capsicum annuum]
LOC107848284	1630	1420	1772	596	615	896	25.6154	28.1541	27.0161	11.9916	12.0281	14.254	1.31728e-52	-1.16954	down	Lipid transport and metabolism	--	K18368|2.5e-228|cann:107848284|K18368 caffeoylshikimate esterase [EC:3.1.1.-] | (RefSeq) caffeoylshikimate esterase-like	Phenylpropanoid biosynthesis (ko00940)	Lipid transport and metabolism	Serine aminopeptidase, S33	Caffeoylshikimate esterase OS=Arabidopsis thaliana OX=3702 GN=CSE PE=1 SV=1	Lipid transport and metabolism	PREDICTED: caffeoylshikimate esterase-like [Capsicum annuum]
LOC107848301	662	576	659	1206	1186	1557	11.0295	12.0984	10.6541	25.7719	24.6166	26.2728	2.82939e-44	1.06553	up	Energy production and conversion;; General function prediction only	Molecular Function: oxidoreductase activity (GO:0016491);;	K07512|1.3e-207|cann:107848301|K07512 mitochondrial enoyl-[acyl-carrier protein] reductase / trans-2-enoyl-CoA reductase [EC:1.3.1.- 1.3.1.38] | (RefSeq) probable trans-2-enoyl-CoA reductase, mitochondrial	Fatty acid biosynthesis (ko00061);; Fatty acid elongation (ko00062);; Fatty acid metabolism (ko01212)	Transcription;; Energy production and conversion	Zinc-binding dehydrogenase	Enoyl-[acyl-carrier-protein] reductase, mitochondrial OS=Arabidopsis thaliana OX=3702 GN=At3g45770 PE=1 SV=1	--	PREDICTED: probable trans-2-enoyl-CoA reductase, mitochondrial [Capsicum annuum]
LOC107848323	14136	11819	15001	3899	4114	5004	232.256	244.873	239.09	82.0877	84.1848	83.2106	0	-1.62616	down	--	Cellular Component: integral component of membrane (GO:0016021);; Molecular Function: transmembrane transporter activity (GO:0022857);;	--	--	--	EamA-like transporter family	WAT1-related protein At1g70260 OS=Arabidopsis thaliana OX=3702 GN=At1g70260 PE=2 SV=1	Function unknown	PREDICTED: WAT1-related protein At1g70260-like [Capsicum annuum]
LOC107848329	52	39	66	168	172	175	0.566975	0.537181	0.698159	2.35575	2.34424	1.935	1.42452e-14	1.62243	up	--	Biological Process: signal transduction (GO:0007165);;	--	--	--	Putative nuclear localisation signal	Ninja-family protein AFP2 OS=Arabidopsis thaliana OX=3702 GN=AFP2 PE=1 SV=1	Function unknown	PREDICTED: ninja-family protein AFP3-like [Capsicum annuum]
LOC107848360	53	65	62	113	114	163	1.05235	1.6459	1.20694	2.90047	2.86001	3.32664	6.58328e-06	1.0209	up	--	Cellular Component: integral component of membrane (GO:0016021);;	--	--	--	--	--	--	PREDICTED: uncharacterized protein LOC107848360 isoform X1 [Capsicum annuum]
LOC107848464	233	268	355	577	533	758	2.99935	4.34917	4.4398	9.53003	8.55636	9.88792	4.76562e-18	1.1107	up	Secondary metabolites biosynthesis, transport and catabolism	Biological Process: lipid metabolic process (GO:0006629);; Molecular Function: fatty-acyl-CoA reductase (alcohol-forming) activity (GO:0080019);;	K13356|8.1e-285|cann:107848464|K13356 alcohol-forming fatty acyl-CoA reductase [EC:1.2.1.84] | (RefSeq) alcohol-forming fatty acyl-CoA reductase-like	Cutin, suberine and wax biosynthesis (ko00073);; Peroxisome (ko04146)	Lipid transport and metabolism	Male sterility protein	Alcohol-forming fatty acyl-CoA reductase OS=Simmondsia chinensis OX=3999 PE=1 SV=1	Lipid transport and metabolism	PREDICTED: alcohol-forming fatty acyl-CoA reductase-like [Capsicum annuum]
LOC107848469	15	11	20	108	98	150	0.184055	0.168011	0.231916	1.72414	1.5299	1.89751	8.44213e-21	2.5409	up	--	Cellular Component: nucleus (GO:0005634);; Molecular Function: zinc ion binding (GO:0008270);;	K12127|6.9e-07|dzi:111283816|K12127 pseudo-response regulator 1 | (RefSeq) two-component response regulator-like APRR1	Circadian rhythm - plant (ko04712)	Transcription	CCT motif	Zinc finger protein CONSTANS-LIKE 16 OS=Arabidopsis thaliana OX=3702 GN=COL16 PE=1 SV=2	Transcription	PREDICTED: zinc finger protein CONSTANS-LIKE 16-like [Capsicum annuum]
LOC107848475	2454	1813	2487	998	946	1293	68.8715	64.1711	67.7194	35.8955	33.0555	36.7389	4.02457e-58	-1.02793	down	Translation, ribosomal structure and biogenesis	Molecular Function: RNA binding (GO:0003723);; Molecular Function: structural constituent of ribosome (GO:0003735);; Cellular Component: cytosolic large ribosomal subunit (GO:0022625);;	K02908|1.4e-59|cann:107848475|K02908 large subunit ribosomal protein L30e | (RefSeq) 60S ribosomal protein L30	Ribosome (ko03010)	Translation, ribosomal structure and biogenesis	Ribosomal protein L7Ae/L30e/S12e/Gadd45 family	60S ribosomal protein L30 OS=Lupinus luteus OX=3873 GN=RPL30 PE=3 SV=1	Translation, ribosomal structure and biogenesis	60S ribosomal protein L30 [Solanum lycopersicum]
LOC107848477	349	301	370	680	702	813	2.70325	3.41714	2.80692	6.51526	6.25166	5.64593	1.01674e-29	1.11435	up	--	Molecular Function: DNA binding (GO:0003677);;	--	--	--	Myb-like DNA-binding domain	--	Transcription	PREDICTED: uncharacterized protein LOC107848477 isoform X1 [Capsicum annuum]
LOC107848521	246	140	204	69	67	111	2.75012	1.96755	2.21583	0.991119	0.926656	1.2514	1.42198e-08	-1.14973	down	Cell wall/membrane/envelope biogenesis	Molecular Function: MAP kinase activity (GO:0004707);; Molecular Function: ATP binding (GO:0005524);;	K20538|3.3e-188|ath:AT1G18150|K20538 mitogen-activated protein kinase 8 [EC:2.7.11.24] | (RefSeq) ATMPK8; Protein kinase superfamily protein	MAPK signaling pathway - plant (ko04016)	Signal transduction mechanisms	Protein kinase domain	Mitogen-activated protein kinase 9 OS=Arabidopsis thaliana OX=3702 GN=MPK9 PE=2 SV=2	Signal transduction mechanisms	PREDICTED: mitogen-activated protein kinase 9 [Capsicum annuum]
LOC107848528	2038	1578	2325	828	916	1085	102.586	100.164	113.515	53.4247	57.4109	55.2631	2.1788e-49	-1.03016	down	Translation, ribosomal structure and biogenesis	Molecular Function: structural constituent of ribosome (GO:0003735);; Cellular Component: ribosome (GO:0005840);; Biological Process: translation (GO:0006412);;	K02979|2.0e-29|cann:107848528|K02979 small subunit ribosomal protein S28e | (RefSeq) 40S ribosomal protein S28	Ribosome (ko03010)	Translation, ribosomal structure and biogenesis	Ribosomal protein S28e	40S ribosomal protein S28 OS=Zea mays OX=4577 GN=RPS28 PE=3 SV=1	Translation, ribosomal structure and biogenesis	40S ribosomal protein S28 [Capsicum annuum]
LOC107848531	248	187	214	62	48	70	3.76174	3.57199	3.14408	1.19367	0.901111	1.06625	1.10065e-18	-1.70886	down	--	Molecular Function: DNA binding (GO:0003677);; Cellular Component: nucleus (GO:0005634);;	K14491|9.5e-10|ghi:107906918|K14491 two-component response regulator ARR-B family | (RefSeq) two-component response regulator ORR24-like	Plant hormone signal transduction (ko04075)	--	Myb-like DNA-binding domain	Transcription factor HHO2 OS=Arabidopsis thaliana OX=3702 GN=HHO2 PE=1 SV=1	Transcription	PREDICTED: transcription factor LUX [Capsicum annuum]
LOC107848547	32	25	23	54	59	69	0.746015	0.718959	0.507545	1.605	1.69669	1.62716	0.0007857	1.0113	up	--	--	--	--	--	--	--	--	PREDICTED: uncharacterized protein LOC107848547 [Capsicum annuum]
LOC107848571	4928	4303	5446	682	775	934	40.6117	44.7182	43.5332	7.19942	7.94887	7.79075	0	-2.58211	down	--	Cellular Component: integral component of membrane (GO:0016021);;	--	--	--	Fusaric acid resistance protein-like	--	Function unknown	PREDICTED: uncharacterized protein LOC107848571 [Capsicum annuum]
LOC107848575	521	373	553	66	79	103	11.8156	10.6664	12.1752	1.91314	2.23063	2.3523	6.11822e-60	-2.42026	down	--	--	--	--	--	Lateral organ boundaries (LOB) domain	LOB domain-containing protein 42 OS=Arabidopsis thaliana OX=3702 GN=LBD42 PE=1 SV=1	Function unknown	PREDICTED: LOB domain-containing protein 42 [Capsicum annuum]
LOC107848617	19	16	23	56	51	59	0.567024	0.5874	0.673269	2.20293	1.94239	1.81651	5.29436e-05	1.26779	up	--	Molecular Function: structural constituent of ribosome (GO:0003735);; Cellular Component: ribosome (GO:0005840);; Biological Process: translation (GO:0006412);;	K19032|9.8e-89|cann:107848617|K19032 30S ribosomal protein 3 | (RefSeq) 30S ribosomal protein 3-1, chloroplastic	--	--	Plastid and cyanobacterial ribosomal protein (PSRP-3 / Ycf65)	30S ribosomal protein 3, chloroplastic OS=Spinacia oleracea OX=3562 GN=PSRP3 PE=1 SV=1	Translation, ribosomal structure and biogenesis	PREDICTED: 30S ribosomal protein 3-1, chloroplastic [Capsicum annuum]
LOC107848647	8016	6411	8108	2637	2612	3427	130.504	131.622	128.053	55.0111	52.9611	56.4684	3.19623e-249	-1.35095	down	Secondary metabolites biosynthesis, transport and catabolism	Molecular Function: metal ion binding (GO:0046872);; Molecular Function: dioxygenase activity (GO:0051213);;	K24028|2.4e-76|nta:107825280|K24028 salicylic acid 3-hydroxylase [EC:1.14.11.-] | (RefSeq) hyoscyamine 6-dioxygenase-like	--	Secondary metabolites biosynthesis, transport and catabolism;; General function prediction only	non-haem dioxygenase in morphine synthesis N-terminal	Hyoscyamine 6-dioxygenase OS=Hyoscyamus niger OX=4079 GN=H6H PE=1 SV=1	Secondary metabolites biosynthesis, transport and catabolism	PREDICTED: hyoscyamine 6-dioxygenase-like [Capsicum annuum]
LOC107848667	5	5	12	188	203	257	0.056889	0.069425	0.144631	3.09515	3.24485	3.34395	1.26048e-52	4.11032	up	Secondary metabolites biosynthesis, transport and catabolism;; Defense mechanisms	Molecular Function: monooxygenase activity (GO:0004497);; Molecular Function: iron ion binding (GO:0005506);; Cellular Component: integral component of membrane (GO:0016021);; Molecular Function: oxidoreductase activity, acting on paired donors, with incorporation or reduction of molecular oxygen (GO:0016705);; Molecular Function: heme binding (GO:0020037);;	K13083|1.8e-298|cann:107848667|K13083 flavonoid 3',5'-hydroxylase [EC:1.14.14.81] | (RefSeq) F3'5'H; flavonoid 3',5'-hydroxylase 2	Flavonoid biosynthesis (ko00941);; Flavone and flavonol biosynthesis (ko00944)	Secondary metabolites biosynthesis, transport and catabolism	Cytochrome P450	Flavonoid 3',5'-hydroxylase OS=Solanum melongena OX=4111 GN=CYP75A2 PE=2 SV=1	Secondary metabolites biosynthesis, transport and catabolism	PREDICTED: flavonoid 3',5'-hydroxylase 2 [Capsicum annuum]
LOC107848672	58	23	58	154	165	207	0.682309	0.332551	0.653674	2.30762	2.40523	2.45361	1.85985e-15	1.788	up	--	Molecular Function: magnesium ion binding (GO:0000287);; Molecular Function: terpene synthase activity (GO:0010333);;	K15803|0.0e+00|cann:107848672|K15803 (-)-germacrene D synthase [EC:4.2.3.75] | (RefSeq) (-)-germacrene D synthase-like	Sesquiterpenoid and triterpenoid biosynthesis (ko00909)	--	Terpene synthase family, metal binding domain	(-)-germacrene D synthase OS=Vitis vinifera OX=29760 GN=VIT_19s0014g04930 PE=1 SV=1	Function unknown	PREDICTED: LOW QUALITY PROTEIN: (-)-germacrene D synthase-like [Capsicum annuum]
LOC107848675	23	33	25	58	52	119	0.395618	0.679064	0.404468	1.22984	1.08	2.00698	9.82203e-05	1.20444	up	--	--	K11290|4.7e-07|sot:107061190|K11290 template-activating factor I | (RefSeq) NAP1-related protein 2-like	--	--	--	--	Function unknown	PREDICTED: uncharacterized protein LOC107848675 [Capsicum annuum]
LOC107848682	2106	1727	2269	848	924	1048	24.0116	24.828	25.091	12.3807	13.1243	12.094	2.01586e-63	-1.07727	down	Inorganic ion transport and metabolism	Cellular Component: integral component of membrane (GO:0016021);; Molecular Function: transmembrane transporter activity (GO:0022857);;	K02575|3.9e-309|cann:107848682|K02575 MFS transporter, NNP family, nitrate/nitrite transporter | (RefSeq) high affinity nitrate transporter 2.4-like	Nitrogen metabolism (ko00910)	--	Major Facilitator Superfamily	High affinity nitrate transporter 2.4 OS=Arabidopsis thaliana OX=3702 GN=NRT2.4 PE=2 SV=1	Inorganic ion transport and metabolism	PREDICTED: high affinity nitrate transporter 2.4-like [Capsicum annuum]
LOC107848687	70	59	82	238	236	231	1.7115	1.83238	1.95943	7.53427	7.27497	5.77322	3.28704e-19	1.67498	up	Translation, ribosomal structure and biogenesis	Molecular Function: RNA binding (GO:0003723);; Molecular Function: ribonuclease T2 activity (GO:0033897);;	K01166|6.7e-144|cann:107848687|K01166 ribonuclease T2 [EC:4.6.1.19] | (RefSeq) intracellular ribonuclease LX	--	RNA processing and modification	Ribonuclease T2 family	Intracellular ribonuclease LX OS=Solanum lycopersicum OX=4081 GN=RNALX PE=1 SV=2	RNA processing and modification	PREDICTED: intracellular ribonuclease LX [Capsicum annuum]
LOC107848688	47	23	47	92	94	114	1.09031	0.674797	1.05523	2.74864	2.72943	2.6892	1.27059e-06	1.24127	up	Signal transduction mechanisms	Molecular Function: calcium ion binding (GO:0005509);;	K13448|4.3e-104|cann:107848688|K13448 calcium-binding protein CML | (RefSeq) putative calcium-binding protein CML19	Plant-pathogen interaction (ko04626)	Signal transduction mechanisms	EF-hand domain pair	Calcium-binding protein CML38 OS=Arabidopsis thaliana OX=3702 GN=CML38 PE=1 SV=1	Signal transduction mechanisms	PREDICTED: putative calcium-binding protein CML19 [Capsicum annuum]
LOC107848707	169	106	121	255	274	353	2.20069	1.73669	1.5263	4.25535	4.44477	4.65549	8.51954e-12	1.12345	up	Carbohydrate transport and metabolism	Molecular Function: UDP-glycosyltransferase activity (GO:0008194);;	K23279|2.6e-227|nau:109244693|K23279 gallate 1-beta-glucosyltransferase [EC:2.4.1.136] | (RefSeq) cinnamate beta-D-glucosyltransferase-like	--	Carbohydrate transport and metabolism;; Energy production and conversion	UDP-glucoronosyl and UDP-glucosyl transferase	Gallate 1-beta-glucosyltransferase OS=Quercus robur OX=38942 GN=UGT84A13 PE=1 SV=1	--	limonoid UDP-glucosyltransferase-like [Capsicum annuum]
LOC107848897	16	20	27	55	70	62	0.323213	0.514813	0.5248	1.43661	1.7955	1.29545	2.16488e-05	1.31706	up	--	Biological Process: signal transduction (GO:0007165);;	K13459|2.0e-36|vvi:100265494|K13459 disease resistance protein RPS2 | (RefSeq) probable disease resistance protein At1g52660	Plant-pathogen interaction (ko04626)	--	TIR domain	Disease resistance protein Roq1 OS=Nicotiana benthamiana OX=4100 GN=ROQ1 PE=1 SV=1	Lipid transport and metabolism	PREDICTED: TMV resistance protein N-like [Capsicum annuum]
LOC107849421	24	23	38	95	69	85	0.761667	0.9116	1.17306	3.87371	2.73116	2.7274	1.42284e-06	1.36322	up	--	--	--	--	--	gag-polypeptide of LTR copia-type	--	Replication, recombination and repair	PREDICTED: uncharacterized protein LOC107849421 [Capsicum annuum]
LOC107849422	27	28	23	67	99	98	0.828364	1.08314	0.67521	2.61109	3.76362	3.02141	6.2721e-08	1.51571	up	--	--	K01265|2.8e-63|bna:106454220|K01265 methionyl aminopeptidase [EC:3.4.11.18] | (RefSeq) methionine aminopeptidase 2B-like	--	General function prediction only	--	Retrovirus-related Pol polyprotein from transposon RE1 OS=Arabidopsis thaliana OX=3702 GN=RE1 PE=2 SV=1	Replication, recombination and repair	PREDICTED: uncharacterized mitochondrial protein AtMg00810-like [Capsicum annuum]
LOC107849438	4431	3335	4975	1315	1408	1577	116.807	110.881	127.227	44.4256	46.2343	42.0793	1.5641e-135	-1.5195	down	Function unknown	Cellular Component: integral component of membrane (GO:0016021);;	K22736|4.7e-07|obr:102720070|K22736 vacuolar iron transporter family protein | (RefSeq) vacuolar iron transporter homolog 3-like	--	--	Protein of unknown function, DUF599	--	Function unknown	PREDICTED: uncharacterized protein LOC107849438 [Capsicum annuum]
LOC107849504	27	17	60	74	70	87	0.19831	0.155787	0.426344	0.695246	0.636141	0.644012	0.00103192	1.01121	up	--	Cellular Component: integral component of membrane (GO:0016021);; Molecular Function: kinase activity (GO:0016301);;	K13466|4.6e-64|hbr:110645737|K13466 EIX receptor 1/2 | (RefSeq) probable leucine-rich repeat receptor-like protein kinase At1g35710	Plant-pathogen interaction (ko04626)	General function prediction only	Leucine rich repeat	Receptor-like protein EIX2 OS=Solanum lycopersicum OX=4081 GN=EIX2 PE=1 SV=2	Function unknown	PREDICTED: probable LRR receptor-like serine/threonine-protein kinase At1g34110 [Capsicum annuum]
LOC107849560	1037	820	1024	416	421	520	24.4365	24.369	23.4009	12.5548	12.3601	12.397	3.94395e-34	-1.04815	down	--	Molecular Function: RNA polymerase II regulatory region sequence-specific DNA binding (GO:0000977);; Molecular Function: transcription factor activity, sequence-specific DNA binding (GO:0003700);; Cellular Component: nucleus (GO:0005634);; Biological Process: positive regulation of transcription from RNA polymerase II promoter (GO:0045944);; Molecular Function: protein dimerization activity (GO:0…	K09264|3.4e-31|smo:SELMODRAFT_450818|K09264 MADS-box transcription factor, plant | (RefSeq) MADS6-1; MADS-domain transcription factor	--	Transcription	SRF-type transcription factor (DNA-binding and dimerisation domain)	MADS-box protein JOINTLESS OS=Solanum lycopersicum OX=4081 GN=J PE=1 SV=1	Transcription	MADS-box protein JOINTLESS [Capsicum annuum]
LOC107849561	63	91	114	292	304	338	0.885376	1.60264	1.54435	5.26017	5.32311	4.8099	2.0128e-21	1.72192	up	Secondary metabolites biosynthesis, transport and catabolism;; Defense mechanisms	Molecular Function: monooxygenase activity (GO:0004497);; Molecular Function: iron ion binding (GO:0005506);; Molecular Function: oxidoreductase activity, acting on paired donors, with incorporation or reduction of molecular oxygen (GO:0016705);; Molecular Function: heme binding (GO:0020037);;	K20562|2.4e-180|sot:102596960|K20562 biphenyl-4-hydroxylase | (RefSeq) cytochrome P450 CYP736A12-like	--	Secondary metabolites biosynthesis, transport and catabolism	Cytochrome P450	Cytochrome P450 71AU50 OS=Prunus mume OX=102107 GN=CYP71AU50 PE=2 SV=1	Secondary metabolites biosynthesis, transport and catabolism	PREDICTED: cytochrome P450 CYP736A12-like [Capsicum annuum]
LOC107849602	229	174	193	370	423	534	5.58493	5.32639	4.55336	11.5537	12.8527	13.1727	6.38504e-18	1.13765	up	--	Cellular Component: integral component of membrane (GO:0016021);;	K19040|2.3e-114|cann:107849602|K19040 E3 ubiquitin-protein ligase ATL10/75/76/77/78 [EC:2.3.2.27] | (RefSeq) RING-H2 finger protein ATL78-like	--	Posttranslational modification, protein turnover, chaperones	Ring finger domain	RING-H2 finger protein ATL78 OS=Arabidopsis thaliana OX=3702 GN=ATL78 PE=2 SV=1	Posttranslational modification, protein turnover, chaperones	PREDICTED: RING-H2 finger protein ATL78-like [Capsicum annuum]
LOC107849621	205	108	164	36	71	83	4.18238	2.77109	3.25192	0.94185	1.79178	1.70245	1.24474e-06	-1.17232	down	--	Cellular Component: integral component of membrane (GO:0016021);;	K19040|1.2e-132|cann:107849621|K19040 E3 ubiquitin-protein ligase ATL10/75/76/77/78 [EC:2.3.2.27] | (RefSeq) RING-H2 finger protein ATL78-like	--	Posttranslational modification, protein turnover, chaperones	Ring finger domain	RING-H2 finger protein ATL78 OS=Arabidopsis thaliana OX=3702 GN=ATL78 PE=2 SV=1	Posttranslational modification, protein turnover, chaperones	PREDICTED: RING-H2 finger protein ATL78-like [Capsicum annuum]
LOC107849630	134	127	164	400	335	477	2.24501	2.61607	2.64669	8.50592	7.04127	8.02634	1.48722e-25	1.4814	up	--	--	K15503|2.0e-61|cann:107862282|K15503 serine/threonine-protein phosphatase 6 regulatory ankyrin repeat subunit B | (RefSeq) ankyrin-3-like	--	General function prediction only	Ankyrin repeats (3 copies)	--	Function unknown	PREDICTED: ankyrin repeat-containing protein At3g12360-like [Capsicum annuum]
LOC107849638	354	291	352	171	89	155	8.10534	8.39903	7.81065	5.00786	2.51775	3.57986	7.05326e-11	-1.17075	down	--	Cellular Component: integral component of membrane (GO:0016021);;	K19040|3.7e-28|ccaj:109797550|K19040 E3 ubiquitin-protein ligase ATL10/75/76/77/78 [EC:2.3.2.27] | (RefSeq) RING-H2 finger protein ATL78	--	Posttranslational modification, protein turnover, chaperones	Ring finger domain	RING-H2 finger protein ATL80 OS=Arabidopsis thaliana OX=3702 GN=ATL80 PE=2 SV=1	Posttranslational modification, protein turnover, chaperones	PREDICTED: RING-H2 finger protein ATL80-like [Capsicum annuum]
LOC107849658	477	379	470	30	68	68	10.0494	10.1409	9.60623	0.802262	1.77412	1.43652	2.58214e-57	-2.81277	down	--	--	--	--	--	C2 domain	--	Function unknown	PREDICTED: uncharacterized protein LOC107849658 isoform X1 [Capsicum annuum]
LOC107849669	22	18	24	56	70	82	0.45124	0.462859	0.553634	1.45183	1.77677	1.70874	8.52547e-07	1.44683	up	General function prediction only	Biological Process: oxidation-reduction process (GO:0055114);;	K00121|2.2e-30|cann:107850388|K00121 S-(hydroxymethyl)glutathione dehydrogenase / alcohol dehydrogenase [EC:1.1.1.284 1.1.1.1] | (RefSeq) alcohol dehydrogenase-like 7	Glycolysis / Gluconeogenesis (ko00010);; Fatty acid degradation (ko00071);; Tyrosine metabolism (ko00350);; Carbon metabolism (ko01200)	Secondary metabolites biosynthesis, transport and catabolism	Alcohol dehydrogenase GroES-like domain	Alcohol dehydrogenase-like 7 OS=Arabidopsis thaliana OX=3702 GN=At5g42250 PE=2 SV=1	Secondary metabolites biosynthesis, transport and catabolism	PREDICTED: alcohol dehydrogenase-like 7 isoform X2 [Capsicum annuum]
LOC107849686	123	89	104	157	228	316	1.31828	1.19848	1.08162	2.1678	3.063	3.44681	2.29585e-08	1.08193	up	Cell wall/membrane/envelope biogenesis	Molecular Function: protein kinase activity (GO:0004672);; Molecular Function: ATP binding (GO:0005524);; Cellular Component: integral component of membrane (GO:0016021);;	K13415|2.1e-50|jcu:105636573|K13415 protein brassinosteroid insensitive 1 [EC:2.7.10.1 2.7.11.1] | (RefSeq) protein BRASSINOSTEROID INSENSITIVE 1	Plant hormone signal transduction (ko04075)	--	Protein tyrosine and serine/threonine kinase	Probably inactive leucine-rich repeat receptor-like protein kinase At5g48380 OS=Arabidopsis thaliana OX=3702 GN=At5g48380 PE=1 SV=1	Signal transduction mechanisms	PREDICTED: probably inactive leucine-rich repeat receptor-like protein kinase At5g48380 [Capsicum annuum]
LOC107849687	139	95	128	40	53	59	2.1829	1.87646	1.94703	0.791496	1.02148	0.928267	1.71394e-06	-1.11144	down	--	Cellular Component: host cell nucleus (GO:0042025);;	K06627|1.1e-201|cann:107849687|K06627 cyclin-A | (RefSeq) putative cyclin-A3-1	--	Cell cycle control, cell division, chromosome partitioning	Cyclin, N-terminal domain	Cyclin-A3-4 OS=Arabidopsis thaliana OX=3702 GN=CYCA3-4 PE=1 SV=1	Cell cycle control, cell division, chromosome partitioning	PREDICTED: putative cyclin-A3-1 [Capsicum annuum]
LOC107849709	15	36	27	61	81	63	0.355329	1.15891	0.651303	2.02744	2.63325	1.64268	0.000443265	1.13362	up	--	Molecular Function: DNA binding (GO:0003677);; Cellular Component: nucleus (GO:0005634);; Biological Process: regulation of transcription, DNA-templated (GO:0006355);;	--	--	--	No apical meristem (NAM) protein	NAC domain-containing protein 104 OS=Arabidopsis thaliana OX=3702 GN=NAC104 PE=2 SV=1	Transcription	PREDICTED: NAC domain-containing protein 104-like isoform X1 [Capsicum annuum]
LOC107849774	108	83	151	9	6	17	3.15797	3.05319	4.29144	0.306452	0.215913	0.489116	6.38758e-21	-2.77308	down	--	Cellular Component: extracellular region (GO:0005576);; Biological Process: rejection of self pollen (GO:0060320);;	--	--	--	Plant self-incompatibility protein S1	--	Function unknown	PREDICTED: uncharacterized protein LOC107849774 [Capsicum annuum]
LOC107849802	27	21	27	68	85	76	1.03566	1.00575	0.995376	3.36128	4.10698	2.95848	8.50904e-07	1.40398	up	Carbohydrate transport and metabolism;; Lipid transport and metabolism	Molecular Function: pectinesterase activity (GO:0030599);; Biological Process: cell wall modification (GO:0042545);; Molecular Function: aspartyl esterase activity (GO:0045330);; Biological Process: pectin catabolic process (GO:0045490);;	K01051|5.3e-32|gmx:100793314|K01051 pectinesterase [EC:3.1.1.11] | (RefSeq) probable pectinesterase 53	Pentose and glucuronate interconversions (ko00040)	--	Pectinesterase	Probable pectinesterase 8 OS=Arabidopsis thaliana OX=3702 GN=PME8 PE=2 SV=2	Carbohydrate transport and metabolism	putative pectinesterase 8 [Capsicum baccatum]
LOC107849809	13	11	21	54	62	73	0.338843	0.365464	0.531517	1.8461	2.05165	1.97336	6.33567e-08	1.69683	up	--	Cellular Component: integral component of membrane (GO:0016021);;	--	--	Function unknown	TLC domain	--	Function unknown	PREDICTED: uncharacterized protein LOC107849809 [Capsicum annuum]
LOC107849849	190	164	156	284	363	401	0.728737	0.790783	0.578367	1.39611	1.73458	1.55784	4.12912e-11	1.01286	up	General function prediction only	Biological Process: signal transduction (GO:0007165);; Molecular Function: ADP binding (GO:0043531);;	K00695|1.4e-94|mtr:MTR_6g478030|K00695 sucrose synthase [EC:2.4.1.13] | (RefSeq) sucrose synthase	Starch and sucrose metabolism (ko00500)	--	TIR domain	Disease resistance protein Roq1 OS=Nicotiana benthamiana OX=4100 GN=ROQ1 PE=1 SV=1	Lipid transport and metabolism	PREDICTED: LOW QUALITY PROTEIN: TMV resistance protein N-like [Capsicum annuum]
LOC107849904	497	428	555	174	143	175	10.5961	11.517	11.4812	4.74197	3.78467	3.7794	3.66802e-31	-1.51315	down	--	Cellular Component: integral component of membrane (GO:0016021);; Biological Process: regulation of amino acid export (GO:0080143);;	--	--	--	--	Protein GLUTAMINE DUMPER 4 OS=Arabidopsis thaliana OX=3702 GN=GDU4 PE=2 SV=1	Function unknown	PREDICTED: protein GLUTAMINE DUMPER 5-like [Capsicum annuum]
LOC107850049	108	95	94	43	24	59	0.906723	0.999386	0.763543	0.452227	0.248343	0.50003	5.0264e-05	-1.08677	down	Lipid transport and metabolism;; General function prediction only	Cellular Component: membrane (GO:0016020);; Molecular Function: long-chain-alcohol oxidase activity (GO:0046577);; Molecular Function: flavin adenine dinucleotide binding (GO:0050660);;	K17756|0.0e+00|cann:107850049|K17756 long-chain-alcohol oxidase [EC:1.1.3.20] | (RefSeq) long-chain-alcohol oxidase FAO4A-like	--	--	GMC oxidoreductase	Long-chain-alcohol oxidase FAO4A OS=Arabidopsis thaliana OX=3702 GN=FAO4A PE=3 SV=2	Lipid transport and metabolism	PREDICTED: long-chain-alcohol oxidase FAO4A-like [Capsicum annuum]
LOC107850140	71	28	29	114	101	181	0.894827	0.447325	0.351823	1.84898	1.58976	2.32267	2.43891e-07	1.41699	up	--	Cellular Component: integral component of membrane (GO:0016021);; Molecular Function: transmembrane transporter activity (GO:0022857);;	K14638|0.0e+00|cann:107850140|K14638 solute carrier family 15 (peptide/histidine transporter), member 3/4 | (RefSeq) protein NRT1/ PTR FAMILY 1.2-like	--	Amino acid transport and metabolism	POT family	Protein NRT1/ PTR FAMILY 1.2 OS=Arabidopsis thaliana OX=3702 GN=NPF1.2 PE=1 SV=1	Amino acid transport and metabolism	PREDICTED: protein NRT1/ PTR FAMILY 1.2-like [Capsicum annuum]
LOC107850204	12551	10333	13476	23163	24758	30575	164.434	170.723	171.268	388.902	404.033	405.456	8.09075e-297	1.13274	up	Posttranslational modification, protein turnover, chaperones	Molecular Function: peptidase activity (GO:0008233);;	K01369|8.8e-284|cann:107850204|K01369 legumain [EC:3.4.22.34] | (RefSeq) vacuolar-processing enzyme	--	Posttranslational modification, protein turnover, chaperones	Peptidase C13 family	Vacuolar-processing enzyme OS=Citrus sinensis OX=2711 PE=2 SV=1	Posttranslational modification, protein turnover, chaperones	Vacuolar-processing enzyme [Capsicum annuum]
LOC107850239	402	361	457	824	911	1046	5.25232	5.94823	5.79349	13.81	14.8443	13.8515	2.7545e-39	1.19752	up	Energy production and conversion	Biological Process: carbohydrate metabolic process (GO:0005975);; Biological Process: malate metabolic process (GO:0006108);; Molecular Function: malate dehydrogenase (NADP+) activity (GO:0046554);;	K00051|5.9e-218|spen:107015062|K00051 malate dehydrogenase (NADP+) [EC:1.1.1.82] | (RefSeq) malate dehydrogenase [NADP], chloroplastic-like	Pyruvate metabolism (ko00620);; Carbon fixation in photosynthetic organisms (ko00710);; Carbon metabolism (ko01200)	Energy production and conversion	lactate/malate dehydrogenase, alpha/beta C-terminal domain	Malate dehydrogenase [NADP], chloroplastic OS=Medicago sativa OX=3879 GN=MDH1 PE=2 SV=1	Energy production and conversion	PREDICTED: malate dehydrogenase [NADP], chloroplastic [Capsicum annuum]
LOC107850245	13419	10796	14064	5481	5805	6943	289.28	293.504	294.126	151.415	155.874	151.496	8.40956e-201	-1.04107	down	Translation, ribosomal structure and biogenesis	Molecular Function: structural constituent of ribosome (GO:0003735);; Cellular Component: ribosome (GO:0005840);; Biological Process: translation (GO:0006412);;	K02991|1.2e-132|cann:107850245|K02991 small subunit ribosomal protein S6e | (RefSeq) 40S ribosomal protein S6	Ribosome (ko03010)	Translation, ribosomal structure and biogenesis	Ribosomal protein S6e	40S ribosomal protein S6 OS=Asparagus officinalis OX=4686 GN=rps6 PE=2 SV=1	Translation, ribosomal structure and biogenesis	PREDICTED: 40S ribosomal protein S6 [Capsicum annuum]
LOC107850256	12	9	31	58	62	67	0.052631	0.049276	0.131294	0.327171	0.339766	0.295883	4.8342e-06	1.5028	up	Replication, recombination and repair	Molecular Function: nucleic acid binding (GO:0003676);; Molecular Function: helicase activity (GO:0004386);; Molecular Function: ATP binding (GO:0005524);;	K12811|0.0e+00|cann:107850256|K12811 ATP-dependent RNA helicase DDX46/PRP5 [EC:3.6.4.13] | (RefSeq) DEAD-box ATP-dependent RNA helicase 42-like	Spliceosome (ko03040)	RNA processing and modification	DEAD/DEAH box helicase	DEAD-box ATP-dependent RNA helicase 42 OS=Arabidopsis thaliana OX=3702 GN=RH42 PE=1 SV=2	RNA processing and modification	PREDICTED: LOW QUALITY PROTEIN: DEAD-box ATP-dependent RNA helicase 42-like [Capsicum annuum]
LOC107850292	8	3	14	131	121	165	0.113387	0.031319	0.20905	2.47993	2.14317	2.48534	1.01968e-31	3.3633	up	Amino acid transport and metabolism;; Nucleotide transport and metabolism	Molecular Function: transaminase activity (GO:0008483);;	K00830|9.0e-234|cann:107850292|K00830 alanine-glyoxylate transaminase / serine-glyoxylate transaminase / serine-pyruvate transaminase [EC:2.6.1.44 2.6.1.45 2.6.1.51] | (RefSeq) serine--glyoxylate aminotransferase	Alanine, aspartate and glutamate metabolism (ko00250);; Glycine, serine and threonine metabolism (ko00260);; Glyoxylate and dicarboxylate metabolism (ko00630);; Carbon metabolism (ko01200);; Peroxisome (ko04146)	General function prediction only	Aminotransferase class-V	Serine--glyoxylate aminotransferase OS=Arabidopsis thaliana OX=3702 GN=AGT1 PE=1 SV=2	Amino acid transport and metabolism	PREDICTED: serine--glyoxylate aminotransferase [Capsicum annuum]
LOC107850293	975	882	1195	1795	1966	2365	11.8083	13.3112	13.9243	27.9047	29.7977	28.661	1.582e-50	1.02242	up	--	Molecular Function: protein dimerization activity (GO:0046983);;	K18878|2.4e-09|cann:107866053|K18878 BHLH transcription factor Upa20 | (RefSeq) Upa20; transcription factor bHLH137-like	Plant-pathogen interaction (ko04626)	--	Helix-loop-helix DNA-binding domain	Transcription factor bHLH122 OS=Arabidopsis thaliana OX=3702 GN=BHLH122 PE=1 SV=1	Transcription	PREDICTED: transcription factor bHLH122-like [Capsicum annuum]
LOC107850325	144	140	149	61	65	73	0.792042	0.96956	0.795315	0.425843	0.442728	0.405773	1.2584e-06	-1.02124	down	--	Molecular Function: hydrolase activity (GO:0016787);; Biological Process: phosphatidylinositol dephosphorylation (GO:0046856);;	K01099|6.4e-176|nsy:104233283|K01099 inositol polyphosphate 5-phosphatase INPP5B/F [EC:3.1.3.36] | (RefSeq) type II inositol 1,4,5-trisphosphate 5-phosphatase FRA3-like isoform X1	Inositol phosphate metabolism (ko00562);; Phosphatidylinositol signaling system (ko04070)	Intracellular trafficking, secretion, and vesicular transport	Endonuclease/Exonuclease/phosphatase family	Type I inositol polyphosphate 5-phosphatase 12 OS=Arabidopsis thaliana OX=3702 GN=IP5P12 PE=1 SV=2	Intracellular trafficking, secretion, and vesicular transport	PREDICTED: type I inositol polyphosphate 5-phosphatase 12-like isoform X1 [Capsicum annuum]
LOC107850365	3607	2877	3968	9141	9000	11377	20.9744	21.0897	22.3765	68.1209	65.1864	66.9619	0	1.52219	up	--	Biological Process: regulation of photoperiodism, flowering (GO:2000028);;	K12124|0.0e+00|cann:107850365|K12124 GIGANTEA | (RefSeq) protein GIGANTEA-like	Circadian rhythm - plant (ko04712)	--	--	Protein GIGANTEA OS=Arabidopsis thaliana OX=3702 GN=GI PE=1 SV=2	Function unknown	PREDICTED: protein GIGANTEA-like isoform X1 [Capsicum annuum]
LOC107850437	256	166	305	401	513	623	4.94867	4.01258	5.72075	9.98998	12.3418	12.3066	6.90969e-15	1.07866	up	--	--	--	--	--	--	--	--	PREDICTED: uncharacterized protein LOC107850437 isoform X1 [Capsicum annuum]
LOC107850522	1355	1079	1400	508	483	633	10.3383	10.3674	10.3595	4.96393	4.57852	4.89557	2.50644e-55	-1.20236	down	--	Cellular Component: integral component of membrane (GO:0016021);;	K13466|5.0e-17|tcc:18605675|K13466 EIX receptor 1/2 | (RefSeq) probable LRR receptor-like serine/threonine-protein kinase At4g36180	Plant-pathogen interaction (ko04626)	General function prediction only	Leucine rich repeat	Receptor-like protein Cf-9 OS=Solanum pimpinellifolium OX=4084 GN=CF-9 PE=1 SV=1	Defense mechanisms	PREDICTED: receptor-like protein 12 [Capsicum annuum]
LOC107850595	42816	34898	44687	75112	75139	93712	631.262	648.854	639.122	1419.17	1379.89	1398.46	0	1.01957	up	Posttranslational modification, protein turnover, chaperones	Molecular Function: ATP binding (GO:0005524);; Biological Process: protein folding (GO:0006457);; Biological Process: response to heat (GO:0009408);; Molecular Function: heat shock protein binding (GO:0031072);; Molecular Function: metal ion binding (GO:0046872);; Molecular Function: unfolded protein binding (GO:0051082);;	K09503|3.2e-213|cann:107850595|K09503 DnaJ homolog subfamily A member 2 | (RefSeq) dnaJ protein homolog	Protein processing in endoplasmic reticulum (ko04141)	Posttranslational modification, protein turnover, chaperones	DnaJ C terminal domain	DnaJ protein homolog 2 OS=Allium porrum OX=4681 GN=LDJ2 PE=2 SV=1	Posttranslational modification, protein turnover, chaperones	PREDICTED: dnaJ protein homolog [Capsicum annuum]
LOC107850604	2060	1683	2097	777	795	960	54.4137	56.0746	53.7298	26.2521	26.1366	25.6517	1.50256e-75	-1.17249	down	Posttranslational modification, protein turnover, chaperones	Molecular Function: peptidyl-prolyl cis-trans isomerase activity (GO:0003755);; Cellular Component: mitochondrion (GO:0005739);; Cellular Component: Golgi apparatus (GO:0005794);; Biological Process: protein folding (GO:0006457);; Biological Process: response to cadmium ion (GO:0046686);;	K01802|4.4e-100|cann:107850604|K01802 peptidylprolyl isomerase [EC:5.2.1.8] | (RefSeq) peptidyl-prolyl cis-trans isomerase CYP19-3-like	--	Posttranslational modification, protein turnover, chaperones	Cyclophilin type peptidyl-prolyl cis-trans isomerase/CLD	Peptidyl-prolyl cis-trans isomerase CYP19-3 OS=Arabidopsis thaliana OX=3702 GN=CYP19-3 PE=2 SV=2	Posttranslational modification, protein turnover, chaperones	PREDICTED: peptidyl-prolyl cis-trans isomerase CYP19-3-like [Capsicum annuum]
LOC107850671	1148	941	1191	422	414	608	19.3388	19.9911	19.464	9.10177	8.67694	10.3609	3.83624e-41	-1.15273	down	Signal transduction mechanisms	Molecular Function: protein tyrosine phosphatase activity (GO:0004725);;	K18045|4.2e-121|cann:107850671|K18045 tyrosine-protein phosphatase SIW14 [EC:3.1.3.48] | (RefSeq) probable tyrosine-protein phosphatase At1g05000	--	Defense mechanisms	Tyrosine phosphatase family	Tyrosine-protein phosphatase DSP1 OS=Arabidopsis thaliana OX=3702 GN=DSP1 PE=1 SV=1	Defense mechanisms	PREDICTED: probable tyrosine-protein phosphatase At1g05000 [Capsicum annuum]
LOC107850676	3	4	8	35	32	40	0.015859	0.036362	0.05417	0.317712	0.283009	0.291163	5.38346e-07	1.88153	up	Posttranslational modification, protein turnover, chaperones	Molecular Function: serine-type endopeptidase activity (GO:0004252);;	K15333|1.9e-75|nsy:104224633|K15333 tRNA guanosine-2'-O-methyltransferase [EC:2.1.1.34] | (RefSeq) uncharacterized protein LOC104224633	--	--	Subtilase family	Subtilisin-like protease SBT3 OS=Solanum lycopersicum OX=4081 GN=sbt3 PE=1 SV=1	Posttranslational modification, protein turnover, chaperones	PREDICTED: LOW QUALITY PROTEIN: subtilisin-like protease SBT1.9 [Capsicum annuum]
LOC107850704	10967	8747	11749	3903	3513	4552	143.446	144.284	149.517	65.92	57.2306	60.2528	3.07137e-212	-1.36072	down	Carbohydrate transport and metabolism	Molecular Function: phosphogluconate dehydrogenase (decarboxylating) activity (GO:0004616);; Biological Process: pentose-phosphate shunt (GO:0006098);; Biological Process: D-gluconate metabolic process (GO:0019521);; Molecular Function: NADP binding (GO:0050661);;	K00033|1.0e-282|cann:107850704|K00033 6-phosphogluconate dehydrogenase [EC:1.1.1.44 1.1.1.343] | (RefSeq) 6-phosphogluconate dehydrogenase, decarboxylating 2, chloroplastic	Pentose phosphate pathway (ko00030);; Glutathione metabolism (ko00480);; Carbon metabolism (ko01200)	Carbohydrate transport and metabolism	6-phosphogluconate dehydrogenase, C-terminal domain	6-phosphogluconate dehydrogenase, decarboxylating 3, chloroplastic OS=Arabidopsis thaliana OX=3702 GN=PGD3 PE=1 SV=1	Carbohydrate transport and metabolism	PREDICTED: 6-phosphogluconate dehydrogenase, decarboxylating 2, chloroplastic [Capsicum annuum]
LOC107850733	2433	1848	2507	715	789	765	52.7265	50.5213	52.7043	19.8499	21.2784	16.7675	5.91848e-82	-1.52384	down	--	--	--	--	--	PLATZ transcription factor	--	Function unknown	PREDICTED: uncharacterized protein LOC107850733 [Capsicum annuum]
LOC107850788	598	586	652	281	278	314	6.66917	8.23848	7.06472	4.00734	3.87136	3.53755	3.00059e-19	-1.02764	down	--	Molecular Function: protein serine/threonine phosphatase activity (GO:0004722);;	K01102|6.6e-64|sita:101770804|K01102 pyruvate dehydrogenase phosphatase [EC:3.1.3.43] | (RefSeq) putative protein phosphatase 2C 46	--	Signal transduction mechanisms	Protein phosphatase 2C	Probable protein phosphatase 2C 40 OS=Arabidopsis thaliana OX=3702 GN=At3g16560 PE=1 SV=1	Signal transduction mechanisms	PREDICTED: probable protein phosphatase 2C 40 [Capsicum annuum]
LOC107850795	725	586	688	1316	1247	1519	6.52214	6.65118	6.00739	15.188	13.9861	13.8501	5.06364e-41	1.04545	up	--	Cellular Component: integral component of membrane (GO:0016021);; Biological Process: transmembrane transport (GO:0055085);;	K04773|1.1e-17|mtr:MTR_5g082990|K04773 protease IV [EC:3.4.21.-] | (RefSeq) S49 protease IV family peptidase	--	Signal transduction mechanisms	OPT oligopeptide transporter protein	Oligopeptide transporter 3 OS=Arabidopsis thaliana OX=3702 GN=OPT3 PE=2 SV=3	Signal transduction mechanisms	PREDICTED: oligopeptide transporter 3 [Capsicum annuum]
LOC107850844	15073	12549	16615	2174	2072	2708	154.985	162.716	165.725	28.6423	26.537	28.1813	0	-2.63753	down	Amino acid transport and metabolism	Cellular Component: integral component of membrane (GO:0016021);; Molecular Function: transmembrane transporter activity (GO:0022857);;	K14638|0.0e+00|cann:107850844|K14638 solute carrier family 15 (peptide/histidine transporter), member 3/4 | (RefSeq) protein NRT1/ PTR FAMILY 7.3-like	--	Amino acid transport and metabolism	POT family	Protein NRT1/ PTR FAMILY 7.3 OS=Arabidopsis thaliana OX=3702 GN=NPF7.3 PE=1 SV=2	Amino acid transport and metabolism	PREDICTED: protein NRT1/ PTR FAMILY 7.3-like [Capsicum annuum]
LOC107850860	301	238	359	669	661	877	3.05931	3.05582	3.54647	8.73381	8.38675	9.03641	8.6458e-37	1.30093	up	--	Molecular Function: molecular_function (GO:0003674);; Molecular Function: nucleic acid binding (GO:0003676);; Molecular Function: DNA binding (GO:0003677);; Molecular Function: transcription factor activity, sequence-specific DNA binding (GO:0003700);; Molecular Function: binding (GO:0005488);; Cellular Component: cellular_component (GO:0005575);; Cellular Component: intracellular (GO:0005622);; …	K14494|5.7e-58|pop:18099385|K14494 DELLA protein | (RefSeq) DELLA protein GAI	Plant hormone signal transduction (ko04075)	--	GRAS domain family	Scarecrow-like protein 13 OS=Arabidopsis thaliana OX=3702 GN=SCL13 PE=2 SV=2	Transcription	PREDICTED: scarecrow-like protein 13 [Capsicum annuum]
LOC107850912	365	261	380	83	160	160	7.58919	6.84173	7.67398	2.20854	4.14138	3.36101	6.79558e-12	-1.22258	down	--	Molecular Function: calcium ion binding (GO:0005509);;	K06268|1.4e-116|cann:107850912|K06268 serine/threonine-protein phosphatase 2B regulatory subunit | (RefSeq) calcineurin B-like protein 1	--	Signal transduction mechanisms	EF hand	Calcineurin B-like protein 1 OS=Arabidopsis thaliana OX=3702 GN=CBL1 PE=1 SV=3	Signal transduction mechanisms	PREDICTED: calcineurin B-like protein 1 isoform X1 [Capsicum annuum]
LOC107850971	1072	892	1152	2511	2424	3155	16.0474	16.833	16.7281	48.1626	45.1834	47.7991	2.47232e-133	1.39275	up	General function prediction only	Molecular Function: nuclease activity (GO:0004518);;	K08999|1.3e-30|smo:SELMODRAFT_442102|K08999 uncharacterized protein | (RefSeq) hypothetical protein	--	--	Domain of unknown function (DUF151)	Bifunctional nuclease 1 OS=Arabidopsis thaliana OX=3702 GN=BBD1 PE=2 SV=1	Function unknown	PREDICTED: bifunctional nuclease 1-like [Capsicum annuum]
LOC107850995	0	0	0	57	38	73	0	0	0	1.27066	0.809043	1.26898	9.84e-20	3.42834	up	Secondary metabolites biosynthesis, transport and catabolism	Biological Process: biosynthetic process (GO:0009058);; Molecular Function: transferase activity, transferring acyl groups other than amino-acyl groups (GO:0016747);;	K00660|7.0e-223|cann:107850995|K00660 chalcone synthase [EC:2.3.1.74] | (RefSeq) chalcone synthase J-like	Flavonoid biosynthesis (ko00941);; Circadian rhythm - plant (ko04712)	--	Chalcone and stilbene synthases, N-terminal domain	Chalcone synthase J OS=Petunia hybrida OX=4102 GN=CHSJ PE=2 SV=2	Coenzyme transport and metabolism	PREDICTED: chalcone synthase J-like [Capsicum annuum]
LOC107851002	13524	10479	13752	4985	5057	6063	340.818	333.035	336.195	160.979	158.738	154.658	6.51748e-227	-1.19679	down	--	Molecular Function: structural constituent of ribosome (GO:0003735);; Cellular Component: ribosome (GO:0005840);; Biological Process: translation (GO:0006412);;	K02934|4.3e-119|cann:107851002|K02934 large subunit ribosomal protein L6e | (RefSeq) 60S ribosomal protein L6-like	Ribosome (ko03010)	Translation, ribosomal structure and biogenesis	Ribosomal protein L6e	60S ribosomal protein L6 OS=Mesembryanthemum crystallinum OX=3544 GN=RPL6 PE=2 SV=1	Translation, ribosomal structure and biogenesis	PREDICTED: 60S ribosomal protein L6-like [Capsicum annuum]
LOC107851092	7989	6309	8084	2794	2907	3518	300.686	299.466	295.167	134.754	136.296	134.022	1.22803e-212	-1.24978	down	Posttranslational modification, protein turnover, chaperones	Biological Process: protein folding (GO:0006457);;	K04078|3.7e-48|cann:107851092|K04078 chaperonin GroES | (RefSeq) 10 kDa chaperonin-like	--	Posttranslational modification, protein turnover, chaperones	Chaperonin 10 Kd subunit	10 kDa chaperonin, mitochondrial OS=Arabidopsis thaliana OX=3702 GN=CPN10 PE=1 SV=1	Posttranslational modification, protein turnover, chaperones	PREDICTED: 10 kDa chaperonin-like [Capsicum annuum]
LOC107851125	2558	2156	2678	4814	4888	6049	82.9304	88.1504	84.2196	200.016	197.399	198.538	9.39406e-151	1.11193	up	--	Molecular Function: enzyme inhibitor activity (GO:0004857);;	--	--	--	Plant invertase/pectin methylesterase inhibitor	Cell wall / vacuolar inhibitor of fructosidase 1 OS=Arabidopsis thaliana OX=3702 GN=C/VIF1 PE=1 SV=1	Function unknown	PREDICTED: cell wall / vacuolar inhibitor of fructosidase 1-like [Capsicum annuum]
LOC107851130	82	81	63	196	212	249	0.893899	1.11067	0.662771	2.75111	2.88785	2.75047	5.25075e-14	1.45029	up	--	--	--	--	--	--	--	--	PREDICTED: LOW QUALITY PROTEIN: uncharacterized protein LOC107851130 [Capsicum annuum]
LOC107851148	6847	5470	7509	3002	3077	3565	206.033	207.586	219.205	115.768	115.332	108.574	7.48752e-109	-1.00358	down	Posttranslational modification, protein turnover, chaperones	Molecular Function: structural constituent of ribosome (GO:0003735);; Cellular Component: ribosome (GO:0005840);; Biological Process: translation (GO:0006412);;	K02977|1.8e-73|cann:107851148|K02977 ubiquitin-small subunit ribosomal protein S27Ae | (RefSeq) ubiquitin-40S ribosomal protein S27a	Ribosome (ko03010);; Ubiquitin mediated proteolysis (ko04120)	Translation, ribosomal structure and biogenesis	Ubiquitin family	Ubiquitin-40S ribosomal protein S27a OS=Solanum lycopersicum OX=4081 GN=UBI3 PE=1 SV=2	Translation, ribosomal structure and biogenesis	PREDICTED: ubiquitin-40S ribosomal protein S27a [Capsicum annuum]
LOC107851213	866	717	1004	24	44	34	9.35376	9.76135	10.521	0.322329	0.581193	0.367003	1.12089e-162	-4.40705	down	Amino acid transport and metabolism	Biological Process: oligopeptide transport (GO:0006857);; Cellular Component: integral component of membrane (GO:0016021);; Molecular Function: transmembrane transporter activity (GO:0022857);;	K14638|4.6e-133|smo:SELMODRAFT_441824|K14638 solute carrier family 15 (peptide/histidine transporter), member 3/4 | (RefSeq) hypothetical protein	--	Amino acid transport and metabolism	POT family	Protein NRT1/ PTR FAMILY 6.3 OS=Arabidopsis thaliana OX=3702 GN=NPF6.3 PE=1 SV=1	Inorganic ion transport and metabolism	PREDICTED: protein NRT1/ PTR FAMILY 6.3-like [Capsicum annuum]
LOC107851226	978	779	868	1923	1857	2323	18.6743	18.7707	16.089	47.0862	44.1979	44.9255	2.41337e-66	1.2288	up	--	Molecular Function: DNA binding (GO:0003677);; Molecular Function: transcription factor activity, sequence-specific DNA binding (GO:0003700);; Cellular Component: nucleus (GO:0005634);;	K09286|1.1e-150|cann:107851226|K09286 EREBP-like factor | (RefSeq) ethylene-responsive transcription factor 5-like	--	--	AP2 domain	Ethylene-responsive transcription factor 5 OS=Nicotiana tabacum OX=4097 GN=ERF5 PE=2 SV=1	Transcription	ethylene-responsive transcription factor 5-like [Capsicum annuum]
LOC107851264	444	408	497	795	862	1065	6.4206	7.44015	6.96721	14.7269	15.5316	15.5934	4.02454e-30	1.01923	up	Chromatin structure and dynamics	Molecular Function: protein binding (GO:0005515);;	K15223|4.5e-160|cann:107851264|K15223 upstream activation factor subunit UAF30 | (RefSeq) uncharacterized LOC107851264	--	Transcription	SWIB/MDM2 domain	--	Transcription	PREDICTED: uncharacterized protein LOC107851264 [Capsicum annuum]
LOC107851295	10	8	7	65	50	80	0.097073	0.095274	0.064369	0.887599	0.660048	0.861342	4.01355e-12	2.27719	up	Amino acid transport and metabolism	Molecular Function: catalytic activity (GO:0003824);;	--	--	General function prediction only	Aminotransferase class-V	--	Translation, ribosomal structure and biogenesis	PREDICTED: uncharacterized protein LOC107851295 [Capsicum annuum]
LOC107851302	70	34	37	120	142	209	1.12628	0.69282	0.571683	2.47368	2.85672	3.41126	9.95101e-11	1.56803	up	--	Cellular Component: chloroplast stroma (GO:0009570);; Cellular Component: thylakoid (GO:0009579);; Biological Process: nonphotochemical quenching (GO:0010196);; Biological Process: chlororespiration (GO:0010478);; Biological Process: cellular heat acclimation (GO:0070370);;	--	--	--	--	Protein POST-ILLUMINATION CHLOROPHYLL FLUORESCENCE INCREASE, chloroplastic OS=Arabidopsis thaliana OX=3702 GN=PIFI PE=2 SV=1	Function unknown	PREDICTED: uncharacterized protein LOC107851302 [Capsicum annuum]
LOC107851322	194	172	179	359	317	430	1.90413	2.13565	1.76748	4.62705	4.04418	4.37237	5.43837e-13	1.00469	up	Cell motility;; Extracellular structures	Molecular Function: protein kinase activity (GO:0004672);; Molecular Function: ATP binding (GO:0005524);; Cellular Component: integral component of membrane (GO:0016021);;	K24104|1.3e-88|thj:104799061|K24104 GPN-loop GTPase | (RefSeq) LOW QUALITY PROTEIN: uncharacterized protein LOC104799061	--	--	Protein tyrosine and serine/threonine kinase	Cysteine-rich receptor-like protein kinase 25 OS=Arabidopsis thaliana OX=3702 GN=CRK25 PE=3 SV=1	Signal transduction mechanisms	PREDICTED: putative receptor-like protein kinase At4g00960 isoform X1 [Capsicum annuum]
LOC107851359	976	968	1107	307	257	311	23.193	28.9931	25.5151	9.34044	7.59995	7.47886	9.48482e-60	-1.74383	down	--	Cellular Component: integral component of membrane (GO:0016021);; Biological Process: regulation of amino acid export (GO:0080143);;	--	--	--	--	Protein GLUTAMINE DUMPER 1 OS=Arabidopsis thaliana OX=3702 GN=GDU1 PE=1 SV=1	Function unknown	PREDICTED: protein GLUTAMINE DUMPER 1-like [Capsicum annuum]
LOC107851402	7260	6130	7520	2762	2682	3568	96.0808	102.312	96.5444	46.8401	44.1998	47.7942	1.32901e-180	-1.19089	down	--	Cellular Component: integral component of membrane (GO:0016021);;	--	--	--	Protein of unknown function (DUF3537)	--	Function unknown	PREDICTED: uncharacterized protein LOC107851402 [Capsicum annuum]
LOC107851406	722	660	916	196	163	248	6.95954	8.01597	8.5649	2.41554	1.95612	2.41194	9.77939e-57	-1.85423	down	Posttranslational modification, protein turnover, chaperones	Molecular Function: serine-type endopeptidase activity (GO:0004252);;	K15333|8.1e-87|nsy:104224633|K15333 tRNA guanosine-2'-O-methyltransferase [EC:2.1.1.34] | (RefSeq) uncharacterized protein LOC104224633	--	--	Subtilase family	Subtilisin-like protease OS=Petunia hybrida OX=4102 GN=SBT PE=2 SV=1	Carbohydrate transport and metabolism	PREDICTED: subtilisin-like protease SBT1.7 [Capsicum annuum]
LOC107851415	1970	1617	2307	732	774	1057	18.8176	19.4785	21.3716	8.95117	9.20876	10.2144	2.77928e-60	-1.16859	down	Posttranslational modification, protein turnover, chaperones	Molecular Function: serine-type endopeptidase activity (GO:0004252);;	K15333|7.9e-90|nsy:104224633|K15333 tRNA guanosine-2'-O-methyltransferase [EC:2.1.1.34] | (RefSeq) uncharacterized protein LOC104224633	--	--	Subtilase family	Subtilisin-like protease OS=Petunia hybrida OX=4102 GN=SBT PE=2 SV=1	Carbohydrate transport and metabolism	PREDICTED: subtilisin-like protease SBT1.7 [Capsicum annuum]
LOC107851417	982	711	1064	225	233	295	13.7212	12.5353	14.4355	4.02298	4.04981	4.16956	2.45177e-70	-1.80817	down	Function unknown	Molecular Function: protein serine/threonine kinase activity (GO:0004674);; Molecular Function: ATP binding (GO:0005524);; Biological Process: signal transduction (GO:0007165);;	K07198|2.1e-255|cann:107851417|K07198 5'-AMP-activated protein kinase, catalytic alpha subunit [EC:2.7.11.11] | (RefSeq) CBL-interacting serine/threonine-protein kinase 1	--	Signal transduction mechanisms	Protein kinase domain	CBL-interacting serine/threonine-protein kinase 1 OS=Arabidopsis thaliana OX=3702 GN=CIPK1 PE=1 SV=2	Signal transduction mechanisms	PREDICTED: CBL-interacting serine/threonine-protein kinase 1 [Capsicum annuum]
LOC107851421	246	212	243	659	831	1004	3.94355	4.37436	3.8179	13.5012	16.6619	16.3149	1.87504e-58	1.80703	up	Lipid transport and metabolism	Biological Process: lipid metabolic process (GO:0006629);; Molecular Function: oxidoreductase activity, acting on paired donors, with oxidation of a pair of donors resulting in the reduction of molecular oxygen to two molecules of water (GO:0016717);;	K10256|1.6e-203|cann:107851421|K10256 omega-6 fatty acid desaturase / acyl-lipid omega-6 desaturase (Delta-12 desaturase) [EC:1.14.19.6 1.14.19.22] | (RefSeq) delta(12)-acyl-lipid-desaturase-like	Biosynthesis of unsaturated fatty acids (ko01040);; Fatty acid metabolism (ko01212)	--	Fatty acid desaturase	Delta(12)-acyl-lipid-desaturase OS=Punica granatum OX=22663 GN=FAD12 PE=2 SV=2	Lipid transport and metabolism	PREDICTED: delta(12)-fatty-acid desaturase FAD2-like isoform X4 [Capsicum annuum]
LOC107851436	311	248	258	39	32	74	5.37991	5.37885	4.31909	0.853017	0.665368	1.27832	6.80398e-30	-2.31338	down	--	Cellular Component: nucleus (GO:0005634);; Molecular Function: zinc ion binding (GO:0008270);;	K12135|5.9e-35|thj:104802991|K12135 zinc finger protein CONSTANS | (RefSeq) zinc finger protein CONSTANS-LIKE 2-like	Circadian rhythm - plant (ko04712)	Transcription	CCT motif	Zinc finger protein CONSTANS-LIKE 4 OS=Arabidopsis thaliana OX=3702 GN=COL4 PE=2 SV=2	Transcription	PREDICTED: zinc finger protein CONSTANS-LIKE 4 isoform X1 [Capsicum annuum]
LOC107851461	947	1095	1584	2476	2562	3311	12.9881	18.9379	21.0712	43.5272	43.769	45.9828	3.63679e-10	1.15516	up	Secondary metabolites biosynthesis, transport and catabolism;; Defense mechanisms	Molecular Function: monooxygenase activity (GO:0004497);; Molecular Function: iron ion binding (GO:0005506);; Molecular Function: oxidoreductase activity, acting on paired donors, with incorporation or reduction of molecular oxygen (GO:0016705);; Molecular Function: heme binding (GO:0020037);;	K20562|4.6e-179|sind:105162333|K20562 biphenyl-4-hydroxylase | (RefSeq) cytochrome P450 CYP736A12-like	--	Secondary metabolites biosynthesis, transport and catabolism	Cytochrome P450	Cytochrome P450 71AU50 OS=Prunus mume OX=102107 GN=CYP71AU50 PE=2 SV=1	Secondary metabolites biosynthesis, transport and catabolism	PREDICTED: cytochrome P450 CYP736A12-like isoform X1 [Capsicum annuum]
LOC107851477	115	64	82	39	28	45	2.31751	1.61382	1.5964	0.983362	0.69915	0.912865	0.000180431	-1.03486	down	--	--	--	--	--	--	--	--	PREDICTED: uncharacterized protein LOC107851456 [Capsicum annuum]
LOC107851489	81	65	89	289	317	433	2.07978	2.11593	2.2251	9.57323	10.2064	11.3266	3.53266e-38	2.0661	up	--	Cellular Component: chloroplast thylakoid membrane (GO:0009535);; Biological Process: photosynthetic electron transport in photosystem I (GO:0009773);; Cellular Component: integral component of membrane (GO:0016021);; Molecular Function: oxidoreductase activity, acting on iron-sulfur proteins as donors (GO:0016730);;	--	--	--	--	PGR5-like protein 1A, chloroplastic OS=Arabidopsis thaliana OX=3702 GN=PGRL1A PE=1 SV=1	Function unknown	PREDICTED: PGR5-like protein 1B, chloroplastic [Capsicum annuum]
LOC107851503	1354	964	1463	517	621	665	16.6379	14.9331	17.4407	8.1416	9.50469	8.26712	2.94827e-29	-1.01645	down	General function prediction only	Molecular Function: protein-arginine N-methyltransferase activity (GO:0016274);;	K05931|2.8e-299|cann:107851503|K05931 type I protein arginine methyltransferase [EC:2.1.1.319] | (RefSeq) probable histone-arginine methyltransferase 1.3	--	Posttranslational modification, protein turnover, chaperones;; Transcription	Ribosomal protein L11 methyltransferase (PrmA)	Probable histone-arginine methyltransferase 1.3 OS=Arabidopsis thaliana OX=3702 GN=PRMT13 PE=1 SV=3	--	PREDICTED: probable histone-arginine methyltransferase 1.3 [Capsicum annuum]
LOC107851509	178	143	164	507	431	581	1.78519	1.81213	1.59605	6.53545	5.40408	5.92256	7.55008e-36	1.62255	up	--	Cellular Component: integral component of membrane (GO:0016021);; Molecular Function: transmembrane transporter activity (GO:0022857);;	--	--	General function prediction only	Major Facilitator Superfamily	SPX domain-containing membrane protein At4g22990 OS=Arabidopsis thaliana OX=3702 GN=At4g22990 PE=2 SV=2	Inorganic ion transport and metabolism	PREDICTED: SPX domain-containing membrane protein At4g22990-like [Capsicum annuum]
LOC107851512	105	86	137	360	412	543	1.4607	1.4992	1.85412	6.42896	7.15331	7.67028	1.40763e-40	1.95131	up	Secondary metabolites biosynthesis, transport and catabolism;; Defense mechanisms	Molecular Function: monooxygenase activity (GO:0004497);; Molecular Function: iron ion binding (GO:0005506);; Cellular Component: integral component of membrane (GO:0016021);; Molecular Function: oxidoreductase activity, acting on paired donors, with incorporation or reduction of molecular oxygen (GO:0016705);; Molecular Function: heme binding (GO:0020037);;	K15472|1.5e-225|cann:107868116|K15472 premnaspirodiene oxygenase [EC:1.14.14.151] | (RefSeq) premnaspirodiene oxygenase	Sesquiterpenoid and triterpenoid biosynthesis (ko00909)	Secondary metabolites biosynthesis, transport and catabolism	Cytochrome P450	Cytochrome P450 71D7 OS=Solanum chacoense OX=4108 GN=CYP71D7 PE=3 SV=1	Secondary metabolites biosynthesis, transport and catabolism	PREDICTED: cytochrome P450 71D7-like [Capsicum annuum]
LOC107851542	131	83	86	310	297	288	3.13587	2.50966	1.99257	9.57565	8.90723	7.00877	1.43927e-16	1.52349	up	--	Cellular Component: integral component of membrane (GO:0016021);;	--	--	--	Chlorophyll A-B binding protein	Stress enhanced protein 2, chloroplastic OS=Arabidopsis thaliana OX=3702 GN=SEP2 PE=2 SV=1	Function unknown	PREDICTED: stress enhanced protein 2, chloroplastic [Capsicum annuum]
LOC107851574	1510	1289	1602	587	574	723	22.2935	23.9981	22.954	11.1047	10.5454	10.8082	2.66621e-61	-1.19017	down	--	--	K04374|6.4e-14|mus:103997104|K04374 cyclic AMP-dependent transcription factor ATF-4 | (RefSeq) basic leucine zipper 61-like	Protein processing in endoplasmic reticulum (ko04141)	--	--	Basic leucine zipper 6 OS=Oryza sativa subsp. japonica OX=39947 GN=BZIP06 PE=2 SV=1	Function unknown	PREDICTED: basic leucine zipper 6 [Capsicum annuum]
LOC107851581	49876	40062	52629	6733	7056	8598	1036.14	1049.57	1060.62	179.225	182.58	180.781	0	-2.64036	down	Carbohydrate transport and metabolism	Molecular Function: channel activity (GO:0015267);; Cellular Component: integral component of membrane (GO:0016021);;	K09872|7.8e-163|cann:107851581|K09872 aquaporin PIP | (RefSeq) probable aquaporin PIP-type pTOM75	--	Carbohydrate transport and metabolism	Major intrinsic protein	Probable aquaporin PIP-type pTOM75 OS=Solanum lycopersicum OX=4081 PE=2 SV=1	Inorganic ion transport and metabolism	PREDICTED: probable aquaporin PIP-type pTOM75 [Capsicum annuum]
LOC107851621	303	250	271	84	95	134	1.7604	1.83001	1.52757	0.62594	0.687041	0.784101	2.30454e-15	-1.32187	down	Signal transduction mechanisms	Molecular Function: protein kinase activity (GO:0004672);; Molecular Function: ATP binding (GO:0005524);; Cellular Component: integral component of membrane (GO:0016021);;	K00924|2.0e-73|atr:18446750|K00924 kinase [EC:2.7.1.-] | (RefSeq) receptor protein kinase CLAVATA1	--	--	Protein kinase domain	Probable leucine-rich repeat receptor-like protein kinase At5g63930 OS=Arabidopsis thaliana OX=3702 GN=At5g63930 PE=1 SV=1	Signal transduction mechanisms	PREDICTED: probable leucine-rich repeat receptor-like protein kinase At5g63930 [Capsicum annuum]
LOC107851630	690	568	844	318	314	347	13.3723	13.8876	15.8665	7.90272	7.56672	6.81128	1.08931e-21	-1.04342	down	--	Molecular Function: peroxidase activity (GO:0004601);; Cellular Component: extracellular region (GO:0005576);; Cellular Component: cytosol (GO:0005829);; Biological Process: response to oxidative stress (GO:0006979);; Cellular Component: plant-type cell wall (GO:0009505);; Biological Process: lignin biosynthetic process (GO:0009809);; Biological Process: vegetative to reproductive phase transitio…	K00430|9.4e-192|cann:107851630|K00430 peroxidase [EC:1.11.1.7] | (RefSeq) peroxidase 17	Phenylpropanoid biosynthesis (ko00940)	--	Peroxidase	Peroxidase 17 OS=Arabidopsis thaliana OX=3702 GN=PER17 PE=2 SV=1	Secondary metabolites biosynthesis, transport and catabolism	PREDICTED: peroxidase 17 [Capsicum annuum]
LOC107851652	3603	2713	3814	420	384	460	31.0922	29.5453	32.0824	4.63828	4.1257	4.04411	0	-2.94361	down	Signal transduction mechanisms	Molecular Function: voltage-gated potassium channel activity (GO:0005249);; Cellular Component: integral component of membrane (GO:0016021);; Biological Process: regulation of ion transmembrane transport (GO:0034765);;	K21867|0.0e+00|cann:107851652|K21867 potassium channel | (RefSeq) potassium channel SKOR	--	Inorganic ion transport and metabolism;; Signal transduction mechanisms	Ankyrin repeats (3 copies)	Potassium channel SKOR OS=Arabidopsis thaliana OX=3702 GN=SKOR PE=1 SV=1	--	PREDICTED: potassium channel SKOR isoform X1 [Capsicum annuum]
LOC107851664	4935	4117	5349	108	132	130	123.442	129.851	129.787	3.45385	4.08737	3.26806	0	-5.18653	down	Energy production and conversion	Molecular Function: electron carrier activity (GO:0009055);; Cellular Component: chloroplast (GO:0009507);; Molecular Function: metal ion binding (GO:0046872);; Molecular Function: 2 iron, 2 sulfur cluster binding (GO:0051537);;	K02639|1.1e-78|cann:107851664|K02639 ferredoxin | (RefSeq) ferredoxin, root R-B2-like	Photosynthesis (ko00195)	--	2Fe-2S iron-sulfur cluster binding domain	Ferredoxin-3, chloroplastic OS=Arabidopsis thaliana OX=3702 GN=FD3 PE=1 SV=1	Energy production and conversion	PREDICTED: ferredoxin, root R-B2-like [Capsicum annuum]
LOC107851694	26	22	18	69	49	93	0.803146	0.856478	0.520372	2.75635	1.89439	2.91566	4.90868e-06	1.38684	up	--	Cellular Component: chloroplast (GO:0009507);; Biological Process: photosystem II assembly (GO:0010207);; Cellular Component: integral component of membrane (GO:0016021);;	--	--	--	Photosynthesis affected mutant 68	Protein PAM68, chloroplastic OS=Arabidopsis thaliana OX=3702 GN=PAM68 PE=1 SV=1	Function unknown	PREDICTED: protein PAM68, chloroplastic [Capsicum annuum]
LOC107851739	307	209	327	526	519	662	4.72577	4.0563	4.89193	10.3871	9.96602	10.3297	1.00262e-19	1.02823	up	--	Molecular Function: transcription factor activity, sequence-specific DNA binding (GO:0003700);; Cellular Component: nucleus (GO:0005634);; Molecular Function: sequence-specific DNA binding (GO:0043565);;	K13459|1.5e-17|bvg:104889681|K13459 disease resistance protein RPS2 | (RefSeq) disease resistance protein At4g27190	Plant-pathogen interaction (ko04626)	--	WRKY DNA -binding domain	Probable WRKY transcription factor 53 OS=Arabidopsis thaliana OX=3702 GN=WRKY53 PE=1 SV=1	Transcription	hypothetical protein FXO38_16252 [Capsicum annuum]
LOC107851766	95	90	79	277	301	300	1.5296	1.81831	1.22873	5.70106	6.02659	4.88416	2.04411e-21	1.66482	up	Carbohydrate transport and metabolism	Molecular Function: UDP-glycosyltransferase activity (GO:0008194);;	K13080|2.1e-130|vvi:100244875|K13080 flavanone 7-O-glucoside 2''-O-beta-L-rhamnosyltransferase [EC:2.4.1.236] | (RefSeq) flavanone 7-O-glucoside 2''-O-beta-L-rhamnosyltransferase	Flavonoid biosynthesis (ko00941);; Flavone and flavonol biosynthesis (ko00944)	Carbohydrate transport and metabolism;; Energy production and conversion	UDP-glucoronosyl and UDP-glucosyl transferase	UDP-glucosyltransferase 29 OS=Panax ginseng OX=4054 GN=UGT29 PE=1 SV=1	--	PREDICTED: beta-D-glucosyl crocetin beta-1,6-glucosyltransferase-like [Capsicum annuum]
LOC107851775	2556	2497	3056	454	521	581	28.7405	35.3982	33.3351	6.53102	7.28712	6.60418	2.86057e-198	-2.33546	down	Inorganic ion transport and metabolism	Molecular Function: ammonium transmembrane transporter activity (GO:0008519);; Cellular Component: integral component of membrane (GO:0016021);;	K03320|1.9e-289|cann:107851775|K03320 ammonium transporter, Amt family | (RefSeq) ammonium transporter 1 member 2	--	Inorganic ion transport and metabolism	Ammonium Transporter Family	Ammonium transporter 1 member 2 OS=Solanum lycopersicum OX=4081 GN=AMT1-2 PE=2 SV=1	Inorganic ion transport and metabolism	PREDICTED: ammonium transporter 1 member 2 [Capsicum annuum]
LOC107851780	538	456	523	997	1112	1433	7.51825	8.03917	7.09094	17.8531	19.3709	20.2818	8.10293e-47	1.22372	up	Secondary metabolites biosynthesis, transport and catabolism;; Defense mechanisms	Molecular Function: monooxygenase activity (GO:0004497);; Molecular Function: iron ion binding (GO:0005506);; Molecular Function: oxidoreductase activity, acting on paired donors, with incorporation or reduction of molecular oxygen (GO:0016705);; Molecular Function: heme binding (GO:0020037);;	K20562|7.1e-180|sot:102596960|K20562 biphenyl-4-hydroxylase | (RefSeq) cytochrome P450 CYP736A12-like	--	Secondary metabolites biosynthesis, transport and catabolism	Cytochrome P450	Cytochrome P450 71AU50 OS=Prunus mume OX=102107 GN=CYP71AU50 PE=2 SV=1	Secondary metabolites biosynthesis, transport and catabolism	PREDICTED: cytochrome P450 CYP736A12-like [Capsicum annuum]
LOC107851803	58	46	37	113	70	176	1.24379	1.24508	0.763236	3.11776	1.87052	3.83792	1.98071e-05	1.15858	up	--	--	K03239|7.7e-40|rcu:8276560|K03239 translation initiation factor eIF-2B subunit alpha | (RefSeq) methylthioribose-1-phosphate isomerase	RNA transport (ko03013)	--	LURP-one-related	Protein LURP-one-related 11 OS=Arabidopsis thaliana OX=3702 GN=At3g14260 PE=2 SV=1	Function unknown	PREDICTED: protein LURP-one-related 11-like [Capsicum annuum]
LOC107851816	290	113	271	85	54	80	3.21948	1.58544	2.92002	1.20667	0.744256	0.890515	3.33477e-09	-1.40327	down	Inorganic ion transport and metabolism	Molecular Function: ammonium transmembrane transporter activity (GO:0008519);; Cellular Component: integral component of membrane (GO:0016021);;	K03320|3.7e-179|cann:107851816|K03320 ammonium transporter, Amt family | (RefSeq) ammonium transporter 1 member 2-like	--	Inorganic ion transport and metabolism	Ammonium Transporter Family	Ammonium transporter 1 member 2 OS=Solanum lycopersicum OX=4081 GN=AMT1-2 PE=2 SV=1	Inorganic ion transport and metabolism	PREDICTED: ammonium transporter 1 member 2-like [Capsicum annuum]
LOC107851825	9	0	5	193	241	312	0.09384	0	0.045445	2.88597	3.49916	3.6819	1.60835e-59	4.61468	up	Carbohydrate transport and metabolism	Molecular Function: UDP-glycosyltransferase activity (GO:0008194);;	K13692|6.6e-119|thj:104820429|K13692 UDP-glucose:(indol-3-yl)acetate beta-D-glucosyltransferase [EC:2.4.1.121] | (RefSeq) UDP-glycosyltransferase 75D1	--	Carbohydrate transport and metabolism;; Energy production and conversion	UDP-glucoronosyl and UDP-glucosyl transferase	UDP-glycosyltransferase 75C1 OS=Solanum lycopersicum OX=4081 GN=UGT75C1 PE=1 SV=1	--	PREDICTED: crocetin glucosyltransferase, chloroplastic [Capsicum annuum]
LOC107851884	5	0	0	205	280	273	0.062454	0	0	3.74578	4.96443	3.93529	1.92282e-62	5.12885	up	--	Molecular Function: transferase activity, transferring acyl groups other than amino-acyl groups (GO:0016747);;	K13065|5.8e-245|sot:102578320|K13065 shikimate O-hydroxycinnamoyltransferase [EC:2.3.1.133] | (RefSeq) acetyl-CoA-benzylalcohol acetyltransferase-like	Phenylpropanoid biosynthesis (ko00940);; Flavonoid biosynthesis (ko00941);; Stilbenoid, diarylheptanoid and gingerol biosynthesis (ko00945)	--	Transferase family	Acetyl-CoA-benzylalcohol acetyltransferase OS=Clarkia breweri OX=36903 GN=BEAT PE=1 SV=1	Function unknown	PREDICTED: acetyl-CoA-benzylalcohol acetyltransferase-like [Capsicum annuum]
LOC107851952	35	29	53	110	131	156	0.349301	0.359789	0.516529	1.4085	1.62789	1.5829	7.59003e-12	1.61676	up	--	Cellular Component: exocyst (GO:0000145);; Biological Process: exocytosis (GO:0006887);; Biological Process: protein transport (GO:0015031);;	K07195|0.0e+00|cann:107851952|K07195 exocyst complex component 7 | (RefSeq) exocyst complex component EXO70A1-like	--	Intracellular trafficking, secretion, and vesicular transport	Exo70 exocyst complex subunit	Exocyst complex component EXO70H1 OS=Arabidopsis thaliana OX=3702 GN=EXO70H1 PE=1 SV=1	Intracellular trafficking, secretion, and vesicular transport	PREDICTED: exocyst complex component EXO70A1-like [Capsicum annuum]
LOC107851981	14045	11538	14893	26729	27216	36098	189.522	196.351	194.957	462.23	457.455	493.047	0	1.17203	up	--	--	--	--	--	BURP domain	BURP domain-containing protein 17 OS=Oryza sativa subsp. japonica OX=39947 GN=BURP17 PE=2 SV=1	Function unknown	PREDICTED: BURP domain-containing protein BNM2A-like [Capsicum annuum]
LOC107852009	2132	1897	2458	885	962	1218	62.3952	69.9824	69.7644	33.1763	35.0413	36.0667	7.90166e-60	-1.05329	down	--	Molecular Function: structural constituent of ribosome (GO:0003735);; Cellular Component: ribosome (GO:0005840);; Biological Process: translation (GO:0006412);;	K02882|2.2e-99|cann:107852009|K02882 large subunit ribosomal protein L18Ae | (RefSeq) 60S ribosomal protein L18a-like	Ribosome (ko03010)	Translation, ribosomal structure and biogenesis	Ribosomal proteins 50S-L18Ae/60S-L20/60S-L18A	60S ribosomal protein L18a OS=Castanea sativa OX=21020 GN=RPL18A PE=2 SV=1	Translation, ribosomal structure and biogenesis	PREDICTED: 60S ribosomal protein L18a-like [Capsicum annuum]
LOC107852012	28406	22811	30305	8853	8514	10738	1055.63	1069.05	1092.52	421.583	394.069	403.878	0	-1.50558	down	--	--	--	--	--	Sar8.2 family	--	--	PREDICTED: uncharacterized protein LOC107852012 [Capsicum annuum]
LOC107852025	1917	1561	2024	246	261	293	26.2523	26.9567	26.8887	4.31704	4.44312	4.05741	3.05223e-245	-2.72256	down	Function unknown	Biological Process: malate transport (GO:0015743);; Cellular Component: integral component of membrane (GO:0016021);;	K03695|4.8e-32|egr:104416563|K03695 ATP-dependent Clp protease ATP-binding subunit ClpB | (RefSeq) chaperone protein ClpB1-like	--	General function prediction only	Aluminium activated malate transporter	Aluminum-activated malate transporter 10 OS=Arabidopsis thaliana OX=3702 GN=ALMT10 PE=3 SV=2	Function unknown	PREDICTED: aluminum-activated malate transporter 10-like [Capsicum annuum]
LOC107852033	85	49	100	158	147	204	1.35357	0.984067	1.55183	3.22159	2.92359	3.299	1.53627e-07	1.07787	up	--	--	K22422|1.1e-13|smo:SELMODRAFT_439222|K22422 protein downstream neighbor of Son | (RefSeq) hypothetical protein	--	--	SOUL heme-binding protein	Heme-binding-like protein At3g10130, chloroplastic OS=Arabidopsis thaliana OX=3702 GN=At3g10130 PE=1 SV=1	Function unknown	PREDICTED: heme-binding protein 2-like [Capsicum annuum]
LOC107852034	57	73	75	149	134	228	1.34601	2.19738	1.73803	4.55914	3.98638	5.49562	1.68604e-08	1.21016	up	--	--	--	--	--	SOUL heme-binding protein	--	Function unknown	PREDICTED: heme-binding protein 2-like [Capsicum annuum]
LOC107852039	35	17	13	104	106	117	0.854324	0.513345	0.306147	3.23398	3.20599	2.87486	1.41414e-12	1.99905	up	Replication, recombination and repair	--	K22422|4.2e-15|smo:SELMODRAFT_439222|K22422 protein downstream neighbor of Son | (RefSeq) hypothetical protein	--	--	SOUL heme-binding protein	Heme-binding-like protein At3g10130, chloroplastic OS=Arabidopsis thaliana OX=3702 GN=At3g10130 PE=1 SV=1	Function unknown	PREDICTED: heme-binding protein 2-like [Capsicum annuum]
LOC107852058	4946	3908	5023	1250	1598	1706	55.8284	55.6248	55.0046	18.0783	22.4683	19.4835	2.774e-130	-1.5682	down	--	Biological Process: protein import into nucleus (GO:0006606);;	K20222|0.0e+00|cann:107852058|K20222 importin-5 | (RefSeq) importin-5-like	--	Nuclear structure;; Intracellular trafficking, secretion, and vesicular transport	HEAT repeat	--	--	PREDICTED: importin-5-like, partial [Capsicum annuum]
LOC107852061	296	181	260	74	95	76	3.24922	2.50127	2.76	1.03437	1.29391	0.835312	8.98742e-14	-1.44034	down	Amino acid transport and metabolism;; Coenzyme transport and metabolism	Molecular Function: transaminase activity (GO:0008483);;	K22696|0.0e+00|cann:107852061|K22696 protein-lysine N-methyltransferase EEF2KMT [EC:2.1.1.-] | (RefSeq) branched-chain-amino-acid aminotransferase-like protein 1	--	Amino acid transport and metabolism	Amino-transferase class IV	Branched-chain-amino-acid aminotransferase-like protein 1 OS=Arabidopsis thaliana OX=3702 GN=At3g05190 PE=2 SV=1	Amino acid transport and metabolism	PREDICTED: branched-chain-amino-acid aminotransferase-like protein 1 [Capsicum annuum]
LOC107852091	329	307	323	758	723	993	4.06485	5.16812	3.68423	12.2989	11.6588	12.5553	1.056e-40	1.35622	up	Signal transduction mechanisms	Molecular Function: protein kinase activity (GO:0004672);; Molecular Function: ATP binding (GO:0005524);;	K23544|1.4e-26|brp:103842861|K23544 serine incorporator 1/3 | (RefSeq) serine incorporator 3	--	Signal transduction mechanisms	Protein kinase domain	LEAF RUST 10 DISEASE-RESISTANCE LOCUS RECEPTOR-LIKE PROTEIN KINASE-like 1.1 OS=Arabidopsis thaliana OX=3702 GN=LRK10L-1.1 PE=2 SV=1	Signal transduction mechanisms	PREDICTED: LEAF RUST 10 DISEASE-RESISTANCE LOCUS RECEPTOR-LIKE PROTEIN KINASE-like 1.1 isoform X1 [Capsicum annuum]
LOC107852135	31	28	43	97	101	121	0.802046	0.928568	1.08431	3.27464	3.31814	3.23555	2.14652e-09	1.49045	up	--	Molecular Function: kinase activity (GO:0016301);;	--	--	--	--	--	--	PREDICTED: diacylglycerol kinase A-like, partial [Capsicum annuum]
LOC107852181	64	64	77	160	196	235	0.510137	0.636162	0.593238	1.63102	1.94038	1.89313	5.57691e-14	1.44656	up	Posttranslational modification, protein turnover, chaperones	Molecular Function: serine-type endopeptidase activity (GO:0004252);;	K15333|3.0e-76|nsy:104224633|K15333 tRNA guanosine-2'-O-methyltransferase [EC:2.1.1.34] | (RefSeq) uncharacterized protein LOC104224633	--	--	Subtilase family	Subtilisin-like protease SBT3 OS=Solanum lycopersicum OX=4081 GN=sbt3 PE=1 SV=1	Posttranslational modification, protein turnover, chaperones	PREDICTED: subtilisin-like protease SBT1.9 [Capsicum annuum]
LOC107852223	482	321	377	171	170	142	18.8961	15.8267	14.3288	8.56555	8.29293	5.62685	1.48918e-12	-1.18258	down	--	Biological Process: defense response (GO:0006952);;	--	--	--	Gamma-thionin family	--	Posttranslational modification, protein turnover, chaperones	PREDICTED: flower-specific defensin-like [Capsicum annuum]
LOC107852229	48	35	38	79	80	124	0.606073	0.56047	0.462603	1.29324	1.27953	1.61052	2.18807e-05	1.09315	up	--	Biological Process: immune system process (GO:0002376);; Cellular Component: cellular_component (GO:0005575);; Cellular Component: intracellular (GO:0005622);; Cellular Component: cell (GO:0005623);; Cellular Component: cytoplasm (GO:0005737);; Cellular Component: plasma membrane (GO:0005886);; Biological Process: response to stress (GO:0006950);; Biological Process: defense response (GO:0006952)…	K13453|4.2e-25|cann:107846795|K13453 disease resistance protein | (RefSeq) putative late blight resistance protein homolog R1A-3	Plant-pathogen interaction (ko04626)	--	--	--	Signal transduction mechanisms	PREDICTED: uncharacterized protein LOC107852229 [Capsicum annuum]
LOC107852231	3650	2649	4088	985	942	1070	144.823	132.561	157.342	50.0586	46.5258	42.9569	7.72683e-129	-1.73511	down	--	Cellular Component: extracellular region (GO:0005576);; Biological Process: defense response (GO:0006952);;	--	--	--	Gamma-thionin family	--	Posttranslational modification, protein turnover, chaperones	PREDICTED: defensin-like protein [Capsicum annuum]
LOC107852368	58	34	57	103	90	132	0.81447	0.589335	0.771034	1.85047	1.5728	1.88345	1.52802e-05	1.04256	up	--	Molecular Function: protein binding (GO:0005515);;	K21435|2.9e-15|var:108322980|K21435 ankyrin repeat domain-containing protein 6 | (RefSeq) ankyrin repeat-containing protein At3g12360-like	--	General function prediction only	Ankyrin repeats (3 copies)	--	Function unknown	PREDICTED: ankyrin-1-like [Capsicum annuum]
LOC107852374	1933	1480	2136	449	506	501	49.3401	47.6388	52.8832	14.6766	16.0834	12.9383	2.09115e-108	-1.86715	down	--	--	K03239|9.4e-38|csat:104778325|K03239 translation initiation factor eIF-2B subunit alpha | (RefSeq) uncharacterized protein LOC104778325 isoform X1	RNA transport (ko03013)	--	LURP-one-related	Protein LURP-one-related 4 OS=Arabidopsis thaliana OX=3702 GN=At1g63410 PE=3 SV=1	Function unknown	PREDICTED: protein LURP-one-related 4-like [Capsicum annuum]
LOC107852382	107	110	138	27	31	31	1.06153	1.37654	1.32122	0.34011	0.376807	0.303113	2.75884e-12	-1.74555	down	Defense mechanisms	Molecular Function: antiporter activity (GO:0015297);; Cellular Component: integral component of membrane (GO:0016021);; Molecular Function: xenobiotic transporter activity (GO:0042910);;	K03327|7.0e-284|cann:107852382|K03327 multidrug resistance protein, MATE family | (RefSeq) protein DETOXIFICATION 49-like	--	General function prediction only	MatE	Protein DETOXIFICATION 49 OS=Arabidopsis thaliana OX=3702 GN=DTX49 PE=2 SV=1	Defense mechanisms	PREDICTED: protein DETOXIFICATION 49-like [Capsicum annuum]
LOC107852416	2674	2136	3097	1027	967	1236	76.4329	76.9985	85.8806	37.6153	34.4211	35.7537	3.14925e-86	-1.25168	down	Translation, ribosomal structure and biogenesis	Molecular Function: RNA binding (GO:0003723);; Molecular Function: structural constituent of ribosome (GO:0003735);; Cellular Component: cytosolic large ribosomal subunit (GO:0022625);;	K02908|2.0e-58|cann:107852416|K02908 large subunit ribosomal protein L30e | (RefSeq) 60S ribosomal protein L30-like	Ribosome (ko03010)	Translation, ribosomal structure and biogenesis	Ribosomal protein L7Ae/L30e/S12e/Gadd45 family	60S ribosomal protein L30 OS=Lupinus luteus OX=3873 GN=RPL30 PE=3 SV=1	Translation, ribosomal structure and biogenesis	60S ribosomal protein L30 [Capsicum baccatum]
LOC107852449	320	227	305	91	90	116	3.77821	3.38242	3.49809	1.37683	1.3177	1.38131	9.56859e-19	-1.42655	down	--	Molecular Function: UDP-glycosyltransferase activity (GO:0008194);;	K13495|9.5e-275|cann:107852449|K13495 cis-zeatin O-glucosyltransferase [EC:2.4.1.215] | (RefSeq) zeatin O-glucosyltransferase-like	Zeatin biosynthesis (ko00908)	Carbohydrate transport and metabolism;; Energy production and conversion	UDP-glucoronosyl and UDP-glucosyl transferase	Zeatin O-glucosyltransferase OS=Phaseolus lunatus OX=3884 GN=ZOG1 PE=2 SV=1	--	PREDICTED: zeatin O-glucosyltransferase-like [Capsicum annuum]
LOC107852495	4780	3909	4719	1608	1672	2401	38.5644	39.7534	36.9321	16.6148	16.7884	19.5988	3.93496e-98	-1.21966	down	Signal transduction mechanisms	Molecular Function: protein kinase activity (GO:0004672);; Molecular Function: ATP binding (GO:0005524);;	K13430|1.1e-94|nta:107764193|K13430 serine/threonine-protein kinase PBS1 [EC:2.7.11.1] | (RefSeq) serine/threonine-protein kinase PBS1-like	Plant-pathogen interaction (ko04626)	--	Protein kinase domain	Proline-rich receptor-like protein kinase PERK2 OS=Arabidopsis thaliana OX=3702 GN=PERK2 PE=2 SV=3	Signal transduction mechanisms	PREDICTED: probable receptor-like serine/threonine-protein kinase At5g57670 isoform X1 [Capsicum annuum]
LOC107852500	6469	5095	7130	2484	2450	3136	198.476	197.146	212.234	97.6565	93.6234	97.3952	2.59555e-156	-1.17941	down	Translation, ribosomal structure and biogenesis	Molecular Function: structural constituent of ribosome (GO:0003735);; Cellular Component: ribosome (GO:0005840);; Biological Process: translation (GO:0006412);;	K02957|1.7e-69|ats:109745097|K02957 small subunit ribosomal protein S15Ae | (RefSeq) LOC109745097; 40S ribosomal protein S15a-1	Ribosome (ko03010)	Translation, ribosomal structure and biogenesis	Ribosomal protein S8	40S ribosomal protein S15a-1 OS=Arabidopsis thaliana OX=3702 GN=RPS15AA PE=2 SV=2	Translation, ribosomal structure and biogenesis	40S ribosomal S15a-1 -like protein [Hordeum vulgare]
LOC107852538	103	97	141	242	198	272	2.0168	2.38092	2.67501	6.07414	4.8417	5.39563	2.53275e-09	1.03645	up	Transcription	Molecular Function: ADP binding (GO:0043531);;	K13457|1.5e-60|hbr:110655174|K13457 disease resistance protein RPM1 | (RefSeq) disease resistance protein RPM1-like	Plant-pathogen interaction (ko04626)	Signal transduction mechanisms	NB-ARC domain	Putative late blight resistance protein homolog R1B-16 OS=Solanum demissum OX=50514 GN=R1B-16 PE=3 SV=1	Signal transduction mechanisms	putative polygalacturonase QRT2-like [Capsicum annuum]
LOC107852643	78	65	56	23	15	43	1.49544	1.5653	1.0316	0.558485	0.343161	0.839853	0.00060461	-1.0814	down	--	Biological Process: transcription, DNA-templated (GO:0006351);; Biological Process: pollen exine formation (GO:0010584);; Molecular Function: sequence-specific DNA binding (GO:0043565);;	--	--	--	Seed dormancy control	Protein INAPERTURATE POLLEN1 OS=Arabidopsis thaliana OX=3702 GN=INP1 PE=2 SV=1	Function unknown	PREDICTED: uncharacterized protein LOC107852643 [Capsicum annuum]
LOC107852673	1326	982	1210	427	424	491	35.6763	33.3226	31.579	14.6954	14.1991	13.3599	1.451e-51	-1.34278	down	--	--	K11855|1.0e-14|bvg:104906049|K11855 ubiquitin carboxyl-terminal hydrolase 36/42 [EC:3.4.19.12] | (RefSeq) ubiquitin carboxyl-terminal hydrolase 36	--	--	Hydrophobic seed protein	14 kDa proline-rich protein DC2.15 OS=Daucus carota OX=4039 PE=2 SV=1	Function unknown	PREDICTED: 14 kDa proline-rich protein DC2.15-like [Capsicum annuum]
LOC107852682	21010	16620	21889	8900	8971	10302	739.705	737.893	747.576	401.552	393.377	367.105	1.03538e-157	-1.04333	down	--	--	K11855|1.5e-15|bvg:104906049|K11855 ubiquitin carboxyl-terminal hydrolase 36/42 [EC:3.4.19.12] | (RefSeq) ubiquitin carboxyl-terminal hydrolase 36	--	--	Hydrophobic seed protein	14 kDa proline-rich protein DC2.15 OS=Daucus carota OX=4039 PE=2 SV=1	Function unknown	PREDICTED: pEARLI1-like lipid transfer protein 1 [Capsicum annuum]
LOC107852699	791	716	901	246	320	316	29.1471	33.2489	32.191	11.5986	14.6619	11.7752	8.00517e-37	-1.39209	down	--	--	K11855|2.1e-14|bvg:104906049|K11855 ubiquitin carboxyl-terminal hydrolase 36/42 [EC:3.4.19.12] | (RefSeq) ubiquitin carboxyl-terminal hydrolase 36	--	--	Hydrophobic seed protein	14 kDa proline-rich protein DC2.15 OS=Daucus carota OX=4039 PE=2 SV=1	Function unknown	PREDICTED: 14 kDa proline-rich protein DC2.15-like [Capsicum annuum]
LOC107852706	2375	2138	2820	879	666	539	46.1717	52.4217	53.1949	21.8886	16.112	10.5993	1.62503e-08	-1.52028	down	Amino acid transport and metabolism	Molecular Function: nucleotide binding (GO:0000166);; Biological Process: cellular amino acid metabolic process (GO:0006520);; Biological Process: cellular response to nitrogen starvation (GO:0006995);; Molecular Function: oxidoreductase activity, acting on the CH-NH2 group of donors, NAD or NADP as acceptor (GO:0016639);; Biological Process: response to nitrogen compound (GO:1901698);;	K00261|5.7e-127|cann:107852706|K00261 glutamate dehydrogenase (NAD(P)+) [EC:1.4.1.3] | (RefSeq) glutamate dehydrogenase	Arginine biosynthesis (ko00220);; Alanine, aspartate and glutamate metabolism (ko00250);; Nitrogen metabolism (ko00910);; Carbon metabolism (ko01200)	Amino acid transport and metabolism	Glu/Leu/Phe/Val dehydrogenase, dimerisation domain	Glutamate dehydrogenase OS=Solanum lycopersicum OX=4081 GN=GDH1 PE=2 SV=1	Amino acid transport and metabolism	PREDICTED: glutamate dehydrogenase [Capsicum annuum]
LOC107852750	4	9	1	95	125	155	0.091741	0.264341	0.022612	3.12148	4.01728	4.05001	2.72393e-30	3.58997	up	--	Molecular Function: intramolecular lyase activity (GO:0016872);;	K01859|5.6e-127|cann:107852750|K01859 chalcone isomerase [EC:5.5.1.6] | (RefSeq) CHI; chalcone--flavonone isomerase	Flavonoid biosynthesis (ko00941)	--	Chalcone-flavanone isomerase	Chalcone--flavonone isomerase OS=Nicotiana tabacum OX=4097 GN=CHI PE=2 SV=1	Function unknown	PREDICTED: chalcone--flavonone isomerase isoform X1 [Capsicum annuum]
LOC107852760	2011	1561	2082	192	191	212	34.441	33.6973	34.58	4.19979	4.07057	3.6585	2.25519e-285	-3.17438	down	--	Molecular Function: transcription factor activity, sequence-specific DNA binding (GO:0003700);;	K09060|3.5e-06|cqi:110730101|K09060 plant G-box-binding factor | (RefSeq) bZIP transcription factor 16-like	--	--	bZIP transcription factor	Basic leucine zipper 43 OS=Arabidopsis thaliana OX=3702 GN=BZIP43 PE=1 SV=1	Transcription	PREDICTED: basic leucine zipper 43-like [Capsicum annuum]
LOC107852777	2205	1745	2201	521	640	663	27.9406	27.8942	27.0647	8.44986	10.0906	8.49703	1.10244e-109	-1.7071	down	Defense mechanisms	Molecular Function: antiporter activity (GO:0015297);; Cellular Component: integral component of membrane (GO:0016021);; Molecular Function: xenobiotic transporter activity (GO:0042910);;	K03327|4.0e-284|cann:107852777|K03327 multidrug resistance protein, MATE family | (RefSeq) protein DETOXIFICATION 27-like	--	General function prediction only	MatE	Protein DETOXIFICATION 27 OS=Arabidopsis thaliana OX=3702 GN=DTX27 PE=2 SV=1	Defense mechanisms	PREDICTED: protein DETOXIFICATION 27-like [Capsicum annuum]
LOC107852780	378	288	434	847	941	1049	8.54157	8.21094	9.51795	24.5661	26.5354	24.0342	7.30142e-47	1.38003	up	--	Molecular Function: protein dimerization activity (GO:0046983);;	--	--	--	--	Transcription factor SCREAM2 OS=Arabidopsis thaliana OX=3702 GN=SCRM2 PE=1 SV=1	Transcription	PREDICTED: transcription factor SCREAM2 [Capsicum annuum]
LOC107852795	83	85	95	27	30	32	0.948195	1.23664	1.0614	0.386665	0.426618	0.365199	5.36835e-07	-1.34411	down	Energy production and conversion	Biological Process: cytokinin metabolic process (GO:0009690);; Molecular Function: cytokinin dehydrogenase activity (GO:0019139);; Molecular Function: FAD binding (GO:0071949);;	K00279|0.0e+00|cann:107852795|K00279 cytokinin dehydrogenase [EC:1.5.99.12] | (RefSeq) cytokinin dehydrogenase 1-like	Zeatin biosynthesis (ko00908)	Energy production and conversion	Cytokinin dehydrogenase 1, FAD and cytokinin binding	Cytokinin dehydrogenase 1 OS=Arabidopsis thaliana OX=3702 GN=CKX1 PE=1 SV=1	Energy production and conversion	PREDICTED: cytokinin dehydrogenase 1-like [Capsicum annuum]
LOC107852796	82	78	111	18	40	21	2.23336	2.6696	2.92572	0.607759	1.35482	0.578052	1.00025e-06	-1.44652	down	--	Cellular Component: integral component of membrane (GO:0016021);;	K19040|2.8e-120|cann:107852796|K19040 E3 ubiquitin-protein ligase ATL10/75/76/77/78 [EC:2.3.2.27] | (RefSeq) RING-H2 finger protein ATL78-like	--	Posttranslational modification, protein turnover, chaperones	Ring finger domain	RING-H2 finger protein ATL78 OS=Arabidopsis thaliana OX=3702 GN=ATL78 PE=2 SV=1	Posttranslational modification, protein turnover, chaperones	PREDICTED: RING-H2 finger protein ATL78-like [Capsicum annuum]
LOC107852955	400	414	552	957	874	1033	3.85658	5.03944	5.19241	11.9053	10.7354	10.1838	1.81307e-24	1.07842	up	--	Cellular Component: cellular_component (GO:0005575);; Cellular Component: intracellular (GO:0005622);; Cellular Component: cell (GO:0005623);; Cellular Component: cytoplasm (GO:0005737);; Cellular Component: vacuole (GO:0005773);; Biological Process: response to stress (GO:0006950);; Biological Process: response to osmotic stress (GO:0006970);; Biological Process: biological_process (GO:0008150);…	--	--	Signal transduction mechanisms	--	Phosphatidylinositol 4-kinase gamma 2 OS=Arabidopsis thaliana OX=3702 GN=PI4KG2 PE=1 SV=2	Carbohydrate transport and metabolism	PREDICTED: uncharacterized protein LOC107852955 isoform X1 [Capsicum annuum]
LOC107853000	227	157	153	61	44	53	3.48593	3.03711	2.27342	1.20291	0.833023	0.817969	2.53395e-12	-1.57995	down	--	Molecular Function: transferase activity, transferring acyl groups other than amino-acyl groups (GO:0016747);;	K19747|3.4e-67|nnu:104610631|K19747 BAHD acyltransferase [EC:2.3.1.-] | (RefSeq) BAHD acyltransferase DCR	--	--	Transferase family	Uncharacterized acetyltransferase At3g50280 OS=Arabidopsis thaliana OX=3702 GN=At3g50280 PE=3 SV=1	Function unknown	PREDICTED: uncharacterized acetyltransferase At3g50280-like [Capsicum annuum]
LOC107853004	336	239	299	6	37	11	7.00889	6.56401	6.03736	0.146104	0.932254	0.212939	1.91536e-06	-1.91852	down	--	--	--	--	--	Protein of unknown function (DUF674)	--	Replication, recombination and repair	PREDICTED: uncharacterized protein LOC107853004 isoform X1 [Capsicum annuum]
LOC107853045	712	548	807	135	82	147	14.7564	14.3222	16.2202	3.57857	2.10572	3.08224	8.5272e-67	-2.39371	down	--	--	--	--	--	Protein of unknown function (DUF674)	--	Replication, recombination and repair	PREDICTED: uncharacterized protein LOC107853045 [Capsicum annuum]
LOC107853126	81	80	93	218	151	233	1.68871	2.10465	1.85695	5.84156	3.95871	5.17293	1.55404e-09	1.18303	up	--	Molecular Function: transferase activity, transferring acyl groups other than amino-acyl groups (GO:0016747);;	K13065|1.1e-09|mcha:111023192|K13065 shikimate O-hydroxycinnamoyltransferase [EC:2.3.1.133] | (RefSeq) spermidine hydroxycinnamoyl transferase-like	Phenylpropanoid biosynthesis (ko00940);; Flavonoid biosynthesis (ko00941);; Stilbenoid, diarylheptanoid and gingerol biosynthesis (ko00945)	--	Transferase family	Protein ECERIFERUM 2 OS=Arabidopsis thaliana OX=3702 GN=CER2 PE=1 SV=1	Function unknown	PREDICTED: uncharacterized protein LOC107853126 isoform X1 [Capsicum annuum]
LOC107853187	342	247	298	85	128	101	4.04252	3.68824	3.41962	1.28735	1.88257	1.20436	1.30265e-14	-1.38022	down	Amino acid transport and metabolism	Cellular Component: integral component of membrane (GO:0016021);; Molecular Function: transmembrane transporter activity (GO:0022857);;	K03294|3.4e-117|nnu:104585859|K03294 basic amino acid/polyamine antiporter, APA family | (RefSeq) cationic amino acid transporter 1-like	--	Amino acid transport and metabolism	Amino acid permease	Cationic amino acid transporter 6, chloroplastic OS=Arabidopsis thaliana OX=3702 GN=CAT6 PE=2 SV=1	Amino acid transport and metabolism	PREDICTED: cationic amino acid transporter 6, chloroplastic-like [Capsicum annuum]
LOC107853204	67	43	62	131	126	149	0.521076	0.422047	0.468751	1.31437	1.23544	1.18201	7.42699e-08	1.17212	up	--	Cellular Component: integral component of membrane (GO:0016021);;	--	--	--	--	--	--	PREDICTED: uncharacterized protein LOC107853204 [Capsicum annuum]
LOC107853273	552	409	467	870	926	1084	11.377	10.6443	9.33846	23.0023	23.8675	22.657	3.02026e-27	1.02181	up	Posttranslational modification, protein turnover, chaperones	Molecular Function: GTPase activity (GO:0003924);; Biological Process: nitrogen compound metabolic process (GO:0006807);; Molecular Function: nickel cation binding (GO:0016151);; Biological Process: positive regulation of urease activity (GO:1905182);;	K03189|6.1e-149|cann:107853273|K03189 urease accessory protein | (RefSeq) urease accessory protein G	--	--	CobW/HypB/UreG, nucleotide-binding domain	Urease accessory protein G OS=Arabidopsis thaliana OX=3702 GN=UREG PE=2 SV=1	--	PREDICTED: urease accessory protein G isoform X1 [Capsicum annuum]
LOC107853301	48	47	42	159	152	190	2.26438	2.83697	1.917	9.80163	9.10089	9.25707	4.2871e-16	1.73446	up	--	--	--	--	--	Probable lipid transfer	--	Carbohydrate transport and metabolism	PREDICTED: non-specific lipid-transfer protein-like protein At2g13820 [Capsicum annuum]
LOC107853303	165	94	114	344	437	439	4.28536	3.07407	2.86631	11.4426	14.1357	11.5227	3.20376e-24	1.66437	up	--	--	--	--	--	Probable lipid transfer	--	Function unknown	PREDICTED: non-specific lipid-transfer protein-like protein At2g13820 [Capsicum annuum]
LOC107853552	164	86	167	376	365	478	3.43825	2.25933	3.40325	10.1352	9.54609	10.1764	1.09246e-23	1.52494	up	Coenzyme transport and metabolism	Molecular Function: alternative oxidase activity (GO:0009916);; Cellular Component: integral component of membrane (GO:0016021);; Molecular Function: metal ion binding (GO:0046872);; Cellular Component: respiratory chain (GO:0070469);; Molecular Function: ubiquinol:oxygen oxidoreductase activity (GO:0102721);;	K17893|2.2e-190|cann:107853552|K17893 ubiquinol oxidase [EC:1.10.3.11] | (RefSeq) ubiquinol oxidase 2, mitochondrial-like	--	--	Alternative oxidase	Ubiquinol oxidase 3, mitochondrial OS=Arabidopsis thaliana OX=3702 GN=AOX3 PE=1 SV=2	Secondary metabolites biosynthesis, transport and catabolism	PREDICTED: ubiquinol oxidase 2, mitochondrial-like [Capsicum annuum]
LOC107853597	814	691	770	299	277	495	28.348	30.3275	26.0239	13.3415	12.0109	17.4536	8.85363e-19	-1.06193	down
LOC107853629	41	32	64	13	18	18	0.659705	0.644758	1.02362	0.256743	0.343464	0.284273	0.00122195	-1.11223	down	Lipid transport and metabolism;; General function prediction only	Molecular Function: hydrolase activity, acting on ester bonds (GO:0016788);;	K00679|2.4e-52|cic:CICLE_v10027727mg|K00679 phospholipid:diacylglycerol acyltransferase [EC:2.3.1.158] | (RefSeq) hypothetical protein	Glycerolipid metabolism (ko00561)	--	GDSL-like Lipase/Acylhydrolase	GDSL esterase/lipase At1g29670 OS=Arabidopsis thaliana OX=3702 GN=At1g29670 PE=2 SV=1	Replication, recombination and repair	PREDICTED: GDSL esterase/lipase At1g29670-like isoform X1 [Capsicum annuum]
LOC107853646	66	52	73	144	136	192	0.935559	0.933419	1.0068	2.63718	2.4208	2.79094	1.26038e-09	1.23457	up	Defense mechanisms	Molecular Function: antiporter activity (GO:0015297);; Cellular Component: integral component of membrane (GO:0016021);; Molecular Function: xenobiotic transporter activity (GO:0042910);;	K03327|7.2e-270|cann:107853646|K03327 multidrug resistance protein, MATE family | (RefSeq) protein DETOXIFICATION 16-like	--	General function prediction only	MatE	Protein DETOXIFICATION 16 OS=Arabidopsis thaliana OX=3702 GN=DTX16 PE=2 SV=1	Defense mechanisms	PREDICTED: protein DETOXIFICATION 16-like [Capsicum annuum]
LOC107853702	12855	10385	12463	4018	4188	5216	348.734	355.282	327.984	139.662	141.506	143.206	3.07443e-262	-1.3863	down	--	--	--	--	--	--	--	--	PREDICTED: major latex allergen Hev b 5-like [Capsicum annuum]
LOC107853711	279	220	279	468	592	705	4.05252	4.03596	3.93445	8.72907	10.7281	10.3872	2.21626e-23	1.17468	up	--	--	--	--	--	--	--	--	PREDICTED: neurofilament heavy polypeptide-like [Capsicum annuum]
LOC107853713	181	178	204	80	51	94	2.31167	2.85989	2.52627	1.29852	0.804797	1.21341	1.81327e-09	-1.22054	down	--	Cellular Component: integral component of membrane (GO:0016021);;	K19041|1.0e-49|cmax:111498996|K19041 E3 ubiquitin-protein ligase RNF38/44 [EC:2.3.2.27] | (RefSeq) RING-H2 finger protein ATL52-like	--	Posttranslational modification, protein turnover, chaperones	Ring finger domain	E3 ubiquitin-protein ligase Os04g0590900 OS=Oryza sativa subsp. japonica OX=39947 GN=Os04g0590900 PE=2 SV=2	Posttranslational modification, protein turnover, chaperones	PREDICTED: RING-H2 finger protein ATL52 [Capsicum annuum]
LOC107853724	152	114	137	285	266	315	2.02885	1.91731	1.7776	4.8978	4.43598	4.2736	1.64462e-12	1.08892	up	Amino acid transport and metabolism	Molecular Function: glutamate decarboxylase activity (GO:0004351);; Biological Process: glutamate metabolic process (GO:0006536);; Molecular Function: pyridoxal phosphate binding (GO:0030170);;	K01580|1.5e-291|cann:107853724|K01580 glutamate decarboxylase [EC:4.1.1.15] | (RefSeq) glutamate decarboxylase-like	Alanine, aspartate and glutamate metabolism (ko00250);; beta-Alanine metabolism (ko00410);; Taurine and hypotaurine metabolism (ko00430);; Butanoate metabolism (ko00650)	Amino acid transport and metabolism	Pyridoxal-dependent decarboxylase conserved domain	Glutamate decarboxylase OS=Petunia hybrida OX=4102 GN=GAD PE=1 SV=1	Amino acid transport and metabolism	PREDICTED: glutamate decarboxylase-like [Capsicum annuum]
LOC107853805	34	24	22	142	171	287	0.575496	0.520221	0.35925	3.12071	3.66347	5.00584	5.5912e-27	2.58349	up	Secondary metabolites biosynthesis, transport and catabolism	Molecular Function: oxidoreductase activity (GO:0016491);; Molecular Function: metal ion binding (GO:0046872);;	K05933|6.2e-185|cann:107853805|K05933 aminocyclopropanecarboxylate oxidase [EC:1.14.17.4] | (RefSeq) 1-aminocyclopropane-1-carboxylate oxidase 1	Cysteine and methionine metabolism (ko00270)	Secondary metabolites biosynthesis, transport and catabolism;; General function prediction only	2OG-Fe(II) oxygenase superfamily	1-aminocyclopropane-1-carboxylate oxidase 3 OS=Petunia hybrida OX=4102 GN=ACO3 PE=3 SV=1	Secondary metabolites biosynthesis, transport and catabolism	PREDICTED: 1-aminocyclopropane-1-carboxylate oxidase 1 [Capsicum annuum]
LOC107853868	31	20	41	67	78	64	1.56813	1.24651	2.01943	4.41696	5.00403	3.338	0.000372867	1.05329	up	--	--	--	--	--	Gibberellin regulated protein	Snakin-1 OS=Solanum tuberosum OX=4113 GN=SN1 PE=1 SV=1	Function unknown	PREDICTED: peamaclein-like [Capsicum annuum]
LOC107853885	3530	2840	3658	1465	1389	2045	26.0811	26.4682	26.222	13.8719	12.7803	15.2969	1.68165e-68	-1.01047	down	Replication, recombination and repair	Cellular Component: THO complex (GO:0000347);; Molecular Function: DNA binding (GO:0003677);; Molecular Function: DNA helicase activity (GO:0003678);; Molecular Function: ATP binding (GO:0005524);; Cellular Component: cytosol (GO:0005829);; Biological Process: DNA unwinding involved in DNA replication (GO:0006268);; Biological Process: DNA replication initiation (GO:0006270);; Biological Process:…	K02540|0.0e+00|cann:107853885|K02540 DNA replication licensing factor MCM2 [EC:3.6.4.12] | (RefSeq) DNA replication licensing factor MCM2	DNA replication (ko03030)	Replication, recombination and repair	MCM P-loop domain	DNA replication licensing factor MCM2 OS=Oryza sativa subsp. indica OX=39946 GN=OsI_36121 PE=3 SV=1	Replication, recombination and repair	PREDICTED: DNA replication licensing factor MCM2 [Capsicum annuum]
LOC107853907	11315	8682	12447	3381	3524	4052	223.36	216.142	238.359	85.5298	86.6388	80.9593	2.7394e-237	-1.52487	down	--	Molecular Function: protein serine/threonine phosphatase activity (GO:0004722);;	K14497|4.4e-24|lsv:111902675|K14497 protein phosphatase 2C [EC:3.1.3.16] | (RefSeq) probable protein phosphatase 2C 51	MAPK signaling pathway - plant (ko04016);; Plant hormone signal transduction (ko04075)	Signal transduction mechanisms	Protein phosphatase 2C	Probable protein phosphatase 2C 72 OS=Arabidopsis thaliana OX=3702 GN=At5g26010 PE=2 SV=2	Signal transduction mechanisms	PREDICTED: probable protein phosphatase 2C 61 [Capsicum annuum]
LOC107854023	133	122	172	1734	1659	2271	1.3908	1.60684	1.74369	23.3101	21.6526	24.0486	0	3.69031	up	--	Cellular Component: nucleus (GO:0005634);; Molecular Function: zinc ion binding (GO:0008270);;	K12135|1.3e-06|thj:104802991|K12135 zinc finger protein CONSTANS | (RefSeq) zinc finger protein CONSTANS-LIKE 2-like	Circadian rhythm - plant (ko04712)	--	CCT motif	Zinc finger protein CONSTANS-LIKE 10 OS=Arabidopsis thaliana OX=3702 GN=COL10 PE=1 SV=1	Transcription	PREDICTED: zinc finger protein CONSTANS-LIKE 9-like [Capsicum annuum]
LOC107854106	1662	1097	2309	182	41	259	14.1086	11.7345	19.1004	1.97469	0.4299	2.23341	3.34637e-06	-1.85921	down	--	Biological Process: regulation of transcription, DNA-templated (GO:0006355);; Biological Process: circadian rhythm (GO:0007623);;	--	--	--	--	Protein LNK2 OS=Arabidopsis thaliana OX=3702 GN=LNK2 PE=1 SV=1	Function unknown	hypothetical protein FXO38_26889 [Capsicum annuum]
LOC107854151	30	14	19	48	53	65	0.415625	0.242256	0.254645	0.864245	0.931046	0.928572	0.000287195	1.15901	up	--	Molecular Function: GTPase activity (GO:0003924);; Molecular Function: structural constituent of cytoskeleton (GO:0005200);; Molecular Function: GTP binding (GO:0005525);; Cellular Component: cytoplasm (GO:0005737);; Cellular Component: microtubule (GO:0005874);; Biological Process: microtubule-based process (GO:0007017);;	K07375|1.1e-261|cann:107854151|K07375 tubulin beta | (RefSeq) tubulin beta chain-like	Phagosome (ko04145)	Cytoskeleton	Tubulin/FtsZ family, GTPase domain	Tubulin beta-1 chain OS=Oryza sativa subsp. japonica OX=39947 GN=TUBB1 PE=2 SV=2	Cytoskeleton	PREDICTED: tubulin beta chain-like [Capsicum annuum]
LOC107854182	148	104	123	221	249	301	1.11855	0.987845	0.89728	2.13726	2.34151	2.30194	4.74408e-10	1.0162	up	Signal transduction mechanisms	Molecular Function: protein serine/threonine kinase activity (GO:0004674);; Molecular Function: ATP binding (GO:0005524);; Cellular Component: integral component of membrane (GO:0016021);; Molecular Function: carbohydrate binding (GO:0030246);; Biological Process: recognition of pollen (GO:0048544);;	K24104|6.8e-74|thj:104799061|K24104 GPN-loop GTPase | (RefSeq) LOW QUALITY PROTEIN: uncharacterized protein LOC104799061	--	--	Protein tyrosine and serine/threonine kinase	G-type lectin S-receptor-like serine/threonine-protein kinase SD1-29 OS=Arabidopsis thaliana OX=3702 GN=SD129 PE=1 SV=1	Signal transduction mechanisms	PREDICTED: G-type lectin S-receptor-like serine/threonine-protein kinase At1g61370 isoform X1 [Capsicum annuum]
LOC107854221	3836	3184	4471	576	510	491	144.14	150.89	162.971	27.6943	23.8511	18.6415	2.81563e-60	-2.68054	down	--	--	--	--	--	--	--	--	hypothetical protein CQW23_16265 [Capsicum baccatum]
LOC107854227	25	26	24	78	88	102	0.085146	0.112426	0.079277	0.343097	0.376359	0.357568	3.56408e-09	1.60139	up	--	--	K03255|0.0e+00|cann:107854227|K03255 protein TIF31 | (RefSeq) protein TSS	--	General function prediction only	Tetratricopeptide repeat	Protein TSS OS=Arabidopsis thaliana OX=3702 GN=TSS PE=1 SV=1	Function unknown	PREDICTED: protein TSS isoform X1 [Capsicum annuum]
LOC107854232	267	224	300	566	595	682	3.26376	3.44872	3.56302	8.8876	9.0701	8.44946	1.10581e-29	1.22572	up	Secondary metabolites biosynthesis, transport and catabolism;; Defense mechanisms	Molecular Function: monooxygenase activity (GO:0004497);; Molecular Function: iron ion binding (GO:0005506);; Molecular Function: oxidoreductase activity, acting on paired donors, with incorporation or reduction of molecular oxygen (GO:0016705);; Molecular Function: heme binding (GO:0020037);;	K24179|4.4e-164|lang:109355627|K24179 cytochrome P450 family 72 subfamily A polypeptide 61 [EC:1.14.14.-] | (RefSeq) cytochrome P450 72A15-like	--	Secondary metabolites biosynthesis, transport and catabolism;; Lipid transport and metabolism	Cytochrome P450	Cytochrome P450 CYP72A219 OS=Panax ginseng OX=4054 PE=2 SV=1	Secondary metabolites biosynthesis, transport and catabolism	PREDICTED: cytochrome P450 CYP72A219-like [Capsicum annuum]
LOC107854237	232	137	177	335	377	560	2.4454	1.82635	1.81275	4.53097	4.95843	5.98743	1.0217e-14	1.18568	up	--	Cellular Component: integral component of membrane (GO:0016021);; Biological Process: transmembrane transport (GO:0055085);;	K13754|0.0e+00|cann:107854237|K13754 solute carrier family 24 (sodium/potassium/calcium exchanger), member 6 | (RefSeq) cation/calcium exchanger 1-like	--	Inorganic ion transport and metabolism	Sodium/calcium exchanger protein	Cation/calcium exchanger 1 OS=Arabidopsis thaliana OX=3702 GN=CCX1 PE=2 SV=1	Inorganic ion transport and metabolism	PREDICTED: cation/calcium exchanger 1-like [Capsicum annuum]
LOC107854253	2011	1498	1993	673	773	817	34.1549	32.0894	32.8346	14.6492	16.3584	14.0393	7.00289e-60	-1.23602	down	--	Cellular Component: integral component of membrane (GO:0016021);; Molecular Function: transmembrane transporter activity (GO:0022857);;	--	--	--	EamA-like transporter family	WAT1-related protein At4g30420 OS=Arabidopsis thaliana OX=3702 GN=At4g30420 PE=3 SV=1	Function unknown	PREDICTED: WAT1-related protein At4g30420 [Capsicum annuum]
LOC107854292	36	27	45	88	115	163	0.544541	0.518551	0.670469	1.74832	2.21642	2.56318	1.90366e-10	1.58077	up	Energy production and conversion	Molecular Function: FMN binding (GO:0010181);; Molecular Function: oxidoreductase activity (GO:0016491);;	K05894|1.3e-221|cann:107854292|K05894 12-oxophytodienoic acid reductase [EC:1.3.1.42] | (RefSeq) 12-oxophytodienoate reductase 1-like	alpha-Linolenic acid metabolism (ko00592)	Energy production and conversion;; General function prediction only	NADH:flavin oxidoreductase / NADH oxidase family	12-oxophytodienoate reductase 1 OS=Solanum lycopersicum OX=4081 GN=OPR1 PE=1 SV=1	Energy production and conversion	PREDICTED: 12-oxophytodienoate reductase 1-like [Capsicum annuum]
LOC107854293	24	15	19	81	65	96	0.3143	0.248562	0.238102	1.39356	1.0893	1.30776	1.20338e-09	1.7548	up	Energy production and conversion	Molecular Function: FMN binding (GO:0010181);; Molecular Function: oxidoreductase activity (GO:0016491);;	K05894|8.8e-223|cann:107854293|K05894 12-oxophytodienoic acid reductase [EC:1.3.1.42] | (RefSeq) 12-oxophytodienoate reductase 1-like	alpha-Linolenic acid metabolism (ko00592)	Energy production and conversion;; General function prediction only	NADH:flavin oxidoreductase / NADH oxidase family	12-oxophytodienoate reductase 1 OS=Solanum lycopersicum OX=4081 GN=OPR1 PE=1 SV=1	Energy production and conversion	PREDICTED: 12-oxophytodienoate reductase 1-like [Capsicum annuum]
LOC107854300	95	66	84	31	39	31	2.47201	2.17319	2.13221	1.02546	1.2465	0.815783	0.000105529	-1.07132	down	Posttranslational modification, protein turnover, chaperones	Molecular Function: hydrolase activity, hydrolyzing O-glycosyl compounds (GO:0004553);; Biological Process: carbohydrate metabolic process (GO:0005975);;	K15920|6.5e-47|sly:543515|K15920 xylan 1,4-beta-xylosidase [EC:3.2.1.37] | (RefSeq) beta-D-xylosidase 2 precursor	Amino sugar and nucleotide sugar metabolism (ko00520)	--	Fibronectin type III-like domain	Putative beta-D-xylosidase (Fragment) OS=Prunus persica OX=3760 PE=2 SV=1	Carbohydrate transport and metabolism	PREDICTED: putative beta-D-xylosidase [Capsicum annuum]
LOC107854335	1304	964	1442	478	515	653	31.4718	29.3209	33.7416	14.7724	15.4553	15.9373	2.59859e-41	-1.12913	down	Posttranslational modification, protein turnover, chaperones	Molecular Function: molecular_function (GO:0003674);; Molecular Function: catalytic activity (GO:0003824);; Molecular Function: glutathione transferase activity (GO:0004364);; Molecular Function: protein binding (GO:0005515);; Cellular Component: cellular_component (GO:0005575);; Cellular Component: intracellular (GO:0005622);; Cellular Component: cell (GO:0005623);; Cellular Component: cytoplasm…	K00799|1.5e-129|cann:107854335|K00799 glutathione S-transferase [EC:2.5.1.18] | (RefSeq) glutathione S-transferase U10-like	Glutathione metabolism (ko00480)	Posttranslational modification, protein turnover, chaperones	Glutathione S-transferase, N-terminal domain	Glutathione S-transferase U10 OS=Arabidopsis thaliana OX=3702 GN=GSTU10 PE=2 SV=1	Posttranslational modification, protein turnover, chaperones	PREDICTED: glutathione S-transferase U10-like [Capsicum annuum]
LOC107854350	270	237	336	479	547	668	4.72637	5.21605	5.70419	10.74	11.9195	11.8379	1.0108e-18	1.00934	up	--	Molecular Function: kinase activity (GO:0016301);;	K16224|6.3e-69|boe:106304564|K16224 senescence-induced receptor-like serine/threonine-protein kinase | (RefSeq) senescence-induced receptor-like serine/threonine-protein kinase	MAPK signaling pathway - plant (ko04016);; Plant-pathogen interaction (ko04626)	--	Malectin-like domain	Putative leucine-rich repeat receptor-like protein kinase At2g19210 OS=Arabidopsis thaliana OX=3702 GN=At2g19210 PE=1 SV=1	Carbohydrate transport and metabolism	PREDICTED: putative leucine-rich repeat receptor-like protein kinase At2g19210 [Capsicum annuum]
LOC107854362	2165	1803	2440	1041	997	1046	61.2034	64.2854	66.9171	37.7115	35.0853	29.9358	1.27368e-38	-1.00545	down	--	Molecular Function: structural constituent of ribosome (GO:0003735);; Cellular Component: ribosome (GO:0005840);; Biological Process: translation (GO:0006412);;	K02903|1.4e-72|cann:107854362|K02903 large subunit ribosomal protein L28e | (RefSeq) 60S ribosomal protein L28-1-like	Ribosome (ko03010)	Translation, ribosomal structure and biogenesis	Ribosomal L28e protein family	60S ribosomal protein L28-1 OS=Arabidopsis thaliana OX=3702 GN=RPL28A PE=1 SV=1	Translation, ribosomal structure and biogenesis	PREDICTED: 60S ribosomal protein L28-1-like [Capsicum annuum]
LOC107854436	109	95	98	24	20	35	2.52993	2.77707	2.20342	0.697008	0.568777	0.806554	2.19382e-10	-1.68063	down	--	Molecular Function: calcium ion binding (GO:0005509);;	K13448|9.3e-86|cann:107854436|K13448 calcium-binding protein CML | (RefSeq) probable calcium-binding protein CML44	Plant-pathogen interaction (ko04626)	Signal transduction mechanisms	EF hand	Probable calcium-binding protein CML44 OS=Arabidopsis thaliana OX=3702 GN=CML44 PE=2 SV=2	Signal transduction mechanisms	PREDICTED: probable calcium-binding protein CML44 [Capsicum annuum]
LOC107854485	62	47	37	134	94	144	0.857966	0.815914	0.490196	2.37235	1.61187	2.01255	1.12526e-06	1.21503	up	--	Cellular Component: integral component of membrane (GO:0016021);;	K03695|4.5e-07|smo:SELMODRAFT_411212|K03695 ATP-dependent Clp protease ATP-binding subunit ClpB | (RefSeq) hypothetical protein	--	--	Family of unknown function (DUF716)	--	Function unknown	PREDICTED: uncharacterized protein LOC107854485 [Capsicum annuum]
LOC107854522	312	281	313	721	787	786	6.10771	6.8778	5.55776	18.0683	19.1249	15.3466	3.78109e-33	1.34234	up	--	Molecular Function: transcription factor activity, sequence-specific DNA binding (GO:0003700);;	K08064|1.0e-125|cann:107854522|K08064 nuclear transcription factor Y, alpha | (RefSeq) nuclear transcription factor Y subunit A-4-like	--	Transcription	CCAAT-binding transcription factor (CBF-B/NF-YA) subunit B	Nuclear transcription factor Y subunit A-10 OS=Arabidopsis thaliana OX=3702 GN=NFYA10 PE=2 SV=2	Transcription	PREDICTED: nuclear transcription factor Y subunit A-4-like [Capsicum annuum]
LOC107854523	29	39	27	89	66	81	0.426951	0.732732	0.386485	1.70169	1.24298	1.22644	0.000111066	1.12399	up	--	--	K02469|1.8e-13|lang:109359716|K02469 DNA gyrase subunit A [EC:5.6.2.2] | (RefSeq) DNA gyrase subunit A, chloroplastic/mitochondrial-like	--	General function prediction only	--	--	Replication, recombination and repair	PREDICTED: uncharacterized protein LOC107854523 [Capsicum annuum]
LOC107854546	3183	2686	3344	751	695	838	31.4686	34.1319	31.4075	9.02899	8.57862	8.24466	2.36262e-222	-1.97211	down	--	--	--	--	--	--	--	Function unknown	PREDICTED: uncharacterized protein LOC107854546 isoform X1 [Capsicum annuum]
LOC107854583	71	46	70	110	136	174	1.54629	1.24537	1.46453	3.0762	3.69523	3.84002	4.56988e-07	1.09688	up	--	--	--	--	--	--	--	--	PREDICTED: uncharacterized protein LOC107854583 [Capsicum annuum]
LOC107854590	91	63	94	162	194	226	0.748577	0.648354	0.744504	1.70211	1.98127	1.88048	2.11609e-10	1.18663	up	--	Molecular Function: protein kinase activity (GO:0004672);; Molecular Function: ATP binding (GO:0005524);; Cellular Component: integral component of membrane (GO:0016021);;	K13435|1.1e-33|sly:101268866|K13435 serine/threonine-protein kinase Pto | (RefSeq) Pto; serine/threonine protein kinase Pto	Plant-pathogen interaction (ko04626)	--	Protein tyrosine and serine/threonine kinase	Probable inactive leucine-rich repeat receptor-like protein kinase At3g03770 OS=Arabidopsis thaliana OX=3702 GN=At3g03770 PE=1 SV=1	Signal transduction mechanisms	PREDICTED: LOW QUALITY PROTEIN: probable inactive leucine-rich repeat receptor-like protein kinase At3g03770 [Capsicum annuum]
LOC107854656	34	19	42	67	85	99	1.3624	0.934484	1.63123	3.41589	4.24431	3.99645	7.09913e-06	1.24508	up	Lipid transport and metabolism	Molecular Function: molecular_function (GO:0003674);; Molecular Function: catalytic activity (GO:0003824);; Biological Process: lipid metabolic process (GO:0006629);; Biological Process: isoprenoid metabolic process (GO:0006720);; Biological Process: terpenoid metabolic process (GO:0006721);; Biological Process: triterpenoid metabolic process (GO:0006722);; Biological Process: biological_process …	K20659|8.0e-99|cann:107877838|K20659 lupeol synthase [EC:5.4.99.41] | (RefSeq) lupeol synthase-like	Sesquiterpenoid and triterpenoid biosynthesis (ko00909)	Lipid transport and metabolism	Squalene-hopene cyclase C-terminal domain	Lupeol synthase OS=Glycyrrhiza glabra OX=49827 GN=LUS1 PE=1 SV=1	Lipid transport and metabolism	PREDICTED: lupeol synthase-like [Capsicum annuum]
LOC107854666	136	82	104	248	252	341	4.87932	3.68628	3.62907	11.4221	11.2877	12.4158	1.30169e-15	1.34103	up	--	--	--	--	--	--	--	Function unknown	PREDICTED: uncharacterized protein LOC107854666 [Capsicum annuum]
LOC107854701	3605	2741	3940	1351	1518	1703	106.281	101.923	112.677	51.0499	55.7503	50.8268	1.41322e-78	-1.12865	down	Translation, ribosomal structure and biogenesis	Molecular Function: structural constituent of ribosome (GO:0003735);; Cellular Component: ribosome (GO:0005840);; Biological Process: translation (GO:0006412);;	K02872|2.3e-96|cann:107854701|K02872 large subunit ribosomal protein L13Ae | (RefSeq) 60S ribosomal protein L13a-1-like	Ribosome (ko03010)	Translation, ribosomal structure and biogenesis	Ribosomal protein L13	60S ribosomal protein L13a-1 OS=Arabidopsis thaliana OX=3702 GN=RPL13AA PE=2 SV=1	Translation, ribosomal structure and biogenesis	PREDICTED: 60S ribosomal protein L13a-1-like [Capsicum annuum]
LOC107854715	492	418	435	168	136	247	12.1528	13.0408	10.4371	5.29728	4.17919	6.18178	2.03613e-17	-1.24004	down	--	Cellular Component: integral component of membrane (GO:0016021);;	--	--	--	--	Protein NDR1 OS=Arabidopsis thaliana OX=3702 GN=NDR1 PE=1 SV=1	--	PREDICTED: protein NDR1-like [Capsicum annuum]
LOC107854830	52	70	102	15	20	34	0.830556	1.42274	1.58547	0.303215	0.386958	0.547601	7.42063e-06	-1.39054	down	--	--	--	--	--	--	--	--	PREDICTED: uncharacterized protein LOC107854830 [Capsicum annuum]
LOC107854860	46	36	65	11	17	17	0.485735	0.466907	0.66452	0.142952	0.212939	0.176458	0.000119973	-1.29769	down	Function unknown	--	K15015|4.4e-12|aip:107609646|K15015 solute carrier family 32 (vesicular inhibitory amino acid transporter) | (RefSeq) uncharacterized protein LOC107609646 isoform X1	--	--	--	IQ domain-containing protein IQM6 OS=Arabidopsis thaliana OX=3702 GN=IQM6 PE=2 SV=1	Function unknown	PREDICTED: IQ domain-containing protein IQM6-like [Capsicum annuum]
LOC107854875	133	77	95	190	213	267	2.69667	1.96532	1.86654	4.94544	5.39128	5.48753	3.43047e-09	1.09391	up	Lipid transport and metabolism;; General function prediction only	Molecular Function: hydrolase activity, acting on ester bonds (GO:0016788);;	K01206|4.0e-37|ath:AT1G67830|K01206 alpha-L-fucosidase [EC:3.2.1.51] | (RefSeq) FXG1; alpha-fucosidase 1	Other glycan degradation (ko00511)	--	GDSL-like Lipase/Acylhydrolase	Acetylajmalan esterase OS=Rauvolfia serpentina OX=4060 GN=AAE PE=1 SV=1	Function unknown	PREDICTED: acetylajmalan esterase-like [Capsicum annuum]
LOC107854913	343	236	295	614	544	788	4.33447	3.72444	3.6082	9.90799	8.56334	10.0612	8.63329e-24	1.15063	up	Lipid transport and metabolism	Molecular Function: molecular_function (GO:0003674);; Molecular Function: catalytic activity (GO:0003824);; Cellular Component: cellular_component (GO:0005575);; Cellular Component: intracellular (GO:0005622);; Cellular Component: cell (GO:0005623);; Cellular Component: cytoplasm (GO:0005737);; Biological Process: cellular aromatic compound metabolic process (GO:0006725);; Biological Process: por…	--	--	General function prediction only	Alpha/beta hydrolase family	Pheophytinase, chloroplastic OS=Arabidopsis thaliana OX=3702 GN=PPH PE=1 SV=1	Function unknown	PREDICTED: pheophytinase, chloroplastic [Capsicum annuum]
LOC107854964	103	110	105	499	458	539	3.76313	5.06634	3.69969	22.1624	19.6666	19.132	2.77328e-51	2.1741	up	Secondary metabolites biosynthesis, transport and catabolism;; Defense mechanisms	Molecular Function: monooxygenase activity (GO:0004497);; Molecular Function: iron ion binding (GO:0005506);; Cellular Component: integral component of membrane (GO:0016021);; Molecular Function: oxidoreductase activity, acting on paired donors, with incorporation or reduction of molecular oxygen (GO:0016705);; Molecular Function: heme binding (GO:0020037);;	K04123|9.1e-95|cann:107854964|K04123 ent-kaurenoic acid monooxygenase [EC:1.14.14.107] | (RefSeq) beta-amyrin 11-oxidase-like	Diterpenoid biosynthesis (ko00904)	Secondary metabolites biosynthesis, transport and catabolism;; Lipid transport and metabolism	Cytochrome P450	Beta-amyrin 11-oxidase OS=Glycyrrhiza uralensis OX=74613 GN=CYP88D6 PE=1 SV=1	Secondary metabolites biosynthesis, transport and catabolism	PREDICTED: beta-amyrin 11-oxidase-like [Capsicum annuum]
LOC107854980	1164	895	1217	356	384	444	15.9246	15.4375	16.1506	6.23386	6.53173	6.13657	1.01623e-60	-1.42005	down	Secondary metabolites biosynthesis, transport and catabolism	Molecular Function: oxidoreductase activity (GO:0016491);; Molecular Function: metal ion binding (GO:0046872);;	K13229|1.1e-89|sbi:8070754|K13229 2,4-dihydroxy-1,4-benzoxazin-3-one-glucoside dioxygenase [EC:1.14.11.59] | (RefSeq) DIBOA-glucoside dioxygenase BX6	Benzoxazinoid biosynthesis (ko00402)	Secondary metabolites biosynthesis, transport and catabolism;; General function prediction only	2OG-Fe(II) oxygenase superfamily	1-aminocyclopropane-1-carboxylate oxidase homolog OS=Solanum lycopersicum OX=4081 GN=ACO3 PE=2 SV=1	Secondary metabolites biosynthesis, transport and catabolism	PREDICTED: 1-aminocyclopropane-1-carboxylate oxidase homolog [Capsicum annuum]
LOC107854987	29	34	31	100	125	146	0.372981	0.560649	0.388228	1.68356	2.05252	1.94627	6.67447e-13	1.7704	up	Secondary metabolites biosynthesis, transport and catabolism	Molecular Function: oxidoreductase activity (GO:0016491);; Molecular Function: metal ion binding (GO:0046872);;	K13229|1.5e-86|sbi:8070754|K13229 2,4-dihydroxy-1,4-benzoxazin-3-one-glucoside dioxygenase [EC:1.14.11.59] | (RefSeq) DIBOA-glucoside dioxygenase BX6	Benzoxazinoid biosynthesis (ko00402)	Secondary metabolites biosynthesis, transport and catabolism;; General function prediction only	2OG-Fe(II) oxygenase superfamily	1-aminocyclopropane-1-carboxylate oxidase homolog OS=Solanum lycopersicum OX=4081 GN=ACO3 PE=2 SV=1	Secondary metabolites biosynthesis, transport and catabolism	PREDICTED: 1-aminocyclopropane-1-carboxylate oxidase homolog [Capsicum annuum]
LOC107855046	304	255	348	97	122	135	2.47323	2.6199	2.75012	1.0119	1.23622	1.11024	2.0923e-16	-1.27607	down	--	--	K23540|0.0e+00|cann:107855046|K23540 golgi integral membrane protein 4 | (RefSeq) enolase-phosphatase E1-like	--	--	--	--	Inorganic ion transport and metabolism	PREDICTED: enolase-phosphatase E1-like [Capsicum annuum]
LOC107855063	4899	3851	4966	14312	15143	19352	26.7628	26.9999	26.324	101.897	103.055	108.828	0	1.84952	up	--	Biological Process: regulation of photoperiodism, flowering (GO:2000028);;	K12124|0.0e+00|cann:107855063|K12124 GIGANTEA | (RefSeq) protein GIGANTEA-like	Circadian rhythm - plant (ko04712)	--	--	Protein GIGANTEA OS=Arabidopsis thaliana OX=3702 GN=GI PE=1 SV=2	Function unknown	PREDICTED: protein GIGANTEA-like isoform X1 [Capsicum annuum]
LOC107855122	4655	3800	5278	1589	1579	1832	154.573	159.147	170.027	67.6012	65.3122	61.5631	1.01846e-154	-1.41749	down	--	--	--	--	--	Late embryogenesis abundant protein	Late embryogenesis abundant protein Lea5-D OS=Gossypium hirsutum OX=3635 GN=LEA5-D PE=2 SV=1	Function unknown	PREDICTED: protein SENESCENCE-ASSOCIATED GENE 21, mitochondrial-like [Capsicum annuum]
LOC107855125	415	381	518	1256	1187	1470	12.9377	14.9441	15.6623	50.1727	46.0768	46.356	2.48072e-76	1.58289	up	Signal transduction mechanisms	--	--	--	--	CP12 domain	Calvin cycle protein CP12-2, chloroplastic OS=Arabidopsis thaliana OX=3702 GN=CP12-2 PE=1 SV=1	Function unknown	PREDICTED: calvin cycle protein CP12-2, chloroplastic [Capsicum annuum]
LOC107855142	24	63	37	98	110	138	0.093621	0.305853	0.137919	0.484932	0.533891	0.543629	1.79565e-05	1.2348	up	--	--	--	--	General function prediction only	gag-polypeptide of LTR copia-type	Retrovirus-related Pol polyprotein from transposon RE1 OS=Arabidopsis thaliana OX=3702 GN=RE1 PE=2 SV=1	Replication, recombination and repair	PREDICTED: uncharacterized protein LOC107855142 [Capsicum annuum]
LOC107855195	235	260	274	548	588	701	3.40992	4.76493	3.86891	10.2162	10.6555	10.3288	1.51613e-25	1.24145	up	--	Cellular Component: integral component of membrane (GO:0016021);;	K13420|1.4e-12|mesc:110601988|K13420 LRR receptor-like serine/threonine-protein kinase FLS2 [EC:2.7.11.1] | (RefSeq) LRR receptor-like serine/threonine-protein kinase FLS2	MAPK signaling pathway - plant (ko04016);; Plant-pathogen interaction (ko04626)	--	D-mannose binding lectin	G-type lectin S-receptor-like serine/threonine-protein kinase At5g35370 OS=Arabidopsis thaliana OX=3702 GN=At5g35370 PE=2 SV=2	Function unknown	PREDICTED: PAN domain-containing protein At5g03700-like [Capsicum annuum]
LOC107855213	1216	902	1236	482	484	590	22.7591	21.2885	22.4508	11.5555	11.2875	11.1668	3.14562e-38	-1.0655	down	--	Cellular Component: mitochondrial outer membrane (GO:0005741);; Cellular Component: plasma membrane (GO:0005886);; Molecular Function: voltage-gated anion channel activity (GO:0008308);; Biological Process: response to bacterium (GO:0009617);;	K15040|9.2e-153|cann:107855213|K15040 voltage-dependent anion channel protein 2 | (RefSeq) mitochondrial outer membrane protein porin 4	--	Inorganic ion transport and metabolism	Eukaryotic porin	Mitochondrial outer membrane protein porin 4 OS=Arabidopsis thaliana OX=3702 GN=VDAC4 PE=1 SV=1	Inorganic ion transport and metabolism	PREDICTED: mitochondrial outer membrane protein porin 4 [Capsicum annuum]
LOC107855270	898	766	965	280	296	329	14.5537	15.6538	15.1711	5.79996	5.96559	5.39528	8.22007e-54	-1.48709	down	Signal transduction mechanisms	Molecular Function: protein tyrosine phosphatase activity (GO:0004725);;	K18045|5.2e-130|cann:107855270|K18045 tyrosine-protein phosphatase SIW14 [EC:3.1.3.48] | (RefSeq) probable tyrosine-protein phosphatase At1g05000	--	Defense mechanisms	Tyrosine phosphatase family	Tyrosine-protein phosphatase DSP1 OS=Arabidopsis thaliana OX=3702 GN=DSP1 PE=1 SV=1	Defense mechanisms	putative tyrosine-protein phosphatase [Capsicum annuum]
LOC107855314	3406	2845	3571	1233	1252	1623	91.2382	96.092	92.7895	42.2993	41.7576	43.984	1.05325e-126	-1.23056	down	--	--	--	--	--	--	--	--	PREDICTED: uncharacterized protein LOC107855314 [Capsicum annuum]
LOC107855380	137	108	161	304	358	439	2.48769	2.47219	2.83011	7.06998	8.09382	8.06128	1.31768e-22	1.41333	up	--	--	--	--	--	Universal stress protein family	--	Function unknown	PREDICTED: uncharacterized protein LOC107855380 [Capsicum annuum]
LOC107855404	159	136	202	358	388	506	3.38291	3.61164	4.01549	9.50441	10.0781	10.5822	1.43938e-22	1.31537	up	--	Molecular Function: RNA polymerase II regulatory region sequence-specific DNA binding (GO:0000977);; Molecular Function: transcription factor activity, sequence-specific DNA binding (GO:0003700);; Cellular Component: nucleus (GO:0005634);; Biological Process: positive regulation of transcription from RNA polymerase II promoter (GO:0045944);; Molecular Function: protein dimerization activity (GO:0…	K09264|5.1e-134|cann:107855404|K09264 MADS-box transcription factor, plant | (RefSeq) agamous-like MADS-box protein AGL8 homolog	--	Transcription	K-box region	Agamous-like MADS-box protein AGL8 homolog OS=Solanum tuberosum OX=4113 PE=2 SV=1	Transcription	PREDICTED: agamous-like MADS-box protein AGL8 homolog isoform X1 [Capsicum annuum]
LOC107855425	12262	9836	12655	3902	3692	4786	148.362	150.078	148.537	60.4962	55.6294	58.61	0	-1.46039	down	Lipid transport and metabolism	Molecular Function: phosphoethanolamine N-methyltransferase activity (GO:0000234);; Biological Process: phosphatidylcholine biosynthetic process (GO:0006656);; Biological Process: methylation (GO:0032259);;	K05929|4.4e-291|cann:107855425|K05929 phosphoethanolamine N-methyltransferase [EC:2.1.1.103] | (RefSeq) phosphoethanolamine N-methyltransferase 1-like	Glycerophospholipid metabolism (ko00564)	Lipid transport and metabolism;; General function prediction only	Methyltransferase domain	Phosphoethanolamine N-methyltransferase 1 OS=Arabidopsis thaliana OX=3702 GN=NMT1 PE=1 SV=1	Lipid transport and metabolism	PREDICTED: phosphoethanolamine N-methyltransferase 1-like [Capsicum annuum]
LOC107855436	9087	7126	9383	3674	4040	4804	235.857	233.238	236.248	122.184	130.596	126.193	2.14635e-133	-1.00192	down	--	Molecular Function: structural constituent of ribosome (GO:0003735);; Cellular Component: ribosome (GO:0005840);; Biological Process: translation (GO:0006412);;	K02993|1.9e-101|cann:107855436|K02993 small subunit ribosomal protein S7e | (RefSeq) 40S ribosomal protein S7-like	Ribosome (ko03010)	Translation, ribosomal structure and biogenesis	Ribosomal protein S7e	40S ribosomal protein S7 OS=Avicennia marina OX=82927 GN=RPS7 PE=2 SV=1	Translation, ribosomal structure and biogenesis	PREDICTED: 40S ribosomal protein S7-like [Capsicum annuum]
LOC107855523	102	56	71	172	172	248	0.519112	0.360384	0.351299	1.12796	1.09737	1.28547	9.99701e-11	1.29582	up	General function prediction only	Biological Process: defense response (GO:0006952);; Molecular Function: ADP binding (GO:0043531);;	K13453|3.4e-122|nau:109235474|K13453 disease resistance protein | (RefSeq) putative late blight resistance protein homolog R1A-4	Plant-pathogen interaction (ko04626)	Signal transduction mechanisms	NB-ARC domain	Putative late blight resistance protein homolog R1A-10 OS=Solanum demissum OX=50514 GN=R1A-10 PE=3 SV=1	Signal transduction mechanisms	PREDICTED: LOW QUALITY PROTEIN: putative late blight resistance protein homolog R1A-3 [Capsicum annuum]
LOC107855560	209	227	237	93	89	103	9.19351	12.5922	10.1332	5.20969	4.88061	4.58037	2.04142e-10	-1.15497	down	--	Molecular Function: nucleic acid binding (GO:0003676);; Molecular Function: DNA-directed 5'-3' RNA polymerase activity (GO:0003899);; Cellular Component: nucleolus (GO:0005730);; Biological Process: transcription, DNA-templated (GO:0006351);; Biological Process: mRNA cleavage (GO:0006379);; Molecular Function: zinc ion binding (GO:0008270);;	K03017|2.2e-43|cann:107855560|K03017 DNA-directed RNA polymerase II subunit RPB9 | (RefSeq) DNA-directed RNA polymerases II, IV and V subunit 9A	RNA polymerase (ko03020)	Transcription	Transcription factor S-II (TFIIS)	DNA-directed RNA polymerases II, IV and V subunit 9B OS=Arabidopsis thaliana OX=3702 GN=NRPB9B PE=1 SV=1	Transcription	PREDICTED: DNA-directed RNA polymerases II, IV and V subunit 9A [Capsicum annuum]
LOC107855585	145	80	117	235	230	269	7.83756	5.45548	6.12988	16.2617	15.5148	14.7442	7.42867e-10	1.08214	up	--	--	--	--	--	Glycine rich protein family	Glycine-rich protein OS=Nicotiana tabacum OX=4097 GN=GRP PE=2 SV=1	--	PREDICTED: glycine-rich protein HC1-like isoform X1 [Capsicum annuum]
LOC107855664	700	522	686	252	229	382	16.8075	15.8035	15.9691	7.75337	6.83657	9.2746	3.26342e-21	-1.10464	down	--	Molecular Function: metal ion binding (GO:0046872);;	K10666|1.5e-121|cann:107855664|K10666 E3 ubiquitin-protein ligase RNF5 [EC:2.3.2.27] | (RefSeq) E3 ubiquitin-protein ligase RMA1H1-like	Protein processing in endoplasmic reticulum (ko04141)	Posttranslational modification, protein turnover, chaperones	Zinc finger, C3HC4 type (RING finger)	E3 ubiquitin-protein ligase RMA1H1 OS=Capsicum annuum OX=4072 GN=RMA1H1 PE=1 SV=1	Posttranslational modification, protein turnover, chaperones	PREDICTED: E3 ubiquitin-protein ligase RMA1H1-like [Capsicum annuum]
LOC107855712	20	2	24	42	47	49	0.180747	0.011462	0.2042	0.482358	0.529444	0.446724	0.00118688	1.20084	up	--	Molecular Function: molecular_function (GO:0003674);; Molecular Function: transcription factor activity, sequence-specific DNA binding (GO:0003700);; Cellular Component: cellular_component (GO:0005575);; Cellular Component: intracellular (GO:0005622);; Cellular Component: cell (GO:0005623);; Cellular Component: nucleus (GO:0005634);; Biological Process: regulation of transcription, DNA-templated …	--	--	General function prediction only	C2H2-type zinc finger	Zinc finger protein ZAT9 OS=Arabidopsis thaliana OX=3702 GN=ZAT9 PE=2 SV=1	Function unknown	PREDICTED: uncharacterized protein LOC107855712 [Capsicum annuum]
LOC107855763	1369	1069	1340	2890	2967	3833	17.098	16.8363	16.234	46.267	46.1585	48.4612	8.58175e-143	1.37412	up	--	Molecular Function: purine nucleoside transmembrane transporter activity (GO:0015211);; Cellular Component: integral component of membrane (GO:0016021);;	K00850|4.9e-14|cpap:110822059|K00850 6-phosphofructokinase 1 [EC:2.7.1.11] | (RefSeq) ATP-dependent 6-phosphofructokinase 6-like	Glycolysis / Gluconeogenesis (ko00010);; Pentose phosphate pathway (ko00030);; Fructose and mannose metabolism (ko00051);; Galactose metabolism (ko00052);; Carbon metabolism (ko01200);; Biosynthesis of amino acids (ko01230);; RNA degradation (ko03018)	--	Purine nucleobase transmembrane transport	Probable purine permease 10 OS=Arabidopsis thaliana OX=3702 GN=PUP10 PE=2 SV=2	Function unknown	PREDICTED: probable purine permease 11 [Capsicum annuum]
LOC107855766	224	156	230	461	461	554	1.54333	1.35673	1.54093	4.07562	3.96441	3.8741	1.47104e-25	1.27553	up	Carbohydrate transport and metabolism	Molecular Function: glycogen (starch) synthase activity (GO:0004373);;	K00703|0.0e+00|cann:107855766|K00703 starch synthase [EC:2.4.1.21] | (RefSeq) probable starch synthase 4, chloroplastic/amyloplastic	Starch and sucrose metabolism (ko00500)	--	Starch synthase catalytic domain	Probable starch synthase 4, chloroplastic/amyloplastic OS=Arabidopsis thaliana OX=3702 GN=SS4 PE=1 SV=1	Posttranslational modification, protein turnover, chaperones	PREDICTED: probable starch synthase 4, chloroplastic/amyloplastic [Capsicum annuum]
LOC107855767	639	532	725	234	203	305	15.6491	16.4063	17.2119	7.31723	6.17326	7.55511	2.80919e-31	-1.3035	down	--	Cellular Component: photosystem I (GO:0009522);; Cellular Component: photosystem II (GO:0009523);; Cellular Component: chloroplast thylakoid membrane (GO:0009535);; Biological Process: photosynthesis, light harvesting (GO:0009765);; Cellular Component: integral component of membrane (GO:0016021);; Molecular Function: chlorophyll binding (GO:0016168);; Biological Process: protein-chromophore linka…	K08912|5.7e-152|cann:107855767|K08912 light-harvesting complex II chlorophyll a/b binding protein 1 | (RefSeq) chlorophyll a-b binding protein 1B, chloroplastic-like	Photosynthesis - antenna proteins (ko00196)	--	Chlorophyll A-B binding protein	Chlorophyll a-b binding protein 1B, chloroplastic OS=Solanum lycopersicum OX=4081 GN=CAB1B PE=3 SV=1	Energy production and conversion	PREDICTED: chlorophyll a-b binding protein 1B, chloroplastic-like [Capsicum annuum]
LOC107855771	1724	1297	1645	163	106	164	41.7408	39.5772	38.6317	5.02731	3.19615	3.99814	1.0458e-207	-3.33283	down	--	Cellular Component: photosystem I (GO:0009522);; Cellular Component: photosystem II (GO:0009523);; Cellular Component: chloroplast thylakoid membrane (GO:0009535);; Biological Process: photosynthesis, light harvesting (GO:0009765);; Cellular Component: integral component of membrane (GO:0016021);; Molecular Function: chlorophyll binding (GO:0016168);; Biological Process: protein-chromophore linka…	K08912|1.2e-152|cann:107855771|K08912 light-harvesting complex II chlorophyll a/b binding protein 1 | (RefSeq) chlorophyll a-b binding protein 21, chloroplastic-like	Photosynthesis - antenna proteins (ko00196)	--	Chlorophyll A-B binding protein	Chlorophyll a-b binding protein 21, chloroplastic OS=Nicotiana tabacum OX=4097 GN=CAB21 PE=2 SV=1	Energy production and conversion	PREDICTED: chlorophyll a-b binding protein 21, chloroplastic-like [Capsicum annuum]
LOC107855779	145	94	92	31	31	51	3.45307	2.83031	2.13237	0.948531	0.897372	1.22787	2.21178e-07	-1.35649	down	--	Cellular Component: photosystem I (GO:0009522);; Cellular Component: photosystem II (GO:0009523);; Cellular Component: chloroplast thylakoid membrane (GO:0009535);; Biological Process: photosynthesis, light harvesting (GO:0009765);; Cellular Component: integral component of membrane (GO:0016021);; Molecular Function: chlorophyll binding (GO:0016168);; Biological Process: protein-chromophore linka…	K08912|6.8e-153|cann:107855779|K08912 light-harvesting complex II chlorophyll a/b binding protein 1 | (RefSeq) chlorophyll a-b binding protein 1B, chloroplastic-like	Photosynthesis - antenna proteins (ko00196)	--	Chlorophyll A-B binding protein	Chlorophyll a-b binding protein 1B, chloroplastic OS=Solanum lycopersicum OX=4081 GN=CAB1B PE=3 SV=1	Energy production and conversion	PREDICTED: chlorophyll a-b binding protein 1B, chloroplastic-like [Capsicum annuum]
LOC107855780	108	106	106	33	53	43	2.41624	2.98616	2.28701	0.92423	1.45173	0.974813	7.17248e-06	-1.14393	down	--	Cellular Component: photosystem I (GO:0009522);; Cellular Component: photosystem II (GO:0009523);; Cellular Component: chloroplast thylakoid membrane (GO:0009535);; Biological Process: photosynthesis, light harvesting (GO:0009765);; Cellular Component: integral component of membrane (GO:0016021);; Molecular Function: chlorophyll binding (GO:0016168);; Biological Process: protein-chromophore linka…	K08912|2.6e-152|cann:107855780|K08912 light-harvesting complex II chlorophyll a/b binding protein 1 | (RefSeq) chlorophyll a-b binding protein 21, chloroplastic-like	Photosynthesis - antenna proteins (ko00196)	--	Chlorophyll A-B binding protein	Chlorophyll a-b binding protein 21, chloroplastic OS=Nicotiana tabacum OX=4097 GN=CAB21 PE=2 SV=1	Energy production and conversion	PREDICTED: chlorophyll a-b binding protein 21, chloroplastic-like [Capsicum annuum]
LOC107855785	303	192	252	927	888	1186	4.69548	3.75033	3.77577	18.4164	17.1345	18.6108	1.21719e-81	1.99441	up	--	Molecular Function: purine nucleoside transmembrane transporter activity (GO:0015211);; Cellular Component: integral component of membrane (GO:0016021);;	K07893|1.3e-22|ini:109192111|K07893 Ras-related protein Rab-6A | (RefSeq) ras-related protein RABH1b-like	--	--	Purine nucleobase transmembrane transport	Purine permease 21 OS=Arabidopsis thaliana OX=3702 GN=PUP21 PE=2 SV=2	Function unknown	PREDICTED: probable purine permease 9 [Capsicum annuum]
LOC107855797	29	24	25	53	85	77	0.75756	0.817161	0.633131	1.82824	2.84417	2.08612	2.19542e-05	1.25246	up	--	Biological Process: signal transduction (GO:0007165);;	K00695|5.5e-16|mtr:MTR_6g478030|K00695 sucrose synthase [EC:2.4.1.13] | (RefSeq) sucrose synthase	Starch and sucrose metabolism (ko00500)	--	TIR domain	Disease resistance protein RLM3 OS=Arabidopsis thaliana OX=3702 GN=RLM3 PE=2 SV=1	--	PREDICTED: TMV resistance protein N-like [Capsicum annuum]
LOC107855878	18	8	14	46	36	47	0.118239	0.06349	0.086327	0.388634	0.291242	0.309824	0.000158363	1.31412	up	Amino acid transport and metabolism;; Signal transduction mechanisms	Molecular Function: ligand-gated ion channel activity (GO:0015276);; Cellular Component: integral component of membrane (GO:0016021);;	K05387|0.0e+00|cann:107855878|K05387 glutamate receptor, ionotropic, plant | (RefSeq) glutamate receptor 2.8-like	--	Inorganic ion transport and metabolism;; Amino acid transport and metabolism;; Signal transduction mechanisms	Receptor family ligand binding region	Glutamate receptor 2.8 OS=Arabidopsis thaliana OX=3702 GN=GLR2.8 PE=2 SV=2	Inorganic ion transport and metabolism	PREDICTED: glutamate receptor 2.8-like [Capsicum annuum]
LOC107855920	1424	1071	1384	510	587	776	28.688	27.1957	27.0392	13.1583	14.7095	15.8096	1.50683e-34	-1.01898	down	--	Molecular Function: transcription factor activity, sequence-specific DNA binding (GO:0003700);;	--	--	--	bZIP transcription factor	bZIP transcription factor 44 OS=Arabidopsis thaliana OX=3702 GN=BZIP44 PE=1 SV=1	Transcription	PREDICTED: bZIP transcription factor 53-like [Capsicum annuum]
LOC107855927	29	15	12	67	67	100	0.481257	0.316142	0.194944	1.45478	1.39458	1.70203	2.62391e-08	1.6985	up	--	--	--	--	--	Plant transposase (Ptta/En/Spm family)	--	Function unknown	PREDICTED: uncharacterized protein LOC107855927 [Capsicum annuum]
LOC107855939	4636	3755	4962	1650	1935	2282	122.227	124.821	126.904	55.7168	63.5353	60.879	6.28388e-106	-1.15581	down	--	Cellular Component: nascent polypeptide-associated complex (GO:0005854);;	K21919|4.3e-14|fve:101312714|K21919 BTB/POZ domain-containing protein KCTD9 | (RefSeq) FH protein interacting protein FIP2-like	--	Transcription	NAC domain	Nascent polypeptide-associated complex subunit alpha-like protein 2 OS=Arabidopsis thaliana OX=3702 GN=At3g49470 PE=2 SV=2	Transcription	PREDICTED: nascent polypeptide-associated complex subunit alpha-like protein 2 [Capsicum annuum]
LOC107855946	115	83	107	197	191	263	1.34762	1.22569	1.21419	2.95465	2.77977	3.11557	8.7662e-10	1.06038	up	--	Molecular Function: magnesium ion binding (GO:0000287);; Molecular Function: terpene synthase activity (GO:0010333);;	K15803|0.0e+00|cann:107855947|K15803 (-)-germacrene D synthase [EC:4.2.3.75] | (RefSeq) 5-epiaristolochene synthase-like	Sesquiterpenoid and triterpenoid biosynthesis (ko00909)	--	Terpene synthase family, metal binding domain	5-epiaristolochene synthase OS=Capsicum annuum OX=4072 GN=EAS PE=1 SV=1	Function unknown	PREDICTED: 5-epiaristolochene synthase-like [Capsicum annuum]
LOC107855963	45219	35537	43945	16080	18153	21715	142.05	140.782	133.916	64.7323	71.029	69.0454	1.1136e-175	-1.13018	down	Amino acid transport and metabolism	Molecular Function: iron ion binding (GO:0005506);; Biological Process: glutamate biosynthetic process (GO:0006537);; Molecular Function: FMN binding (GO:0010181);; Molecular Function: glutamate synthase (NADH) activity (GO:0016040);; Molecular Function: flavin adenine dinucleotide binding (GO:0050660);; Molecular Function: 3 iron, 4 sulfur cluster binding (GO:0051538);;	K00264|0.0e+00|cann:107855963|K00264 glutamate synthase (NADH) [EC:1.4.1.14] | (RefSeq) glutamate synthase 1 [NADH], chloroplastic	Alanine, aspartate and glutamate metabolism (ko00250);; Nitrogen metabolism (ko00910);; Biosynthesis of amino acids (ko01230)	Amino acid transport and metabolism	Glutamine amidotransferases class-II	Glutamate synthase 1 [NADH], chloroplastic OS=Arabidopsis thaliana OX=3702 GN=GLT1 PE=1 SV=2	Amino acid transport and metabolism	PREDICTED: glutamate synthase 1 [NADH], chloroplastic [Capsicum annuum]
LOC107855965	91	88	129	358	302	439	1.06204	1.29441	1.46027	5.36221	4.38929	5.18604	8.65007e-30	1.7801	up	Signal transduction mechanisms	Molecular Function: protein serine/threonine phosphatase activity (GO:0004722);; Molecular Function: metal ion binding (GO:0046872);;	K14497|4.1e-223|cann:107855965|K14497 protein phosphatase 2C [EC:3.1.3.16] | (RefSeq) probable protein phosphatase 2C 51	MAPK signaling pathway - plant (ko04016);; Plant hormone signal transduction (ko04075)	Signal transduction mechanisms	Protein phosphatase 2C	Protein phosphatase 2C 51 OS=Oryza sativa subsp. japonica OX=39947 GN=PP2C51 PE=1 SV=1	Signal transduction mechanisms	PREDICTED: probable protein phosphatase 2C 51 [Capsicum annuum]
LOC107856024	1329	1175	1399	372	324	395	12.9569	14.4501	13.2323	4.64958	3.93553	3.90012	1.37649e-89	-1.78892	down	--	Molecular Function: GTPase activity (GO:0003924);; Molecular Function: GTP binding (GO:0005525);;	K17065|3.2e-42|cme:CYME_CME019C|K17065 dynamin 1-like protein [EC:3.6.5.5] | (RefSeq) dynamin-related protein involved in mitochondrial division CmDnm1/DRP3	--	Intracellular trafficking, secretion, and vesicular transport;; General function prediction only	Dynamin central region	Dynamin-related protein 4C OS=Arabidopsis thaliana OX=3702 GN=DRP4C PE=2 SV=1	Intracellular trafficking, secretion, and vesicular transport	PREDICTED: LOW QUALITY PROTEIN: dynamin-related protein 4C-like [Capsicum annuum]
LOC107856068	57	41	45	19	15	25	0.531186	0.479087	0.408081	0.226959	0.166746	0.236754	0.00225926	-1.01001	down	--	Molecular Function: protein kinase activity (GO:0004672);; Molecular Function: ATP binding (GO:0005524);;	K13420|2.2e-99|cann:107868249|K13420 LRR receptor-like serine/threonine-protein kinase FLS2 [EC:2.7.11.1] | (RefSeq) probable LRR receptor-like serine/threonine-protein kinase At3g47570	MAPK signaling pathway - plant (ko04016);; Plant-pathogen interaction (ko04626)	Signal transduction mechanisms	Leucine rich repeat	Receptor kinase-like protein Xa21 OS=Oryza sativa subsp. indica OX=39946 GN=XA21 PE=1 SV=1	Signal transduction mechanisms	PREDICTED: probable LRR receptor-like serine/threonine-protein kinase At3g47570 [Capsicum annuum]
LOC107856078	286	232	288	106	101	173	4.26769	4.36677	4.1648	2.01454	1.86335	2.60736	4.34186e-10	-1.02804	down	--	Molecular Function: aspartic-type endopeptidase activity (GO:0004190);;	K22683|7.3e-19|dcr:108209791|K22683 aspartyl protease family protein [EC:3.4.23.-] | (RefSeq) aspartyl protease family protein 2-like	--	Posttranslational modification, protein turnover, chaperones	Xylanase inhibitor C-terminal	Probable aspartic proteinase GIP2 OS=Nicotiana benthamiana OX=4100 GN=GIP2 PE=1 SV=1	Posttranslational modification, protein turnover, chaperones	PREDICTED: basic 7S globulin-like [Capsicum annuum]
LOC107856158	65	37	72	23	14	19	2.12291	1.51253	2.28148	0.931851	0.565981	0.619238	9.51077e-05	-1.26546	down	--	--	--	--	--	Stigma-specific protein, Stig1	Stigma-specific STIG1-like protein 1 OS=Arabidopsis thaliana OX=3702 GN=At4g26880 PE=3 SV=1	Function unknown	PREDICTED: stigma-specific STIG1-like protein 1 [Capsicum annuum]
LOC107856174	77	80	91	0	6	6	0.973179	1.26256	1.10962	0	0.086607	0.074727	1.72481e-20	-3.12227	down	Signal transduction mechanisms	Molecular Function: ATP binding (GO:0005524);; Cellular Component: integral component of membrane (GO:0016021);; Molecular Function: ATPase activity (GO:0016887);;	K05681|1.5e-147|cam:101489758|K05681 ATP-binding cassette, subfamily G (WHITE), member 2 | (RefSeq) ABC transporter G family member 5	ABC transporters (ko02010)	Secondary metabolites biosynthesis, transport and catabolism	ABC-2 type transporter	ABC transporter G family member 10 OS=Arabidopsis thaliana OX=3702 GN=ABCG10 PE=3 SV=1	Secondary metabolites biosynthesis, transport and catabolism	PREDICTED: ABC transporter G family member 10-like [Capsicum annuum]
LOC107856263	103	83	70	194	125	230	3.03588	3.07046	2.00932	7.33547	4.6097	6.89373	4.08803e-06	1.01471	up	Defense mechanisms	Molecular Function: ATP binding (GO:0005524);; Molecular Function: ATPase activity (GO:0016887);;	K05681|1.7e-33|nto:104101789|K05681 ATP-binding cassette, subfamily G (WHITE), member 2 | (RefSeq) ABC transporter G family member 9-like	ABC transporters (ko02010)	Secondary metabolites biosynthesis, transport and catabolism	ABC transporter	ABC transporter G family member 7 OS=Arabidopsis thaliana OX=3702 GN=ABCG7 PE=2 SV=1	Secondary metabolites biosynthesis, transport and catabolism	PREDICTED: ABC transporter G family member 7-like [Capsicum annuum]
LOC107856272	353	278	464	881	863	1074	4.5277	4.50302	5.77906	14.5043	13.7987	13.9569	6.32332e-42	1.37506	up	Carbohydrate transport and metabolism	Cellular Component: integral component of membrane (GO:0016021);; Molecular Function: transmembrane transporter activity (GO:0022857);;	K08150|4.6e-70|sly:101248490|K08150 MFS transporter, SP family, solute carrier family 2 (myo-inositol transporter), member 13 | (RefSeq) inositol transporter 1	--	General function prediction only	Sugar (and other) transporter	Probable polyol transporter 6 OS=Arabidopsis thaliana OX=3702 GN=PLT6 PE=2 SV=2	Inorganic ion transport and metabolism	PREDICTED: probable polyol transporter 6 [Capsicum annuum]
LOC107856341	1698	1342	1635	4253	4750	5687	30.5417	30.4449	28.5362	98.0625	106.469	103.573	1.99138e-215	1.66681	up	Coenzyme transport and metabolism	Molecular Function: iron ion binding (GO:0005506);; Cellular Component: cytosol (GO:0005829);; Biological Process: thiamine biosynthetic process (GO:0009228);; Cellular Component: chloroplast stroma (GO:0009570);; Molecular Function: transferase activity, transferring pentosyl groups (GO:0016763);; Biological Process: thiazole biosynthetic process (GO:0052837);;	K03146|6.5e-199|cann:107856341|K03146 cysteine-dependent adenosine diphosphate thiazole synthase [EC:2.4.2.60] | (RefSeq) thiamine thiazole synthase 1, chloroplastic	Thiamine metabolism (ko00730)	General function prediction only	Thi4 family	Thiamine thiazole synthase, chloroplastic OS=Citrus sinensis OX=2711 GN=THI1 PE=2 SV=1	Coenzyme transport and metabolism	PREDICTED: thiamine thiazole synthase 1, chloroplastic [Capsicum annuum]
LOC107856390	216	171	230	74	66	111	3.37686	3.37171	3.48155	1.46819	1.2848	1.74703	6.56481e-11	-1.20803	down	Lipid transport and metabolism;; General function prediction only	Molecular Function: hydrolase activity, acting on ester bonds (GO:0016788);;	K00679|2.6e-54|cic:CICLE_v10027727mg|K00679 phospholipid:diacylglycerol acyltransferase [EC:2.3.1.158] | (RefSeq) hypothetical protein	Glycerolipid metabolism (ko00561)	--	GDSL-like Lipase/Acylhydrolase	GDSL esterase/lipase At5g55050 OS=Arabidopsis thaliana OX=3702 GN=At5g55050 PE=2 SV=1	Replication, recombination and repair	PREDICTED: GDSL esterase/lipase At5g55050-like [Capsicum annuum]
LOC107856469	44	19	25	79	69	80	0.698703	0.378591	0.374653	1.60349	1.36759	1.28734	4.91569e-05	1.19574	up	Signal transduction mechanisms	Molecular Function: protein serine/threonine kinase activity (GO:0004674);; Molecular Function: ATP binding (GO:0005524);;	K00924|3.6e-104|csat:104712177|K00924 kinase [EC:2.7.1.-] | (RefSeq) probable receptor-like protein kinase At3g55450 isoform X1	--	Signal transduction mechanisms	Protein kinase domain	Probable serine/threonine-protein kinase PBL18 OS=Arabidopsis thaliana OX=3702 GN=PBL18 PE=2 SV=1	Signal transduction mechanisms	PREDICTED: protein kinase 2B, chloroplastic-like [Capsicum annuum]
LOC107856497	240	200	238	636	653	904	2.09266	2.20277	2.01128	7.12014	7.10427	7.98929	1.52626e-54	1.67528	up	--	Molecular Function: calcium ion binding (GO:0005509);; Cellular Component: integral component of membrane (GO:0016021);; Biological Process: transmembrane transport (GO:0055085);;	--	--	--	EF-hand domain pair	Sodium/calcium exchanger NCL2 OS=Oryza sativa subsp. japonica OX=39947 GN=NCL2 PE=2 SV=2	Function unknown	PREDICTED: uncharacterized protein LOC107856497 [Capsicum annuum]
LOC107856610	187	131	177	326	343	379	3.73643	3.31319	3.43867	8.37223	8.56577	7.69153	2.14242e-14	1.07972	up	--	Molecular Function: protein kinase activity (GO:0004672);; Molecular Function: ATP binding (GO:0005524);;	K04420|1.6e-46|sot:102600645|K04420 mitogen-activated protein kinase kinase kinase 2 [EC:2.7.11.25] | (RefSeq) mitogen-activated protein kinase kinase kinase YODA-like	--	--	--	--	Signal transduction mechanisms	hypothetical protein BC332_07117 [Capsicum chinense]
LOC107856686	9	21	19	106	52	58	0.190309	0.5802	0.405675	3.0161	1.42515	1.29483	8.92684e-07	1.66356	up	--	Cellular Component: early endosome (GO:0005769);; Cellular Component: plasma membrane (GO:0005886);; Molecular Function: magnesium ion transmembrane transporter activity (GO:0015095);; Cellular Component: integral component of membrane (GO:0016021);;	K22733|9.3e-125|cann:107856686|K22733 magnesium transporter | (RefSeq) probable magnesium transporter NIPA3	--	Function unknown	Magnesium transporter NIPA	Probable magnesium transporter NIPA3 OS=Arabidopsis thaliana OX=3702 GN=At1g34470 PE=2 SV=1	Inorganic ion transport and metabolism	PREDICTED: probable magnesium transporter NIPA3 [Capsicum annuum]
LOC107856699	52	34	32	81	91	145	0.885839	0.722071	0.530766	1.79156	1.95287	2.54371	1.73642e-06	1.25345	up	--	Cellular Component: chloroplast (GO:0009507);;	--	--	--	--	--	Function unknown	PREDICTED: uncharacterized protein LOC107856699 isoform X3 [Capsicum annuum]
LOC107856716	3243	2478	3553	1192	1215	1629	70.2191	67.6697	74.6477	33.0802	32.7592	35.7011	8.04334e-89	-1.16729	down	--	Molecular Function: translation elongation factor activity (GO:0003746);; Cellular Component: eukaryotic translation elongation factor 1 complex (GO:0005853);;	K03232|1.6e-97|cann:107856716|K03232 elongation factor 1-beta | (RefSeq) elongation factor 1-delta 1-like	--	Transcription	EF-1 guanine nucleotide exchange domain	Elongation factor 1-delta 1 OS=Arabidopsis thaliana OX=3702 GN=At1g30230 PE=1 SV=2	Translation, ribosomal structure and biogenesis	Elongation factor 1-delta [Capsicum annuum]
LOC107856730	21	16	19	41	55	49	0.171862	0.164853	0.148218	0.439255	0.575589	0.420868	0.000635692	1.12353	up	Cell wall/membrane/envelope biogenesis	Molecular Function: protein kinase activity (GO:0004672);; Molecular Function: ATP binding (GO:0005524);; Cellular Component: integral component of membrane (GO:0016021);;	K23544|3.6e-54|brp:103842861|K23544 serine incorporator 1/3 | (RefSeq) serine incorporator 3	--	Signal transduction mechanisms	Protein kinase domain	LEAF RUST 10 DISEASE-RESISTANCE LOCUS RECEPTOR-LIKE PROTEIN KINASE-like 1.1 OS=Arabidopsis thaliana OX=3702 GN=LRK10L-1.1 PE=2 SV=1	Signal transduction mechanisms	PREDICTED: LEAF RUST 10 DISEASE-RESISTANCE LOCUS RECEPTOR-LIKE PROTEIN KINASE-like 1.1 isoform X1 [Capsicum annuum]
LOC107856751	136	107	151	348	319	456	2.44119	2.42749	2.62986	8.02146	7.13473	8.30654	1.89835e-25	1.48132	up	Lipid transport and metabolism	Biological Process: phospholipid metabolic process (GO:0006644);; Molecular Function: phosphatidate phosphatase activity (GO:0008195);;	K18693|1.1e-189|cann:107856751|K18693 diacylglycerol diphosphate phosphatase / phosphatidate phosphatase [EC:3.1.3.81 3.1.3.4] | (RefSeq) lipid phosphate phosphatase 2-like	Glycerolipid metabolism (ko00561);; Glycerophospholipid metabolism (ko00564)	Lipid transport and metabolism	PAP2 superfamily	Putative lipid phosphate phosphatase 3, chloroplastic OS=Arabidopsis thaliana OX=3702 GN=LPP3 PE=2 SV=1	Lipid transport and metabolism	PREDICTED: lipid phosphate phosphatase 2-like [Capsicum annuum]
LOC107856759	2834	2469	3047	516	481	525	33.6251	36.9408	35.0657	7.83852	7.10206	6.30366	2.10063e-234	-2.40307	down	Coenzyme transport and metabolism	Molecular Function: uroporphyrin-III C-methyltransferase activity (GO:0004851);; Cellular Component: chloroplast (GO:0009507);; Biological Process: siroheme biosynthetic process (GO:0019354);; Biological Process: methylation (GO:0032259);; Biological Process: oxidation-reduction process (GO:0055114);;	K02303|1.1e-209|cann:107856759|K02303 uroporphyrin-III C-methyltransferase [EC:2.1.1.107] | (RefSeq) siroheme synthase	Porphyrin and chlorophyll metabolism (ko00860)	Coenzyme transport and metabolism	Tetrapyrrole (Corrin/Porphyrin) Methylases	S-adenosyl-L-methionine-dependent uroporphyrinogen III methyltransferase, chloroplastic OS=Arabidopsis thaliana OX=3702 GN=UPM1 PE=1 SV=1	Coenzyme transport and metabolism	PREDICTED: siroheme synthase [Capsicum annuum]
LOC107856782	124	95	124	237	209	309	5.93	5.72858	5.76312	14.5542	12.5023	15.0011	1.46378e-11	1.10681	up	--	--	--	--	--	Wound-induced protein	--	Function unknown	PREDICTED: uncharacterized protein LOC107856782 [Capsicum annuum]
LOC107856783	36	18	30	140	202	150	1.31078	0.805766	1.05295	6.6154	9.30007	5.63237	6.58675e-20	2.29752	up	--	--	--	--	--	Wound-induced protein	--	Function unknown	PREDICTED: uncharacterized protein LOC107856783 [Capsicum annuum]
LOC107856794	140	119	139	289	253	308	4.93402	5.2945	4.74299	13.0728	11.1024	10.9951	4.96128e-12	1.07749	up	--	--	--	--	--	Wound-induced protein	--	Function unknown	PREDICTED: uncharacterized protein LOC107856794 [Capsicum annuum]
LOC107856796	34	22	39	140	137	201	1.34767	1.08982	1.516	7.29429	6.93845	8.25746	1.37243e-20	2.12988	up	--	--	--	--	--	Wound-induced protein	--	Function unknown	PREDICTED: uncharacterized protein LOC107856796 [Capsicum annuum]
LOC107856798	79	47	42	133	111	133	3.47505	2.60378	1.78163	7.49886	6.06287	5.89602	1.573e-05	1.07059	up	--	--	--	--	--	Wound-induced protein	--	Function unknown	PREDICTED: uncharacterized protein LOC107856798 [Capsicum annuum]
LOC107856817	14895	11382	16122	5744	5927	7778	213.685	205.922	224.36	105.583	105.898	112.932	4.72532e-162	-1.09477	down	--	Molecular Function: aspartic-type endopeptidase activity (GO:0004190);;	K22683|2.1e-50|smo:SELMODRAFT_83230|K22683 aspartyl protease family protein [EC:3.4.23.-] | (RefSeq) hypothetical protein	--	Posttranslational modification, protein turnover, chaperones	Xylanase inhibitor N-terminal	Aspartyl protease AED3 OS=Arabidopsis thaliana OX=3702 GN=AED3 PE=1 SV=1	Posttranslational modification, protein turnover, chaperones	PREDICTED: aspartyl protease AED3 [Capsicum annuum]
LOC107856825	8	21	17	51	67	68	0.250497	0.899542	0.578597	2.28992	3.63666	2.41737	1.50387e-06	1.58163	up	--	Molecular Function: calcium ion binding (GO:0005509);; Cellular Component: photosystem II oxygen evolving complex (GO:0009654);; Biological Process: photosynthesis (GO:0015979);; Cellular Component: extrinsic component of membrane (GO:0019898);;	K08901|1.8e-63|cann:107856825|K08901 photosystem II oxygen-evolving enhancer protein 3 | (RefSeq) oxygen-evolving enhancer protein 3, chloroplastic-like	Photosynthesis (ko00195)	--	Oxygen evolving enhancer protein 3 (PsbQ)	Oxygen-evolving enhancer protein 3, chloroplastic OS=Spinacia oleracea OX=3562 GN=PSBQ PE=1 SV=1	Function unknown	PREDICTED: oxygen-evolving enhancer protein 3, chloroplastic-like isoform X1 [Capsicum annuum]
LOC107856850	1640	1271	1751	465	555	658	27.2866	26.6704	28.252	9.90813	11.4924	11.0761	1.95062e-75	-1.43248	down	--	--	K13161|2.5e-06|csv:101218373|K13161 heterogeneous nuclear ribonucleoprotein R | (RefSeq) heterogeneous nuclear ribonucleoprotein Q	--	--	Fantastic Four meristem regulator	Protein FANTASTIC FOUR 3 OS=Arabidopsis thaliana OX=3702 GN=FAF3 PE=2 SV=1	Function unknown	PREDICTED: protein FANTASTIC FOUR 3-like [Capsicum annuum]
LOC107856905	22	20	15	49	51	77	0.240808	0.269527	0.158217	0.686799	0.701563	0.853342	2.74285e-05	1.32415	up	--	Cellular Component: integral component of membrane (GO:0016021);;	--	--	--	Nodulin-like	Protein NUCLEAR FUSION DEFECTIVE 4 OS=Arabidopsis thaliana OX=3702 GN=NFD4 PE=3 SV=1	Function unknown	PREDICTED: protein NUCLEAR FUSION DEFECTIVE 4-like [Capsicum annuum]
LOC107857096	15	14	11	42	38	53	0.374713	0.460597	0.28152	1.41266	1.24254	1.40366	9.63363e-05	1.33552	up	--	Cellular Component: integral component of membrane (GO:0016021);;	--	--	--	Protein of unknown function (DUF751)	--	Function unknown	PREDICTED: uncharacterized protein LOC107849614 [Capsicum annuum]
LOC107857100	15	6	10	74	92	76	0.41928	0.216308	0.268444	2.67945	3.26643	2.18729	3.00284e-14	2.38772	up	--	Cellular Component: plant-type vacuole (GO:0000325);; Cellular Component: cellular_component (GO:0005575);; Cellular Component: intracellular (GO:0005622);; Cellular Component: cell (GO:0005623);; Cellular Component: cytoplasm (GO:0005737);; Cellular Component: vacuole (GO:0005773);; Cellular Component: vacuolar membrane (GO:0005774);; Cellular Component: endoplasmic reticulum (GO:0005783);; Biol…	K01510|2.6e-15|peq:110028934|K01510 apyrase [EC:3.6.1.5] | (RefSeq) probable apyrase 6 isoform X1	Purine metabolism (ko00230);; Pyrimidine metabolism (ko00240)	--	Protein of unknown function (DUF679)	Protein DMP2 OS=Arabidopsis thaliana OX=3702 GN=DMP2 PE=2 SV=1	Function unknown	PREDICTED: uncharacterized protein LOC107857100 [Capsicum annuum]
LOC107857105	1859	1374	1960	622	713	782	71.2313	66.3857	72.8491	30.5373	33.9966	30.3264	3.26377e-60	-1.24776	down	Translation, ribosomal structure and biogenesis	Molecular Function: structural constituent of ribosome (GO:0003735);; Cellular Component: ribosome (GO:0005840);; Biological Process: translation (GO:0006412);;	K02953|7.3e-65|cann:107857105|K02953 small subunit ribosomal protein S13e | (RefSeq) 40S ribosomal protein S13-like	Ribosome (ko03010)	Translation, ribosomal structure and biogenesis	Ribosomal protein S15	40S ribosomal protein S13 OS=Glycine max OX=3847 GN=RPS13 PE=2 SV=1	Translation, ribosomal structure and biogenesis	PREDICTED: 40S ribosomal protein S13-like, partial [Capsicum annuum]
LOC107857113	370	360	305	137	139	219	4.24344	5.22496	3.39925	2.01428	1.98567	2.54434	9.21431e-10	-1.02402	down	Carbohydrate transport and metabolism	Molecular Function: polygalacturonase activity (GO:0004650);; Cellular Component: extracellular region (GO:0005576);; Biological Process: carbohydrate metabolic process (GO:0005975);; Biological Process: cell wall organization (GO:0071555);;	K01213|4.0e-172|aip:107645968|K01213 galacturan 1,4-alpha-galacturonidase [EC:3.2.1.67] | (RefSeq) polygalacturonase At1g48100-like	Pentose and glucuronate interconversions (ko00040)	--	Glycosyl hydrolases family 28	Polygalacturonase At1g48100 OS=Arabidopsis thaliana OX=3702 GN=At1g48100 PE=2 SV=1	Carbohydrate transport and metabolism	PREDICTED: polygalacturonase At1g48100-like isoform X1 [Capsicum annuum]
LOC107857141	61	55	82	2	2	3	2.04215	2.30629	2.66949	0.059576	0.074691	0.068195	1.34354e-18	-3.11535	down	--	Molecular Function: electron carrier activity (GO:0009055);; Molecular Function: protein disulfide oxidoreductase activity (GO:0015035);;	K03676|7.5e-52|cann:107857141|K03676 glutaredoxin 3 | (RefSeq) monothiol glutaredoxin-S10-like	--	Posttranslational modification, protein turnover, chaperones	Glutaredoxin	Monothiol glutaredoxin-S10 OS=Arabidopsis thaliana OX=3702 GN=GRXS10 PE=3 SV=1	Posttranslational modification, protein turnover, chaperones	PREDICTED: monothiol glutaredoxin-S10-like [Capsicum annuum]
LOC107857218	22	2	16	58	42	49	0.832375	0.096807	0.585805	2.80789	1.96586	1.90152	9.51431e-05	1.4244	up	--	--	--	--	--	--	--	--	PREDICTED: uncharacterized protein LOC107857218 [Capsicum annuum]
LOC107857245	32	24	57	75	85	120	0.724762	0.681959	1.23634	2.17909	2.3882	2.74209	2.01478e-05	1.16632	up	Lipid transport and metabolism;; Secondary metabolites biosynthesis, transport and catabolism;; General function prediction only	--	K09841|7.6e-70|jre:108989891|K09841 xanthoxin dehydrogenase [EC:1.1.1.288] | (RefSeq) xanthoxin dehydrogenase-like	Carotenoid biosynthesis (ko00906)	General function prediction only	Enoyl-(Acyl carrier protein) reductase	Secoisolariciresinol dehydrogenase (Fragment) OS=Podophyllum peltatum OX=35933 PE=1 SV=1	Secondary metabolites biosynthesis, transport and catabolism	PREDICTED: secoisolariciresinol dehydrogenase-like [Capsicum annuum]
LOC107857261	16605	13168	17057	5356	5490	6763	297.214	297.246	296.174	122.858	122.384	122.511	0	-1.38227	down	Amino acid transport and metabolism	Biological Process: polyamine biosynthetic process (GO:0006596);; Molecular Function: putrescine N-methyltransferase activity (GO:0030750);; Biological Process: methylation (GO:0032259);;	K05353|3.6e-199|cann:107857261|K05353 putrescine N-methyltransferase [EC:2.1.1.53] | (RefSeq) putrescine N-methyltransferase 1	Tropane, piperidine and pyridine alkaloid biosynthesis (ko00960)	Amino acid transport and metabolism	Spermine/spermidine synthase domain	Putrescine N-methyltransferase 1 OS=Nicotiana tabacum OX=4097 GN=PMT1 PE=2 SV=1	Coenzyme transport and metabolism	PREDICTED: putrescine N-methyltransferase 1 [Capsicum annuum]
LOC107857270	560	464	507	228	169	257	10.055	10.5065	8.84362	5.24397	3.7734	4.67499	7.38427e-19	-1.17445	down	--	Molecular Function: peroxidase activity (GO:0004601);; Cellular Component: extracellular region (GO:0005576);; Biological Process: response to oxidative stress (GO:0006979);; Molecular Function: heme binding (GO:0020037);; Biological Process: hydrogen peroxide catabolic process (GO:0042744);; Molecular Function: metal ion binding (GO:0046872);;	K00430|1.9e-200|cann:107857270|K00430 peroxidase [EC:1.11.1.7] | (RefSeq) probable peroxidase 26	Phenylpropanoid biosynthesis (ko00940)	--	Peroxidase	Probable peroxidase 26 OS=Arabidopsis thaliana OX=3702 GN=PER26 PE=2 SV=2	Secondary metabolites biosynthesis, transport and catabolism	PREDICTED: probable peroxidase 26 [Capsicum annuum]
LOC107857278	408	368	390	186	177	150	12.0411	13.6914	11.1507	7.00768	6.48889	4.47279	8.19152e-12	-1.09731	down	--	--	--	--	--	Polyketide cyclase / dehydrase and lipid transport	--	Function unknown	PREDICTED: lachrymatory-factor synthase [Capsicum annuum]
LOC107857382	70	80	89	172	186	210	2.51349	3.61804	3.07987	7.90915	8.33006	7.64145	5.2847e-10	1.19076	up	--	--	--	--	--	Carboxypeptidase A inhibitor	Fruit-specific protein OS=Solanum lycopersicum OX=4081 GN=2A11 PE=1 SV=1	--	PREDICTED: fruit-specific protein-like [Capsicum annuum]
LOC107857408	81	57	74	13	12	18	0.978076	0.856631	0.863725	0.187433	0.167232	0.216516	1.21018e-09	-1.85791	down	--	Biological Process: response to auxin (GO:0009733);;	K14488|4.8e-108|cann:107857408|K14488 SAUR family protein | (RefSeq) auxin-responsive protein SAUR36-like	Plant hormone signal transduction (ko04075)	--	Auxin responsive protein	Auxin-responsive protein SAUR36 OS=Arabidopsis thaliana OX=3702 GN=SAUR36 PE=2 SV=1	Function unknown	PREDICTED: auxin-responsive protein SAUR36-like [Capsicum annuum]
LOC107857553	6217	5560	6820	13570	13960	17333	67.2231	75.8206	71.5392	188.054	188.036	189.716	6.48175e-271	1.2889	up	Lipid transport and metabolism	Molecular Function: hydroxymethylglutaryl-CoA reductase (NADPH) activity (GO:0004420);; Cellular Component: endoplasmic reticulum membrane (GO:0005789);; Biological Process: isoprenoid biosynthetic process (GO:0008299);; Biological Process: coenzyme A metabolic process (GO:0015936);; Cellular Component: integral component of membrane (GO:0016021);;	K00021|0.0e+00|cann:107857553|K00021 hydroxymethylglutaryl-CoA reductase (NADPH) [EC:1.1.1.34] | (RefSeq) 3-hydroxy-3-methylglutaryl-coenzyme A reductase 2	Terpenoid backbone biosynthesis (ko00900)	Lipid transport and metabolism	Hydroxymethylglutaryl-coenzyme A reductase	3-hydroxy-3-methylglutaryl-coenzyme A reductase 2 OS=Capsicum annuum OX=4072 GN=HMGR2 PE=2 SV=1	Lipid transport and metabolism	PREDICTED: 3-hydroxy-3-methylglutaryl-coenzyme A reductase 2 [Capsicum annuum]
LOC107857561	407	349	435	190	133	227	4.47049	4.85418	4.64363	2.68489	1.80867	2.53592	1.91867e-13	-1.05953	down	--	--	--	--	--	--	Uncharacterized protein At1g65710 OS=Arabidopsis thaliana OX=3702 GN=At1g65710 PE=2 SV=1	Function unknown	PREDICTED: uncharacterized protein At1g65710-like isoform X1 [Capsicum annuum]
LOC107857620	7488	6092	7906	14961	15012	19406	98.2674	100.818	100.648	251.609	245.392	257.766	0	1.22193	up	--	Molecular Function: aspartic-type endopeptidase activity (GO:0004190);;	K22683|5.7e-113|dzi:111291336|K22683 aspartyl protease family protein [EC:3.4.23.-] | (RefSeq) protein ASPARTIC PROTEASE IN GUARD CELL 1	--	Posttranslational modification, protein turnover, chaperones	Xylanase inhibitor N-terminal	Protein ASPARTIC PROTEASE IN GUARD CELL 2 OS=Arabidopsis thaliana OX=3702 GN=ASPG2 PE=2 SV=1	Posttranslational modification, protein turnover, chaperones	PREDICTED: protein ASPARTIC PROTEASE IN GUARD CELL 2-like [Capsicum annuum]
LOC107857756	54	58	45	148	144	216	2.23501	3.02243	1.7954	7.87014	7.47941	9.093	9.62851e-13	1.55062	up	--	--	K01179|1.4e-24|qsu:112028385|K01179 endoglucanase [EC:3.2.1.4] | (RefSeq) endoglucanase 8-like	Starch and sucrose metabolism (ko00500)	--	Domain of unknown function (DUF4283)	--	Function unknown	PREDICTED: uncharacterized protein At4g02000-like [Capsicum annuum]
LOC107858004	2712	2031	2673	1084	1150	1351	118.21	111.625	113.013	60.5453	62.4103	59.601	2.26087e-62	-1.01294	down	--	Cellular Component: ribosome (GO:0005840);;	K02975|7.0e-43|cann:107858004|K02975 small subunit ribosomal protein S25e | (RefSeq) 40S ribosomal protein S25-like	Ribosome (ko03010)	Translation, ribosomal structure and biogenesis	S25 ribosomal protein	40S ribosomal protein S25-2 OS=Arabidopsis thaliana OX=3702 GN=RPS25B PE=3 SV=1	Translation, ribosomal structure and biogenesis	PREDICTED: 40S ribosomal protein S25-like, partial [Capsicum annuum]
LOC107858066	10	19	19	38	74	67	0.052976	0.127873	0.095642	0.263151	0.50234	0.370254	9.30027e-06	1.48262	up	Defense mechanisms	Molecular Function: ATP binding (GO:0005524);; Cellular Component: integral component of membrane (GO:0016021);; Molecular Function: ATPase activity (GO:0016887);; Molecular Function: ATPase activity, coupled to transmembrane movement of substances (GO:0042626);;	K05658|0.0e+00|cann:107858066|K05658 ATP-binding cassette, subfamily B (MDR/TAP), member 1 [EC:7.6.2.2] | (RefSeq) ABC transporter B family member 9-like	ABC transporters (ko02010)	Secondary metabolites biosynthesis, transport and catabolism	ABC transporter transmembrane region	ABC transporter B family member 9 OS=Arabidopsis thaliana OX=3702 GN=ABCB9 PE=3 SV=2	Secondary metabolites biosynthesis, transport and catabolism	PREDICTED: LOW QUALITY PROTEIN: ABC transporter B family member 9-like [Capsicum annuum]
LOC107858138	371	256	423	841	815	1110	7.99815	6.94879	8.82784	23.2348	21.8753	24.2107	7.55028e-45	1.40384	up	Lipid transport and metabolism	Biological Process: lipid metabolic process (GO:0006629);; Molecular Function: phosphatidylcholine 1-acylhydrolase activity (GO:0008970);;	K16818|2.3e-41|ccav:112526931|K16818 phospholipase A1 [EC:3.1.1.32] | (RefSeq) phospholipase A(1) DAD1, chloroplastic-like	Glycerophospholipid metabolism (ko00564);; alpha-Linolenic acid metabolism (ko00592)	Lipid transport and metabolism	Lipase (class 3)	Phospholipase A1-IIgamma OS=Arabidopsis thaliana OX=3702 GN=DSEL PE=1 SV=1	Lipid transport and metabolism	PREDICTED: phospholipase A1-IIgamma-like [Capsicum annuum]
LOC107858362	157	146	165	62	50	93	10.9052	12.8169	11.1047	5.51319	4.3021	6.49337	2.01118e-07	-1.09824	down	--	--	--	--	--	Rapid ALkalinization Factor (RALF)	--	--	PREDICTED: uncharacterized protein LOC107858362 [Capsicum annuum]
LOC107858390	123	97	148	240	252	337	3.32557	3.3186	3.89495	8.35158	8.50818	9.26763	3.28321e-13	1.14707	up	Cell wall/membrane/envelope biogenesis;; Cell cycle control, cell division, chromosome partitioning;; Signal transduction mechanisms	Molecular Function: ATP binding (GO:0005524);;	K08900|6.6e-130|nto:104107364|K08900 mitochondrial chaperone BCS1 | (RefSeq) AAA-ATPase At3g28510-like	--	Posttranslational modification, protein turnover, chaperones	Domain associated at C-terminal with AAA	AAA-ATPase ASD, mitochondrial OS=Arabidopsis thaliana OX=3702 GN=AATP1 PE=1 SV=1	Posttranslational modification, protein turnover, chaperones	PREDICTED: AAA-ATPase ASD, mitochondrial-like [Capsicum annuum]
LOC107858415	79	49	106	189	192	169	2.07086	1.60088	2.68985	6.36476	6.30395	4.48798	3.63653e-08	1.19582	up	--	--	K15803|3.8e-11|qsu:111999375|K15803 (-)-germacrene D synthase [EC:4.2.3.75] | (RefSeq) (-)-germacrene D synthase-like	Sesquiterpenoid and triterpenoid biosynthesis (ko00909)	--	--	--	Function unknown	PREDICTED: uncharacterized protein LOC107858415 [Capsicum annuum]
LOC107858457	137	105	176	530	537	680	1.97523	1.90299	2.46641	9.83612	9.68065	9.9593	1.12045e-57	2.03633	up	Energy production and conversion	Cellular Component: chloroplast (GO:0009507);;	K19371|3.4e-06|mus:103971920|K19371 DnaJ homolog subfamily C member 25 | (RefSeq) chaperone protein dnaJ 50	--	Posttranslational modification, protein turnover, chaperones	DnaJ domain	Chaperone protein dnaJ C76, chloroplastic OS=Arabidopsis thaliana OX=3702 GN=DJC76 PE=2 SV=1	Posttranslational modification, protein turnover, chaperones	PREDICTED: uncharacterized protein LOC107858457 [Capsicum annuum]
LOC107858499	649	522	603	227	242	345	10.047	10.182	9.05838	4.48792	4.66528	5.38809	3.68988e-21	-1.08689	down	Inorganic ion transport and metabolism	Molecular Function: zinc ion transmembrane transporter activity (GO:0005385);; Cellular Component: integral component of membrane (GO:0016021);;	K14709|6.3e-195|cann:107858499|K14709 solute carrier family 39 (zinc transporter), member 1/2/3 | (RefSeq) zinc transporter 5	--	Inorganic ion transport and metabolism	ZIP Zinc transporter	Zinc transporter 1 OS=Arabidopsis thaliana OX=3702 GN=ZIP1 PE=2 SV=1	Inorganic ion transport and metabolism	PREDICTED: zinc transporter 5 isoform X1 [Capsicum annuum]
LOC107858506	156	170	185	402	401	429	2.27747	3.15334	2.62043	7.31127	7.52227	6.43131	1.78231e-18	1.25143	up	--	--	--	--	--	--	--	--	PREDICTED: uncharacterized protein LOC107858506 isoform X1 [Capsicum annuum]
LOC107858537	825	840	974	280	384	443	25.8712	33.2085	29.6428	11.2515	14.9744	14.0509	1.17608e-26	-1.21429	down	--	Biological Process: response to water (GO:0009415);;	--	--	--	Dehydrin	--	--	Dehydrin DHN1 [Capsicum chinense]
LOC107858551	52	16	30	68	70	110	0.766712	0.282597	0.419913	1.28589	1.28199	1.65955	0.0001354	1.14716	up	Carbohydrate transport and metabolism	Molecular Function: fructose-bisphosphate aldolase activity (GO:0004332);; Biological Process: glycolytic process (GO:0006096);;	K01623|5.8e-225|cann:107858551|K01623 fructose-bisphosphate aldolase, class I [EC:4.1.2.13] | (RefSeq) fructose-bisphosphate aldolase 1, chloroplastic-like	Glycolysis / Gluconeogenesis (ko00010);; Pentose phosphate pathway (ko00030);; Fructose and mannose metabolism (ko00051);; Carbon fixation in photosynthetic organisms (ko00710);; Carbon metabolism (ko01200);; Biosynthesis of amino acids (ko01230)	Carbohydrate transport and metabolism	Fructose-bisphosphate aldolase class-I	Fructose-bisphosphate aldolase 2, chloroplastic OS=Arabidopsis thaliana OX=3702 GN=FBA2 PE=1 SV=2	Carbohydrate transport and metabolism	PREDICTED: fructose-bisphosphate aldolase 1, chloroplastic-like [Capsicum annuum]
LOC107858600	2785	2355	2974	1122	1318	1509	41.8495	44.6251	43.3481	21.6072	24.6566	22.9515	7.46949e-62	-1.00842	down	--	--	K03097|7.2e-18|aip:107632886|K03097 casein kinase II subunit alpha [EC:2.7.11.1] | (RefSeq) casein kinase II subunit alpha-like isoform X3	Ribosome biogenesis in eukaryotes (ko03008);; Circadian rhythm - plant (ko04712)	--	Protein of unknown function (DUF642)	--	Function unknown	PREDICTED: uncharacterized protein LOC107858600 [Capsicum annuum]
LOC107858618	313	246	349	135	107	155	7.71465	7.66139	8.35824	4.24657	3.277	3.87371	3.87029e-13	-1.1188	down	--	Cellular Component: integral component of membrane (GO:0016021);;	--	--	--	--	Uncharacterized protein At5g65660 OS=Arabidopsis thaliana OX=3702 GN=At5g65660 PE=2 SV=1	Function unknown	PREDICTED: uncharacterized protein At5g65660-like [Capsicum annuum]
LOC107858620	41	26	48	101	85	127	0.720677	0.570016	0.811361	2.24728	1.85266	2.23691	1.74905e-07	1.31321	up	Posttranslational modification, protein turnover, chaperones	Cellular Component: chloroplast stroma (GO:0009570);; Biological Process: oxidation-reduction process (GO:0055114);;	--	--	Function unknown	AhpC/TSA antioxidant enzyme	--	Function unknown	PREDICTED: prostamide/prostaglandin F synthase isoform X1 [Capsicum annuum]
LOC107858690	341	254	346	602	613	846	6.10743	5.72694	6.01472	13.8254	13.6914	15.3504	6.28757e-28	1.13179	up	--	Cellular Component: photosystem II oxygen evolving complex (GO:0009654);; Biological Process: photosystem II assembly (GO:0010207);; Molecular Function: oxygen evolving activity (GO:0010242);; Biological Process: photosystem II stabilization (GO:0042549);;	K02716|3.9e-182|cann:107858690|K02716 photosystem II oxygen-evolving enhancer protein 1 | (RefSeq) oxygen-evolving enhancer protein 1, chloroplastic	Photosynthesis (ko00195)	--	Manganese-stabilising protein / photosystem II polypeptide	Oxygen-evolving enhancer protein 1, chloroplastic OS=Solanum lycopersicum OX=4081 GN=PSBO PE=2 SV=2	Function unknown	PREDICTED: oxygen-evolving enhancer protein 1, chloroplastic [Capsicum annuum]
LOC107858699	173	161	173	370	329	328	1.20257	1.40816	1.16754	3.29925	2.84837	2.31097	1.87853e-10	1.01039	up	--	Molecular Function: protein kinase activity (GO:0004672);; Molecular Function: ATP binding (GO:0005524);;	K13429|9.8e-46|eus:EUTSA_v10020310mg|K13429 chitin elicitor receptor kinase 1 | (RefSeq) hypothetical protein	Plant-pathogen interaction (ko04626)	--	Protein tyrosine and serine/threonine kinase	Serine/threonine receptor-like kinase NFP OS=Medicago truncatula OX=3880 GN=NFP PE=1 SV=1	Signal transduction mechanisms	PREDICTED: protein LYK5-like [Capsicum annuum]
LOC107858704	433	367	505	113	96	103	7.35748	7.84974	8.32846	2.45245	2.02904	1.75711	1.8171e-39	-1.94972	down	--	Molecular Function: calcium channel activity (GO:0005262);; Cellular Component: mitochondrial inner membrane (GO:0005743);; Molecular Function: uniporter activity (GO:0015292);; Biological Process: mitochondrial calcium ion homeostasis (GO:0051560);;	K20858|5.2e-187|cann:107858704|K20858 calcium uniporter protein, mitochondrial | (RefSeq) calcium uniporter protein 2, mitochondrial-like	--	General function prediction only	Mitochondrial calcium uniporter	Calcium uniporter protein 2, mitochondrial OS=Arabidopsis thaliana OX=3702 GN=At2g23790 PE=2 SV=1	Function unknown	PREDICTED: calcium uniporter protein 2, mitochondrial-like [Capsicum annuum]
LOC107858737	26368	21209	26997	8611	8358	11008	292.297	296.492	290.32	122.326	115.408	123.507	0	-1.38931	down	Amino acid transport and metabolism	Molecular Function: catalytic activity (GO:0003824);; Biological Process: transsulfuration (GO:0019346);; Molecular Function: pyridoxal phosphate binding (GO:0030170);;	K01739|2.5e-311|cann:107858737|K01739 cystathionine gamma-synthase [EC:2.5.1.48] | (RefSeq) cystathionine gamma-synthase 1, chloroplastic-like	Cysteine and methionine metabolism (ko00270);; Selenocompound metabolism (ko00450);; Sulfur metabolism (ko00920);; Biosynthesis of amino acids (ko01230)	Amino acid transport and metabolism	Cys/Met metabolism PLP-dependent enzyme	Cystathionine gamma-synthase 1, chloroplastic OS=Arabidopsis thaliana OX=3702 GN=CGS1 PE=1 SV=3	Amino acid transport and metabolism	PREDICTED: cystathionine gamma-synthase 1, chloroplastic-like [Capsicum annuum]
LOC107858753	2258	1828	2512	1022	985	1195	45.2445	46.1868	48.8431	26.2459	24.5922	24.244	2.25074e-58	-1.00559	down	Translation, ribosomal structure and biogenesis	Molecular Function: RNA binding (GO:0003723);;	K12741|3.7e-111|cann:107858753|K12741 heterogeneous nuclear ribonucleoprotein A1/A3 | (RefSeq) glycine-rich RNA-binding protein 4, mitochondrial-like	Spliceosome (ko03040)	General function prediction only	RNA recognition motif. (a.k.a. RRM, RBD, or RNP domain)	Glycine-rich RNA-binding protein 3, mitochondrial OS=Arabidopsis thaliana OX=3702 GN=RBG3 PE=1 SV=1	RNA processing and modification	PREDICTED: glycine-rich RNA-binding protein 4, mitochondrial-like [Capsicum annuum]
LOC107858774	57	52	47	192	146	193	0.492584	0.574278	0.396853	2.16798	1.62527	1.72143	1.79595e-14	1.64353	up	--	--	--	--	--	Protein of unknown function (DUF1666)	--	Function unknown	PREDICTED: uncharacterized protein LOC107858774 isoform X1 [Capsicum annuum]
LOC107858779	25	12	34	63	52	84	0.920311	0.559076	1.2002	2.99079	2.40726	3.16399	4.5445e-05	1.25929	up	--	Biological Process: reproduction (GO:0000003);; Biological Process: developmental process involved in reproduction (GO:0003006);; Molecular Function: molecular_function (GO:0003674);; Molecular Function: nucleic acid binding (GO:0003676);; Molecular Function: DNA binding (GO:0003677);; Molecular Function: binding (GO:0005488);; Molecular Function: protein binding (GO:0005515);; Cellular Component…	--	--	--	ZF-HD protein dimerisation region	Mini zinc finger protein 2 OS=Arabidopsis thaliana OX=3702 GN=MIF2 PE=1 SV=1	Function unknown	PREDICTED: mini zinc finger protein 2 [Capsicum annuum]
LOC107858849	112	91	164	227	245	336	0.977747	1.0036	1.38895	2.54554	2.66935	2.97703	8.77567e-11	1.10966	up	--	--	K15803|1.2e-14|qsu:111999375|K15803 (-)-germacrene D synthase [EC:4.2.3.75] | (RefSeq) (-)-germacrene D synthase-like	Sesquiterpenoid and triterpenoid biosynthesis (ko00909)	--	--	--	Function unknown	PREDICTED: uncharacterized protein LOC107858849 [Capsicum annuum]
LOC107858882	1948	1687	2209	709	829	897	27.1558	29.6658	29.8685	12.6618	14.3985	12.6561	1.53376e-64	-1.22363	down	Amino acid transport and metabolism	Cellular Component: endoplasmic reticulum (GO:0005783);; Biological Process: purine nucleobase catabolic process (GO:0006145);; Molecular Function: metallopeptidase activity (GO:0008237);; Biological Process: ureide catabolic process (GO:0010136);; Cellular Component: integral component of membrane (GO:0016021);; Molecular Function: allantoate deiminase activity (GO:0047652);;	K02083|8.2e-285|cann:107858882|K02083 allantoate deiminase [EC:3.5.3.9] | (RefSeq) allantoate deiminase	Purine metabolism (ko00230)	--	Peptidase family M20/M25/M40	Allantoate deiminase 1 OS=Glycine max OX=3847 GN=AAH1 PE=1 SV=1	Amino acid transport and metabolism	PREDICTED: allantoate deiminase [Capsicum annuum]
LOC107858883	233	187	258	452	509	532	2.72617	2.75625	2.9229	6.77326	7.41338	6.29381	1.26808e-20	1.14435	up	--	Molecular Function: polygalacturonase activity (GO:0004650);;	--	--	--	Pectate lyase superfamily protein	Polygalacturonase QRT3 OS=Arabidopsis thaliana OX=3702 GN=QRT3 PE=2 SV=1	Function unknown	PREDICTED: polygalacturonase QRT3 [Capsicum annuum]
LOC107858884	59	47	70	123	139	197	1.4051	1.41326	1.63022	3.8013	4.17258	4.81772	1.0868e-09	1.29282	up	--	--	--	--	--	PAR1 protein	--	Function unknown	PREDICTED: uncharacterized protein LOC107858884 [Capsicum annuum]
LOC107858886	68	52	69	12	10	17	1.35284	1.28786	1.33083	0.29304	0.235725	0.337133	1.16087e-08	-1.8046	down	Translation, ribosomal structure and biogenesis	Molecular Function: N-acetyltransferase activity (GO:0008080);;	--	--	--	Acetyltransferase (GNAT) family	--	Function unknown	PREDICTED: uncharacterized protein LOC107858886 [Capsicum annuum]
LOC107859004	11	19	13	47	59	54	0.174095	0.409156	0.209712	1.016	1.24544	0.931194	9.49699e-06	1.48029	up	Carbohydrate transport and metabolism	Molecular Function: ribose-5-phosphate isomerase activity (GO:0004751);; Biological Process: pentose-phosphate shunt, non-oxidative branch (GO:0009052);;	K01807|5.4e-159|cann:107859004|K01807 ribose 5-phosphate isomerase A [EC:5.3.1.6] | (RefSeq) probable ribose-5-phosphate isomerase 4, chloroplastic	Pentose phosphate pathway (ko00030);; Carbon fixation in photosynthetic organisms (ko00710);; Carbon metabolism (ko01200);; Biosynthesis of amino acids (ko01230)	Carbohydrate transport and metabolism	Ribose 5-phosphate isomerase A (phosphoriboisomerase A)	Probable ribose-5-phosphate isomerase 4, chloroplastic OS=Arabidopsis thaliana OX=3702 GN=RPI4 PE=2 SV=1	Carbohydrate transport and metabolism	PREDICTED: probable ribose-5-phosphate isomerase 4, chloroplastic [Capsicum annuum]
LOC107859012	19	38	28	134	115	140	0.228787	0.593678	0.339268	2.13973	1.78626	1.76309	2.53504e-13	1.91761	up	Energy production and conversion	Molecular Function: oxidoreductase activity (GO:0016491);; Molecular Function: FAD binding (GO:0071949);;	K22395|0.0e+00|cann:107859012|K22395 cinnamyl-alcohol dehydrogenase [EC:1.1.1.195] | (RefSeq) flavin-dependent oxidoreductase FOX2-like	Phenylpropanoid biosynthesis (ko00940)	--	FAD binding domain	Berberine bridge enzyme-like 26 OS=Arabidopsis thaliana OX=3702 GN=At5g44400 PE=2 SV=1	Energy production and conversion	PREDICTED: flavin-dependent oxidoreductase FOX2-like [Capsicum annuum]
LOC107859026	595	458	624	1093	1064	1372	4.79564	4.65493	4.88057	11.3055	10.6908	11.2041	3.80331e-44	1.08892	up	--	Cellular Component: integral component of membrane (GO:0016021);;	K21989|0.0e+00|cann:107859026|K21989 calcium permeable stress-gated cation channel | (RefSeq) CSC1-like protein ERD4	--	General function prediction only	Calcium-dependent channel, 7TM region, putative phosphate	CSC1-like protein ERD4 OS=Brassica juncea OX=3707 GN=ERD4 PE=3 SV=2	Function unknown	PREDICTED: CSC1-like protein ERD4 [Capsicum annuum]
LOC107859033	996	807	1143	91	100	105	18.1009	18.4262	20.2626	2.21495	2.22411	1.95729	3.94425e-157	-3.19992	down	--	Molecular Function: DNA binding (GO:0003677);; Molecular Function: transcription factor activity, sequence-specific DNA binding (GO:0003700);; Cellular Component: CCAAT-binding factor complex (GO:0016602);;	K08064|6.6e-103|cann:107859033|K08064 nuclear transcription factor Y, alpha | (RefSeq) nuclear transcription factor Y subunit A-7	--	Transcription	CCAAT-binding transcription factor (CBF-B/NF-YA) subunit B	Nuclear transcription factor Y subunit A-7 OS=Arabidopsis thaliana OX=3702 GN=NFYA7 PE=1 SV=1	Transcription	PREDICTED: nuclear transcription factor Y subunit A-7 isoform X1 [Capsicum annuum]
LOC107859036	18020	14044	18432	2391	2506	3190	263.68	259.149	261.642	44.8315	45.6662	47.2388	0	-2.61173	down	Inorganic ion transport and metabolism	Molecular Function: ferredoxin-NADP+ reductase activity (GO:0004324);; Cellular Component: chloroplast (GO:0009507);;	K02641|2.6e-219|cann:107859036|K02641 ferredoxin--NADP+ reductase [EC:1.18.1.2] | (RefSeq) ferredoxin--NADP reductase, root-type isozyme, chloroplastic	Photosynthesis (ko00195)	Energy production and conversion	Oxidoreductase NAD-binding domain	Ferredoxin--NADP reductase, root-type isozyme, chloroplastic OS=Nicotiana tabacum OX=4097 PE=2 SV=1	Energy production and conversion	PREDICTED: ferredoxin--NADP reductase, root-type isozyme, chloroplastic [Capsicum annuum]
LOC107859064	83	57	89	188	189	164	1.13707	0.986062	1.18949	3.33008	3.25204	2.29237	7.49876e-09	1.2011	up	Energy production and conversion	Molecular Function: oxidoreductase activity (GO:0016491);; Molecular Function: FAD binding (GO:0071949);;	K22395|0.0e+00|cann:107859064|K22395 cinnamyl-alcohol dehydrogenase [EC:1.1.1.195] | (RefSeq) tetrahydrocannabinolic acid synthase-like	Phenylpropanoid biosynthesis (ko00940)	--	FAD binding domain	Tetrahydrocannabinolic acid synthase OS=Cannabis sativa OX=3483 PE=1 SV=1	Energy production and conversion	PREDICTED: tetrahydrocannabinolic acid synthase-like [Capsicum annuum]
LOC107859065	62	51	65	234	295	348	0.852721	0.893622	0.876266	4.15831	5.09957	4.89997	5.19548e-35	2.1926	up	Energy production and conversion	Molecular Function: oxidoreductase activity (GO:0016491);; Molecular Function: FAD binding (GO:0071949);;	K22395|0.0e+00|cann:107859065|K22395 cinnamyl-alcohol dehydrogenase [EC:1.1.1.195] | (RefSeq) cannabidiolic acid synthase-like	Phenylpropanoid biosynthesis (ko00940)	--	FAD binding domain	Cannabidiolic acid synthase OS=Cannabis sativa OX=3483 GN=CBDAS PE=1 SV=1	Energy production and conversion	PREDICTED: cannabidiolic acid synthase-like [Capsicum annuum]
LOC107859079	18454	14698	19341	7341	7601	9240	395.65	397.39	402.266	201.682	202.965	200.506	5.57033e-260	-1.08878	down	Translation, ribosomal structure and biogenesis	Molecular Function: structural constituent of ribosome (GO:0003735);; Cellular Component: ribosome (GO:0005840);; Biological Process: translation (GO:0006412);; Molecular Function: rRNA binding (GO:0019843);;	K02987|2.2e-148|cann:107859079|K02987 small subunit ribosomal protein S4e | (RefSeq) 40S ribosomal protein S4-like	Ribosome (ko03010)	Translation, ribosomal structure and biogenesis	Ribosomal family S4e	40S ribosomal protein S4 OS=Solanum tuberosum OX=4113 GN=RPS4 PE=2 SV=1	Translation, ribosomal structure and biogenesis	PREDICTED: 40S ribosomal protein S4-like [Capsicum annuum]
LOC107859129	22	26	22	131	166	194	0.436194	0.630129	0.420956	3.32155	4.08527	3.89551	1.56149e-25	2.51176	up	Nucleotide transport and metabolism	Molecular Function: catalytic activity (GO:0003824);;	--	--	--	Protein of unknown function (DUF561)	Uncharacterized protein ycf23 OS=Pyropia yezoensis OX=2788 GN=ycf23 PE=3 SV=1	Function unknown	PREDICTED: uncharacterized protein ycf23-like [Capsicum annuum]
LOC107859131	2848	2138	3048	1074	1160	1538	24.0807	22.7902	24.9921	11.6305	12.2042	13.1555	4.37209e-64	-1.05874	down	Replication, recombination and repair	Cellular Component: THO complex (GO:0000347);; Molecular Function: DNA binding (GO:0003677);; Molecular Function: DNA helicase activity (GO:0003678);; Molecular Function: ATP binding (GO:0005524);; Biological Process: DNA replication initiation (GO:0006270);; Cellular Component: MCM complex (GO:0042555);;	K02541|0.0e+00|cann:107859131|K02541 DNA replication licensing factor MCM3 [EC:3.6.4.12] | (RefSeq) DNA replication licensing factor MCM3 homolog 2	DNA replication (ko03030)	Replication, recombination and repair	MCM P-loop domain	DNA replication licensing factor MCM3 homolog 2 OS=Zea mays OX=4577 GN=ROA2 PE=2 SV=1	Replication, recombination and repair	PREDICTED: DNA replication licensing factor MCM3 homolog 2 isoform X2 [Capsicum annuum]
LOC107859136	12	13	15	49	38	78	0.177652	0.241002	0.212648	0.977117	0.717655	1.22422	1.76191e-06	1.58717	up	--	Molecular Function: purine nucleoside transmembrane transporter activity (GO:0015211);; Cellular Component: integral component of membrane (GO:0016021);;	K07893|1.5e-23|ini:109192111|K07893 Ras-related protein Rab-6A | (RefSeq) ras-related protein RABH1b-like	--	--	Purine nucleobase transmembrane transport	Purine permease 21 OS=Arabidopsis thaliana OX=3702 GN=PUP21 PE=2 SV=2	Function unknown	PREDICTED: probable purine permease 9 isoform X1 [Capsicum annuum]
LOC107859151	4757	3860	5219	2019	1931	2428	166.612	170.485	177.313	90.5947	84.2523	86.0447	5.24994e-117	-1.08458	down	Translation, ribosomal structure and biogenesis	Molecular Function: structural constituent of ribosome (GO:0003735);; Cellular Component: ribosome (GO:0005840);; Biological Process: translation (GO:0006412);;	K02912|1.0e-69|cann:107859151|K02912 large subunit ribosomal protein L32e | (RefSeq) 60S ribosomal protein L32-1-like	Ribosome (ko03010)	Translation, ribosomal structure and biogenesis	Ribosomal protein L32	60S ribosomal protein L32-1 OS=Arabidopsis thaliana OX=3702 GN=RPL32A PE=2 SV=2	Translation, ribosomal structure and biogenesis	60S ribosomal protein L32 [Capsicum annuum]
LOC107859214	19	9	7	40	40	77	0.119569	0.070073	0.042019	0.320212	0.307751	0.488015	4.59613e-06	1.60316	up	Cell wall/membrane/envelope biogenesis	Molecular Function: protein kinase activity (GO:0004672);; Molecular Function: ATP binding (GO:0005524);; Cellular Component: integral component of membrane (GO:0016021);;	K13416|4.6e-69|sot:102593858|K13416 brassinosteroid insensitive 1-associated receptor kinase 1 [EC:2.7.10.1 2.7.11.1] | (RefSeq) SERK3, SERK3A; BRASSINOSTEROID INSENSITIVE 1-associated receptor kinase 1-like	MAPK signaling pathway - plant (ko04016);; Plant hormone signal transduction (ko04075);; Plant-pathogen interaction (ko04626)	--	Protein kinase domain	Probable LRR receptor-like serine/threonine-protein kinase At1g07650 OS=Arabidopsis thaliana OX=3702 GN=At1g07650 PE=1 SV=1	Signal transduction mechanisms	PREDICTED: probable LRR receptor-like serine/threonine-protein kinase At1g07650 isoform X1 [Capsicum annuum]
LOC107859219	172	134	190	314	327	386	1.08574	1.06931	1.16363	2.54054	2.57851	2.46821	3.7197e-14	1.04673	up	Cell wall/membrane/envelope biogenesis	Molecular Function: protein kinase activity (GO:0004672);; Molecular Function: ATP binding (GO:0005524);;	K01180|9.0e-63|cmax:111487562|K01180 endo-1,3(4)-beta-glucanase [EC:3.2.1.6] | (RefSeq) uncharacterized protein LOC111487562	--	--	Protein kinase domain	Probable LRR receptor-like serine/threonine-protein kinase At1g53440 OS=Arabidopsis thaliana OX=3702 GN=At1g53440 PE=2 SV=2	Signal transduction mechanisms	PREDICTED: LOW QUALITY PROTEIN: probable LRR receptor-like serine/threonine-protein kinase At1g53430 [Capsicum annuum]
LOC107859221	27	40	43	97	105	134	0.162946	0.302895	0.255446	0.75812	0.795072	0.8313	1.15309e-08	1.43741	up		Molecular Function: protein kinase activity (GO:0004672);; Molecular Function: ATP binding (GO:0005524);;	K01180|3.0e-61|cmax:111487562|K01180 endo-1,3(4)-beta-glucanase [EC:3.2.1.6] | (RefSeq) uncharacterized protein LOC111487562	--	--	Protein kinase domain	Probable LRR receptor-like serine/threonine-protein kinase At1g53440 OS=Arabidopsis thaliana OX=3702 GN=At1g53440 PE=2 SV=2	Signal transduction mechanisms	PREDICTED: probable LRR receptor-like serine/threonine-protein kinase At1g53430 isoform X1 [Capsicum annuum]
LOC107859246	125	84	94	212	212	256	0.7395	0.626606	0.538636	1.60658	1.56825	1.53998	1.94185e-10	1.1297	up	Signal transduction mechanisms	Molecular Function: protein serine/threonine kinase activity (GO:0004674);; Molecular Function: ATP binding (GO:0005524);; Cellular Component: integral component of membrane (GO:0016021);;	K13420|0.0e+00|cann:107859246|K13420 LRR receptor-like serine/threonine-protein kinase FLS2 [EC:2.7.11.1] | (RefSeq) probable LRR receptor-like serine/threonine-protein kinase At3g47570	MAPK signaling pathway - plant (ko04016);; Plant-pathogen interaction (ko04626)	--	Leucine rich repeat	Probable LRR receptor-like serine/threonine-protein kinase At3g47570 OS=Arabidopsis thaliana OX=3702 GN=At3g47570 PE=2 SV=1	Signal transduction mechanisms	PREDICTED: probable LRR receptor-like serine/threonine-protein kinase At3g47570 isoform X1 [Capsicum annuum]
LOC107859259	50	49	45	13	14	13	0.93829	1.16827	0.828917	0.306283	0.307948	0.244089	2.82273e-05	-1.4132	down	--	Biological Process: DNA-templated transcription, termination (GO:0006353);;	--	--	--	Rho termination factor, N-terminal domain	--	Function unknown	putative protein-like [Capsicum annuum]
LOC107859278	75	58	102	28	22	38	1.15576	1.12598	1.53518	0.556747	0.407311	0.592575	2.87493e-05	-1.18875	down	--	--	--	--	--	D-mannose binding lectin	EP1-like glycoprotein 2 OS=Arabidopsis thaliana OX=3702 GN=At1g78830 PE=1 SV=1	Function unknown	PREDICTED: epidermis-specific secreted glycoprotein EP1-like [Capsicum annuum]
LOC107859287	44	54	88	3065	3183	3805	0.790005	1.2168	1.53567	71.3929	72.0594	70.0015	3.9485e-177	5.39591	up	Posttranslational modification, protein turnover, chaperones	Molecular Function: cysteine-type peptidase activity (GO:0008234);;	K16292|2.4e-121|cit:102630908|K16292 KDEL-tailed cysteine endopeptidase [EC:3.4.22.-] | (RefSeq) senescence-specific cysteine protease SAG39-like	--	Posttranslational modification, protein turnover, chaperones	Papain family cysteine protease	Senescence-specific cysteine protease SAG39 OS=Oryza sativa subsp. indica OX=39946 GN=OsI_14861 PE=3 SV=1	Posttranslational modification, protein turnover, chaperones	Senescence-specific cysteine protease SAG39 [Capsicum annuum]
LOC107859288	59	30	49	120	103	148	2.16638	1.37944	1.73335	5.70674	4.74691	5.55956	3.17917e-08	1.3162	up	--	--	--	--	--	--	--	--	PREDICTED: uncharacterized protein LOC107859288, partial [Capsicum annuum]
LOC107859310	419	364	448	149	171	217	16.596	18.1485	17.1811	7.52924	8.41693	8.66451	2.05116e-18	-1.14497	down	Carbohydrate transport and metabolism	Molecular Function: hydrolase activity, hydrolyzing O-glycosyl compounds (GO:0004553);; Biological Process: carbohydrate metabolic process (GO:0005975);;	K15920|2.6e-61|atr:18422386|K15920 xylan 1,4-beta-xylosidase [EC:3.2.1.37] | (RefSeq) beta-D-xylosidase 4	Amino sugar and nucleotide sugar metabolism (ko00520)	--	Glycosyl hydrolase family 3 C-terminal domain	Probable beta-D-xylosidase 2 OS=Arabidopsis thaliana OX=3702 GN=BXL2 PE=2 SV=1	Carbohydrate transport and metabolism	PREDICTED: putative beta-D-xylosidase [Capsicum annuum]
LOC107859358	22744	18298	23866	55401	53331	65444	674.498	684.263	686.839	2106.23	1970.97	1964.96	0	1.45108	up	--	--	--	--	--	Dormancy/auxin associated protein	Dormancy-associated protein homolog 1 OS=Arabidopsis thaliana OX=3702 GN=DRMH1 PE=1 SV=1	Function unknown	PREDICTED: auxin-repressed 12.5 kDa protein isoform X1 [Capsicum annuum]
LOC107859362	233	206	245	93	110	109	6.03811	6.75599	6.17838	3.55334	3.56219	2.84669	1.28573e-09	-1.04961	down	--	Molecular Function: DNA binding (GO:0003677);; Molecular Function: transcription factor activity, sequence-specific DNA binding (GO:0003700);; Cellular Component: nucleus (GO:0005634);; Biological Process: flower development (GO:0009908);; Cellular Component: host cell nucleus (GO:0042025);; Molecular Function: metal ion binding (GO:0046872);;	K20641|7.5e-13|cvr:CHLNCDRAFT_59250|K20641 Rho GTPase-activating protein 20 | (RefSeq) hypothetical protein	--	--	SBP domain	Squamosa promoter-binding protein 1 OS=Antirrhinum majus OX=4151 GN=SBP1 PE=2 SV=1	Transcription	PREDICTED: squamosa promoter-binding protein 1-like isoform X1 [Capsicum annuum]
LOC107859425	836	743	1011	372	381	431	15.027	16.8431	17.6317	8.55252	8.51292	7.83287	4.38084e-29	-1.08141	down	--	Molecular Function: kinase activity (GO:0016301);;	K14830|4.2e-192|cann:107859425|K14830 protein MAK11 | (RefSeq) p21-activated protein kinase-interacting protein 1	--	Function unknown	WD domain, G-beta repeat	--	Function unknown	PREDICTED: p21-activated protein kinase-interacting protein 1 [Capsicum annuum]
LOC107859438	210	175	205	380	447	461	4.24152	4.46273	4.02033	9.85064	11.2494	9.43094	2.49637e-17	1.12162	up	--	Molecular Function: nucleic acid binding (GO:0003676);; Molecular Function: endonuclease activity (GO:0004519);; Biological Process: DNA catabolic process (GO:0006308);;	--	--	--	S1/P1 Nuclease	Endonuclease 1 OS=Arabidopsis thaliana OX=3702 GN=ENDO1 PE=1 SV=1	Carbohydrate transport and metabolism	PREDICTED: endonuclease 1 [Capsicum annuum]
LOC107859462	237	311	294	948	898	1078	1.69888	2.81308	2.04135	8.71789	8.02756	7.83136	1.25243e-46	1.76113	up	Amino acid transport and metabolism	Molecular Function: hydrolase activity, acting on carbon-nitrogen (but not peptide) bonds, in linear amidines (GO:0016813);;	K18151|2.8e-65|cann:107875777|K18151 ureidoglycolate amidohydrolase [EC:3.5.1.116] | (RefSeq) probable ureidoglycolate hydrolase	Purine metabolism (ko00230)	--	--	Ureidoglycolate hydrolase OS=Oryza sativa subsp. japonica OX=39947 GN=UAH PE=1 SV=2	Amino acid transport and metabolism	PREDICTED: probable ureidoglycolate hydrolase [Capsicum annuum]
LOC107859463	33	16	24	84	75	105	1.08834	0.65157	0.786922	3.61204	3.1313	3.57323	6.64328e-09	1.61457	up	--	--	--	--	--	--	--	Replication, recombination and repair	PREDICTED: uncharacterized protein LOC107859463 [Capsicum annuum]
LOC107859488	25	10	26	57	65	73	0.673282	0.331662	0.685277	2.0253	2.23315	2.044	4.62017e-06	1.41585	up	General function prediction only	--	K06910|9.6e-50|bna:106351424|K06910 phosphatidylethanolamine-binding protein | (RefSeq) protein MOTHER of FT and TFL1	--	General function prediction only	Phosphatidylethanolamine-binding protein	Protein MOTHER of FT and TFL1 OS=Arabidopsis thaliana OX=3702 GN=MFT PE=1 SV=1	Function unknown	PREDICTED: protein MOTHER of FT and TFL1-like [Capsicum annuum]
LOC107859493	1992	1524	1970	782	786	977	32.8579	31.7073	31.5277	16.5272	16.1493	16.3135	1.201e-59	-1.07356	down	--	Cellular Component: integral component of membrane (GO:0016021);;	--	--	--	PLAC8 family	--	Function unknown	PREDICTED: uncharacterized protein LOC107859493 [Capsicum annuum]
LOC107859548	14	34	27	94	120	115	0.214437	0.660578	0.392514	1.86159	2.31173	1.79909	1.4095e-10	1.81449	up	Secondary metabolites biosynthesis, transport and catabolism	Molecular Function: metal ion binding (GO:0046872);; Molecular Function: dioxygenase activity (GO:0051213);;	K04125|4.0e-209|cann:107859548|K04125 gibberellin 2beta-dioxygenase [EC:1.14.11.13] | (RefSeq) gibberellin 2-beta-dioxygenase 8	Diterpenoid biosynthesis (ko00904)	Secondary metabolites biosynthesis, transport and catabolism;; General function prediction only	2OG-Fe(II) oxygenase superfamily	Gibberellin 2-beta-dioxygenase 8 OS=Arabidopsis thaliana OX=3702 GN=GA2OX8 PE=1 SV=2	Secondary metabolites biosynthesis, transport and catabolism	PREDICTED: gibberellin 2-beta-dioxygenase 8 [Capsicum annuum]
LOC107859594	18897	15113	19422	3160	3368	4097	234.586	236.59	233.884	50.2675	52.0683	51.468	0	-2.30025	down	Amino acid transport and metabolism;; Coenzyme transport and metabolism	Molecular Function: phosphoadenylyl-sulfate reductase (thioredoxin) activity (GO:0004604);; Biological Process: cysteine biosynthetic process (GO:0019344);; Biological Process: sulfate reduction (GO:0019419);;	K05907|6.4e-268|cann:107859594|K05907 adenylyl-sulfate reductase (glutathione) [EC:1.8.4.9] | (RefSeq) 5'-adenylylsulfate reductase 1, chloroplastic	Sulfur metabolism (ko00920)	Amino acid transport and metabolism	Phosphoadenosine phosphosulfate reductase family	5'-adenylylsulfate reductase 1, chloroplastic OS=Arabidopsis thaliana OX=3702 GN=APR1 PE=1 SV=2	--	PREDICTED: 5'-adenylylsulfate reductase 1, chloroplastic [Capsicum annuum]
LOC107859636	1049	861	1062	19	19	44	12.535	12.9696	12.3115	0.283999	0.272564	0.530395	7.94388e-188	-4.89118	down	--	Molecular Function: DNA binding (GO:0003677);; Cellular Component: nucleus (GO:0005634);;	--	--	Posttranslational modification, protein turnover, chaperones	--	Protein REVEILLE 1 OS=Arabidopsis thaliana OX=3702 GN=RVE1 PE=1 SV=1	Transcription	PREDICTED: protein REVEILLE 1-like [Capsicum annuum]
LOC107859687	1884	1503	2131	806	771	1105	17.1093	17.207	18.7723	9.37184	8.71805	10.1545	2.57333e-46	-1.00923	down	--	Cellular Component: cellular_component (GO:0005575);; Cellular Component: intracellular (GO:0005622);; Cellular Component: cell (GO:0005623);; Cellular Component: nucleus (GO:0005634);; Cellular Component: nucleoplasm (GO:0005654);; Cellular Component: nucleolus (GO:0005730);; Cellular Component: cytoplasm (GO:0005737);; Cellular Component: cytosol (GO:0005829);; Biological Process: biological_pr…	K14833|0.0e+00|cann:107859687|K14833 nucleolar complex protein 2 | (RefSeq) nucleolar complex protein 2 homolog	--	Translation, ribosomal structure and biogenesis	Noc2p family	Nucleolar complex protein 2 homolog OS=Arabidopsis thaliana OX=3702 GN=At2g18220 PE=3 SV=2	Translation, ribosomal structure and biogenesis	PREDICTED: nucleolar complex protein 2 homolog [Capsicum annuum]
LOC107859696	7783	6069	7186	2631	2477	3227	84.0095	82.6133	75.239	36.3861	33.2997	35.2536	7.14448e-144	-1.30773	down	Amino acid transport and metabolism	Biological Process: pseudouridine synthesis (GO:0001522);; Molecular Function: RNA binding (GO:0003723);; Cellular Component: nucleolus (GO:0005730);; Cellular Component: cytosol (GO:0005829);; Biological Process: RNA processing (GO:0006396);; Cellular Component: plasmodesma (GO:0009506);; Molecular Function: pseudouridine synthase activity (GO:0009982);;	K11131|2.0e-285|cann:107859696|K11131 H/ACA ribonucleoprotein complex subunit 4 [EC:5.4.99.-] | (RefSeq) H/ACA ribonucleoprotein complex subunit 4	Ribosome biogenesis in eukaryotes (ko03008)	Translation, ribosomal structure and biogenesis	DKCLD (NUC011) domain	H/ACA ribonucleoprotein complex subunit 4 OS=Arabidopsis thaliana OX=3702 GN=CBF5 PE=1 SV=1	Translation, ribosomal structure and biogenesis	PREDICTED: H/ACA ribonucleoprotein complex subunit 4 [Capsicum annuum]
LOC107859740	2955	2335	3202	1095	1218	1518	23.8081	23.7228	25.03	11.3058	12.2253	12.3806	3.13265e-83	-1.11663	down	Replication, recombination and repair	Molecular Function: DNA binding (GO:0003677);; Molecular Function: DNA helicase activity (GO:0003678);; Molecular Function: ATP binding (GO:0005524);; Cellular Component: nucleus (GO:0005634);; Biological Process: DNA replication initiation (GO:0006270);; Cellular Component: MCM complex (GO:0042555);;	K02542|0.0e+00|cann:107859740|K02542 DNA replication licensing factor MCM6 [EC:3.6.4.12] | (RefSeq) DNA replication licensing factor MCM6	DNA replication (ko03030)	Replication, recombination and repair	MCM P-loop domain	DNA replication licensing factor MCM6 OS=Arabidopsis thaliana OX=3702 GN=MCM6 PE=1 SV=1	Replication, recombination and repair	PREDICTED: DNA replication licensing factor MCM6 [Capsicum annuum]
LOC107859741	1891	1467	1911	720	850	953	18.1377	17.742	17.7824	8.84835	10.148	9.24643	2.23587e-46	-1.02553	down	Nucleotide transport and metabolism	Molecular Function: CTP synthase activity (GO:0003883);; Molecular Function: ATP binding (GO:0005524);; Biological Process: glutamine metabolic process (GO:0006541);; Biological Process: 'de novo' CTP biosynthetic process (GO:0044210);;	K01937|0.0e+00|cann:107859741|K01937 CTP synthase [EC:6.3.4.2] | (RefSeq) CTP synthase-like	Pyrimidine metabolism (ko00240)	Nucleotide transport and metabolism	CTP synthase N-terminus	--	Nucleotide transport and metabolism	PREDICTED: CTP synthase-like isoform X1 [Capsicum annuum]
LOC107859779	239	265	289	636	735	907	1.61223	2.06247	1.76945	5.06244	5.67932	5.71631	4.34132e-39	1.49985	up	--	Molecular Function: SNARE binding (GO:0000149);; Biological Process: regulation of peptide secretion (GO:0002791);; Molecular Function: molecular_function (GO:0003674);; Molecular Function: GTPase activator activity (GO:0005096);; Molecular Function: binding (GO:0005488);; Molecular Function: protein binding (GO:0005515);; Cellular Component: cellular_component (GO:0005575);; Cellular Component: …	K08518|3.4e-99|dzi:111312058|K08518 syntaxin-binding protein 5 | (RefSeq) uncharacterized protein LOC111312058 isoform X1	--	Intracellular trafficking, secretion, and vesicular transport	Anaphase-promoting complex subunit 4 WD40 domain	--	Intracellular trafficking, secretion, and vesicular transport	PREDICTED: uncharacterized protein LOC107859779 isoform X1 [Capsicum annuum]
LOC107859798	1618	1291	1666	514	530	646	17.5734	17.6837	17.5528	7.15217	7.16977	7.10302	2.62889e-83	-1.3982	down	Lipid transport and metabolism;; Secondary metabolites biosynthesis, transport and catabolism	Molecular Function: catalytic activity (GO:0003824);;	K23618|5.7e-163|pda:103717609|K23618 acyl-activating enzyme 11/12 [EC:6.2.1.2 6.2.1.-] | (RefSeq) benzoate--CoA ligase, peroxisomal-like	--	Lipid transport and metabolism	AMP-binding enzyme	Probable acyl-activating enzyme 2 OS=Arabidopsis thaliana OX=3702 GN=AAE2 PE=2 SV=1	Lipid transport and metabolism	PREDICTED: probable acyl-activating enzyme 1, peroxisomal [Capsicum annuum]
LOC107859802	204	149	183	349	374	497	4.67064	4.28917	4.07509	10.2574	10.6801	11.54	1.59535e-18	1.17007	up	General function prediction only	Molecular Function: chitinase activity (GO:0004568);; Biological Process: carbohydrate metabolic process (GO:0005975);; Biological Process: chitin catabolic process (GO:0006032);; Biological Process: cell wall macromolecule catabolic process (GO:0016998);;	K20547|1.1e-147|cann:107859802|K20547 basic endochitinase B [EC:3.2.1.14] | (RefSeq) CAChi2; acidic endochitinase pcht28	Amino sugar and nucleotide sugar metabolism (ko00520);; MAPK signaling pathway - plant (ko04016)	General function prediction only	Chitinase class I	Acidic endochitinase pcht28 OS=Solanum chilense OX=4083 PE=2 SV=1	Function unknown	Acidic endochitinase Q [Capsicum annuum]
LOC107859832	1238	933	1140	2017	2018	2505	15.3754	14.6094	13.7423	32.1156	31.2304	31.4988	3.87276e-55	1.00045	up	--	--	--	--	Replication, recombination and repair	DDE superfamily endonuclease	Protein ALP1-like OS=Arabidopsis thaliana OX=3702 GN=At3g55350 PE=2 SV=1	Replication, recombination and repair	PREDICTED: uncharacterized protein LOC107859832 [Capsicum annuum]
LOC107859862	9074	7290	9615	1863	1923	2506	50.8367	51.5075	52.2567	13.3672	13.4184	14.2023	0	-2.01666	down	Signal transduction mechanisms	Molecular Function: phosphorelay sensor kinase activity (GO:0000155);; Cellular Component: integral component of membrane (GO:0016021);;	K19691|7.9e-47|ppp:112294252|K19691 osomolarity two-component system, sensor histidine kinase NIK1 [EC:2.7.13.3] | (RefSeq) uncharacterized protein LOC112294252	--	Signal transduction mechanisms	Histidine kinase-, DNA gyrase B-, and HSP90-like ATPase	Histidine kinase 1 OS=Arabidopsis thaliana OX=3702 GN=AHK1 PE=1 SV=2	Signal transduction mechanisms	PREDICTED: histidine kinase 1 isoform X1 [Capsicum annuum]
LOC107859864	185	237	277	16	17	37	2.25399	3.65477	3.28776	0.250737	0.251436	0.449595	6.31982e-35	-2.96055	down	--	Biological Process: response to acid chemical (GO:0001101);; Biological Process: response to oomycetes (GO:0002239);; Cellular Component: cellular_component (GO:0005575);; Cellular Component: cell (GO:0005623);; Cellular Component: plasma membrane (GO:0005886);; Cellular Component: cell-cell junction (GO:0005911);; Biological Process: response to stress (GO:0006950);; Biological Process: response…	K19366|7.0e-260|cann:107859864|K19366 spartin | (RefSeq) uncharacterized LOC107859864	Endocytosis (ko04144)	--	Senescence-associated protein	Protein EARLY-RESPONSIVE TO DEHYDRATION 7, chloroplastic OS=Arabidopsis thaliana OX=3702 GN=ERD7 PE=1 SV=1	Function unknown	PREDICTED: uncharacterized protein LOC107859864 [Capsicum annuum]
LOC107859873	1241	1115	1435	448	398	538	15.9318	18.0481	17.8773	7.3612	6.36346	6.99137	4.40462e-63	-1.41354	down	--	--	K12173|9.7e-55|gmx:100794341|K12173 BRCA1-A complex subunit BRE | (RefSeq) BRISC and BRCA1-A complex member 2	Homologous recombination (ko03440)	--	Thaumatin family	Thaumatin-like protein 1 OS=Arabidopsis thaliana OX=3702 GN=TLP1 PE=2 SV=1	Posttranslational modification, protein turnover, chaperones	PREDICTED: thaumatin-like protein 1b [Capsicum annuum]
LOC107859876	213	144	216	547	565	740	3.0758	2.62385	3.03521	10.1408	10.1917	10.8515	5.21281e-47	1.67979	up	Inorganic ion transport and metabolism	Molecular Function: ferredoxin-NADP+ reductase activity (GO:0004324);; Cellular Component: chloroplast (GO:0009507);;	K02641|5.0e-207|cann:107859876|K02641 ferredoxin--NADP+ reductase [EC:1.18.1.2] | (RefSeq) fnr; ferredoxin--NADP reductase, leaf-type isozyme, chloroplastic	Photosynthesis (ko00195)	Energy production and conversion	Oxidoreductase NAD-binding domain	Ferredoxin--NADP reductase, leaf-type isozyme, chloroplastic OS=Nicotiana tabacum OX=4097 GN=PETH PE=2 SV=1	Energy production and conversion	Ferredoxin--NADP reductase, chloroplastic [Capsicum annuum]
LOC107859879	2166	1650	2179	696	731	988	52.9873	50.887	51.7134	21.8117	22.2462	24.4576	3.69734e-80	-1.28	down	Posttranslational modification, protein turnover, chaperones	Cellular Component: cellular_component (GO:0005575);; Cellular Component: intracellular (GO:0005622);; Cellular Component: cell (GO:0005623);; Cellular Component: nucleus (GO:0005634);; Cellular Component: cytoplasm (GO:0005737);; Cellular Component: chloroplast (GO:0009507);; Cellular Component: plastid (GO:0009536);; Cellular Component: organelle (GO:0043226);; Cellular Component: membrane-boun…	K03686|5.8e-11|lja:Lj3g3v0044290.1|K03686 molecular chaperone DnaJ | (RefSeq) Lj3g3v0044290.1; -	--	Posttranslational modification, protein turnover, chaperones	DnaJ domain	Chaperone protein dnaJ 11, chloroplastic OS=Arabidopsis thaliana OX=3702 GN=ATJ11 PE=1 SV=2	Posttranslational modification, protein turnover, chaperones	PREDICTED: chaperone protein dnaJ 11, chloroplastic [Capsicum annuum]
LOC107859880	82	59	70	309	291	457	1.41343	1.28421	1.16101	6.83795	6.26064	7.98705	5.51637e-40	2.22069	up	Secondary metabolites biosynthesis, transport and catabolism	Molecular Function: metal ion binding (GO:0046872);; Molecular Function: dioxygenase activity (GO:0051213);;	K00475|8.6e-207|cann:107859880|K00475 naringenin 3-dioxygenase [EC:1.14.11.9] | (RefSeq) F3H; naringenin,2-oxoglutarate 3-dioxygenase	Flavonoid biosynthesis (ko00941)	Secondary metabolites biosynthesis, transport and catabolism;; General function prediction only	2OG-Fe(II) oxygenase superfamily	Naringenin,2-oxoglutarate 3-dioxygenase (Fragment) OS=Petunia hybrida OX=4102 GN=AN3 PE=1 SV=1	Secondary metabolites biosynthesis, transport and catabolism	Naringenin,2-oxoglutarate 3-dioxygenase [Capsicum annuum]
LOC107859881	3813	3087	4208	713	781	1082	134.219	137.061	143.719	32.1244	34.2241	38.5433	3.93712e-245	-2.07475	down	--	--	K03860|3.5e-09|nnu:104608881|K03860 phosphatidylinositol N-acetylglucosaminyltransferase subunit Q | (RefSeq) N-acetylglucosaminyl-phosphatidylinositol biosynthetic protein gpi1-like	Glycosylphosphatidylinositol (GPI)-anchor biosynthesis (ko00563)	--	Gibberellin regulated protein	Snakin-2 OS=Solanum tuberosum OX=4113 GN=SN2 PE=1 SV=1	Function unknown	PREDICTED: gibberellin-regulated protein 11-like [Capsicum annuum]
LOC107859896	14037	11073	13899	33433	34294	42877	352.228	350.396	338.324	1075.15	1071.9	1089.05	0	1.52521	up	--	Cellular Component: nucleosome (GO:0000786);; Molecular Function: DNA binding (GO:0003677);; Cellular Component: nucleus (GO:0005634);; Biological Process: nucleosome assembly (GO:0006334);; Cellular Component: host cell nucleus (GO:0042025);;	K11275|8.0e-94|cann:107859896|K11275 histone H1/5 | (RefSeq) histone H1	--	--	linker histone H1 and H5 family	Histone H1 OS=Solanum pennellii OX=28526 PE=2 SV=1	Chromatin structure and dynamics	PREDICTED: histone H1 [Capsicum annuum]
LOC107859905	34	27	37	74	106	134	0.523763	0.535941	0.557771	1.47933	2.07708	2.13216	8.29879e-09	1.49127	up	Carbohydrate transport and metabolism	Molecular Function: fructose-bisphosphate aldolase activity (GO:0004332);; Biological Process: glycolytic process (GO:0006096);;	K01623|4.9e-224|cann:107859905|K01623 fructose-bisphosphate aldolase, class I [EC:4.1.2.13] | (RefSeq) fructose-bisphosphate aldolase 1, chloroplastic-like	Glycolysis / Gluconeogenesis (ko00010);; Pentose phosphate pathway (ko00030);; Fructose and mannose metabolism (ko00051);; Carbon fixation in photosynthetic organisms (ko00710);; Carbon metabolism (ko01200);; Biosynthesis of amino acids (ko01230)	Carbohydrate transport and metabolism	Fructose-bisphosphate aldolase class-I	Fructose-bisphosphate aldolase 2, chloroplastic OS=Arabidopsis thaliana OX=3702 GN=FBA2 PE=1 SV=2	Carbohydrate transport and metabolism	PREDICTED: fructose-bisphosphate aldolase 1, chloroplastic-like [Capsicum annuum]
LOC107859906	973	796	907	11	16	17	14.605	15.1014	13.2207	0.200281	0.281284	0.246092	3.1147e-164	-5.42901	down	--	Molecular Function: zinc ion binding (GO:0008270);;	--	--	--	B-box zinc finger	B-box zinc finger protein 19 OS=Arabidopsis thaliana OX=3702 GN=BBX19 PE=1 SV=1	Function unknown	PREDICTED: B-box zinc finger protein 19-like isoform X1 [Capsicum annuum]
LOC107859925	55	46	47	121	172	172	0.892897	0.938705	0.737704	2.55162	3.52589	2.86257	6.77519e-12	1.52806	up	Cell wall/membrane/envelope biogenesis	Biological Process: galactose metabolic process (GO:0006012);; Molecular Function: inositol 3-alpha-galactosyltransferase activity (GO:0047216);;	K18819|2.4e-203|cann:107859925|K18819 inositol 3-alpha-galactosyltransferase [EC:2.4.1.123] | (RefSeq) GS; galactinol synthase 2	Galactose metabolism (ko00052)	Carbohydrate transport and metabolism	Glycosyl transferase family 8	Galactinol synthase 2 OS=Solanum lycopersicum OX=4081 GN=GOLS2 PE=2 SV=1	Coenzyme transport and metabolism	Galactinol synthase 2 [Capsicum chinense]
LOC107859965	1030	875	1232	393	453	598	7.86243	8.4208	9.12034	3.84386	4.29925	4.61426	6.97675e-32	-1.08261	down	--	Molecular Function: RNA binding (GO:0003723);; Cellular Component: nucleolus (GO:0005730);;	K14544|0.0e+00|cann:107859965|K14544 U3 small nucleolar RNA-associated protein 22 | (RefSeq) nucleolar protein 6	Ribosome biogenesis in eukaryotes (ko03008)	Function unknown	Nrap protein nucleotidyltransferase domain 4	--	Translation, ribosomal structure and biogenesis	PREDICTED: nucleolar protein 6 [Capsicum annuum]
LOC107859985	103	85	120	483	485	613	1.14417	1.17867	1.2848	6.87871	6.70472	6.88826	2.6136e-67	2.31255	up	Cell cycle control, cell division, chromosome partitioning;; Inorganic ion transport and metabolism;; Cell wall/membrane/envelope biogenesis	Molecular Function: copper ion binding (GO:0005507);; Biological Process: lignin catabolic process (GO:0046274);; Cellular Component: apoplast (GO:0048046);; Molecular Function: hydroquinone:oxygen oxidoreductase activity (GO:0052716);;	K05909|0.0e+00|cann:107859985|K05909 laccase [EC:1.10.3.2] | (RefSeq) laccase-11-like	--	Secondary metabolites biosynthesis, transport and catabolism	Multicopper oxidase	Laccase-11 OS=Arabidopsis thaliana OX=3702 GN=LAC11 PE=2 SV=1	Secondary metabolites biosynthesis, transport and catabolism	PREDICTED: laccase-11-like [Capsicum annuum]
LOC107859998	510	404	496	149	164	173	5.99165	5.98074	5.65295	2.23012	2.39718	2.05158	1.19559e-29	-1.46449	down	Cell wall/membrane/envelope biogenesis;; Cell cycle control, cell division, chromosome partitioning;; Signal transduction mechanisms	Molecular Function: ATP binding (GO:0005524);;	K08900|7.2e-129|vvi:100252727|K08900 mitochondrial chaperone BCS1 | (RefSeq) AAA-ATPase At3g50940	--	Posttranslational modification, protein turnover, chaperones	ATPase family associated with various cellular activities (AAA)	AAA-ATPase At5g17760 OS=Arabidopsis thaliana OX=3702 GN=At5g17760 PE=3 SV=1	Posttranslational modification, protein turnover, chaperones	PREDICTED: AAA-ATPase At5g17760-like [Capsicum annuum]
LOC107860004	2435	1747	2390	714	680	927	79.5004	71.9142	75.6996	29.8743	27.6468	30.6319	6.66212e-98	-1.4628	down	--	Molecular Function: transcription factor activity, sequence-specific DNA binding (GO:0003700);;	--	--	--	bZIP transcription factor	bZIP transcription factor 44 OS=Arabidopsis thaliana OX=3702 GN=BZIP44 PE=1 SV=1	Transcription	PREDICTED: bZIP transcription factor 53-like [Capsicum annuum]
LOC107860005	501	408	574	162	182	254	63.3103	65.0318	70.423	26.2379	28.6899	32.4194	1.38797e-23	-1.25615	down	--	Cellular Component: integral component of membrane (GO:0016021);;	--	--	--	--	--	Function unknown	PREDICTED: uncharacterized protein LOC107774598 [Nicotiana tabacum]
LOC107860006	49	59	83	254	399	641	0.878122	1.34337	1.45213	5.93355	9.05527	11.8374	5.06229e-14	2.25916	up	--	Biological Process: response to water (GO:0009415);;	--	--	--	Dehydrin	Dehydrin DHN3 OS=Hordeum vulgare OX=4513 GN=DHN3 PE=2 SV=1	--	PREDICTED: abscisic acid and environmental stress-inducible protein TAS14-like [Capsicum annuum]
LOC107860031	3	4	14	48	53	57	0.033477	0.067789	0.211552	0.971433	1.04129	0.911673	2.93429e-09	2.10623	up	Cell wall/membrane/envelope biogenesis	Molecular Function: catalytic activity (GO:0003824);;	K13082|3.2e-220|cann:107860031|K13082 bifunctional dihydroflavonol 4-reductase/flavanone 4-reductase [EC:1.1.1.219 1.1.1.234] | (RefSeq) DFR; dihydroflavonol-4-reductase	Flavonoid biosynthesis (ko00941)	Defense mechanisms	NAD dependent epimerase/dehydratase family	Dihydroflavonol 4-reductase OS=Petunia hybrida OX=4102 GN=DFRA PE=2 SV=2	Defense mechanisms	Dihydroflavonol-4-reductase [Capsicum annuum]
LOC107860043	179	133	183	35	18	20	2.25788	2.11349	2.24438	0.56436	0.269535	0.254104	5.36643e-22	-2.39593	down	Secondary metabolites biosynthesis, transport and catabolism;; Defense mechanisms	Molecular Function: iron ion binding (GO:0005506);; Molecular Function: oxidoreductase activity, acting on paired donors, with incorporation or reduction of molecular oxygen (GO:0016705);; Molecular Function: heme binding (GO:0020037);;	K10717|6.5e-301|cann:107860043|K10717 cytokinin trans-hydroxylase | (RefSeq) cytokinin hydroxylase	Zeatin biosynthesis (ko00908)	Secondary metabolites biosynthesis, transport and catabolism;; Lipid transport and metabolism	Cytochrome P450	Cytokinin hydroxylase OS=Arabidopsis thaliana OX=3702 GN=CYP735A1 PE=1 SV=1	--	PREDICTED: cytokinin hydroxylase [Capsicum annuum]
LOC107860064	176	242	287	69	103	115	4.71484	8.1869	7.47058	2.3736	3.44426	3.11026	8.00606e-09	-1.19488	down	Carbohydrate transport and metabolism	Biological Process: carbohydrate transport (GO:0008643);; Cellular Component: integral component of membrane (GO:0016021);; Molecular Function: transmembrane transporter activity (GO:0022857);;	K03444|1.1e-20|aip:107646887|K03444 MFS transporter, SP family, ERD6-like sugar transporter | (RefSeq) sugar transporter ERD6-like 6	--	General function prediction only	Sugar (and other) transporter	Plastidic glucose transporter 4 OS=Arabidopsis thaliana OX=3702 GN=At5g16150 PE=1 SV=2	Intracellular trafficking, secretion, and vesicular transport	PREDICTED: plastidic glucose transporter 4-like [Capsicum annuum]
LOC107860077	5200	4212	5758	2010	1886	2408	130.066	132.853	139.716	64.4166	58.7428	60.9504	1.28594e-145	-1.23318	down	Translation, ribosomal structure and biogenesis	Molecular Function: structural constituent of ribosome (GO:0003735);; Cellular Component: ribosome (GO:0005840);; Biological Process: translation (GO:0006412);;	K02868|1.2e-97|cann:107860077|K02868 large subunit ribosomal protein L11e | (RefSeq) 60S ribosomal protein L11-1	Ribosome (ko03010)	Translation, ribosomal structure and biogenesis	ribosomal L5P family C-terminus	60S ribosomal protein L11-1 OS=Arabidopsis thaliana OX=3702 GN=RPL11A PE=2 SV=2	Translation, ribosomal structure and biogenesis	PREDICTED: 60S ribosomal protein L11-1 [Capsicum annuum]
LOC107860082	81	68	82	15	27	13	1.09064	1.15596	1.07197	0.252156	0.438251	0.165848	6.84139e-08	-1.6535	down	Amino acid transport and metabolism	Biological Process: glutamine metabolic process (GO:0006541);; Molecular Function: hydrolase activity (GO:0016787);;	--	--	--	Peptidase C26	Putative glutamine amidotransferase GAT1_2.1 OS=Arabidopsis thaliana OX=3702 GN=GAT1_2.1 PE=2 SV=1	Nucleotide transport and metabolism	PREDICTED: protein NtpR [Capsicum annuum]
[truncated: 5,117 more rows]
