# Supplementary material for: Transcriptome and metabolome analyses revealed the response mechanism of pepper roots to Phytophthora capsici infection
Source: BMC Genomics. 2023 Oct 20;24:626. doi: 10.1186/s12864-023-09713-7 (PMC10589972; doi:10.1186/s12864-023-09713-7)
Supplement: Supplementary file 3 — Supplementary Material 3 [file 12864_2023_9713_MOESM3_ESM.xlsx]

## Sheet: Sheet1
Table S3. List of selected DEGs after P. capsici infection
Category	Functional Category	Gene ID	Gene Name	Functional annotation	FC	log2 FC
					R0/S0	A204		A198
						24 hpi	48 hpi	24 hpi	48 hpi
Structural Defense	Subtilisin Protease	LOC107867218	SBT	subtilisin-like protease SBT 1.7	2.56056	-1.64888	-1.46694	­	­
		LOC107851406		subtilisin-like protease SBT 1.7	1.55872	-1.85423	­	­	­
		LOC107839566		subtilisin-like protease SBT 3	1.9604	-1.43972	­	­	­
		LOC107851415		subtilisin-like protease SBT 1.7	1.30694	-1.16859	­	­	­
		LOC107839549		subtilisin-like protease SBT 1.9	5.9973	-1.23647	­	1.41682	­
		newGene_7811		subtilisin-like protease SBT 3	­	-1.00133	­	­	­
		LOC107839558		subtilisin-like protease SBT 1.9	3.79101	1.59666	­	­	­
		LOC107839583		subtilisin-like protease SBT 1.9	1.63375	­	-1.02526	­	­
		newGene_1345		subtilisin-like protease SBT 3.13	Inf	­	­	­	1.22313
		newGene_15683		subtilisin-like protease SBT 3	­	1.13582	­	­	­
		LOC107850676		subtilisin-like protease SBT 1.9	­	1.88153	­	­	­
		LOC107852181		subtilisin-like protease	0.426879	1.44656	­	­	­
		LOC107872604		subtilisin-like protease SBT 4.14	0.629879	1.06366	1.40639	­	­
		LOC107863004		subtilisin-like protease SBT 3.8	0.408001	­	-1.04655	­	-1.11591
		LOC107869450		subtilisin-like protease SBT 1.8	0.388106	­	­	­	-1.12862
		LOC107852545		subtilisin-like protease SBT 1.4	0.774879	­	­	-1.08743	­
		LOC107855186		subtilisin-like protease SBT 1.9	­	­	-1.07274	­	­
	Leucine-Rich Repeat (LRR) Proteins	LOC107850522		probable LRR receptor-like serine/threonine-protein kinase At4g36180	1.84621	-1.20236	­	­	­
		LOC107877545		putative leucine-rich repeat receptor-like serine/threonine-protein kinase At2g24130	1.28003	-1.43891	­	­	1.30961
		LOC107856068		probable LRR receptor-like serine/threonine-protein kinase At3g47570	­	-1.01001	­	1.03262	­
		LOC107851621		probable leucine-rich repeat receptor-like protein kinase At5g63930	­	-1.32187	-1.07174	­	­
		LOC107855770		LRR receptor-like serine/threonine-protein kinase FLS2	2.13598	­	-1.02565	1.766	2.22336
		LOC107870155		probable LRR receptor-like serine/threonine-protein kinase At3g47570 isoform X1	3.53879	­	-1.11788	­	­
		newGene_407		LRR receptor-like serine/threonine-protein kinase FLS2	1.17193	­	1.48776	­	1.0601
		LOC107868264		probable LRR receptor-like serine/threonine-protein kinase At3g47570	2.21933	­	­	1.20099	­
		newGene_1698		LRR receptor-like serine/threonine-protein kinase FLS2	1.6481	­	­	1.52095	­
		newGene_7149		probable LRR receptor-like serine/threonine-protein kinase At1g56140	4.6954	­	­	­	1.13665
		LOC107842846		LRR receptor-like serine/threonine-protein kinase FLS2	1.45565	­	­	­	1.03396
		LOC107864713		probable LRR receptor-like serine/threonine-protein kinase At1g05700	­	1.12234	­	­	­
		LOC107867716		LRR receptor-like serine/threonine-protein kinase RCH1	­	1.02746	­	­	­
		LOC107871576		LRR receptor-like serine/threonine-protein kinase FLS2	­	1.20736	­	­	­
		LOC107878461		LRR receptor kinase BAK1	­	1.19634	­	­	­
		LOC107869134		probable LRR receptor-like serine/threonine-protein kinase At3g47570	­	1.10904	­	­	­
		LOC107859214		probable LRR receptor-like serine/threonine-protein kinase At1g07650 isoform X1	­	1.60316	­	­	­
		LOC107839788		probable leucine-rich repeat receptor-like protein kinase At5g49770	0.426798	1.35581	­	­	­
		LOC107849686		probably inactive leucine-rich repeat receptor-like protein kinase At5g48380	0.487779	1.08193	­	­	­
		LOC107849504		probable LRR receptor-like serine/threonine-protein kinase At1g34110	0.456848	1.01121	­	­	­
		newGene_2713		putative LRR receptor-like serine/threonine-protein kinase EFR-like	0.327932	1.05735	­	­	­
		LOC107854350		putative leucine-rich repeat receptor-like protein kinase At2g19210	0.249229	1.00934	­	­	­
		LOC107862605		leucine-rich repeat receptor-like serine/threonine/tyrosine-protein kinase SOBIR1	0.249594	1.23272	­	­	­
		LOC107859221		probable LRR receptor-like serine/threonine-protein kinase At1g53430 isoform X1	0.411481	1.43741	­	­	­
		LOC107871557		LRR receptor-like serine/threonine-protein kinase EFR	0.346732	1.08247	­	­	­
		LOC107855195		LRR receptor-like serine/threonine-protein kinase FLS2	0.415349	1.24145	­	­	­
		LOC107870158		probable LRR receptor-like serine/threonine-protein kinase At3g47570	0.562254	1.88495	­	­	­
		LOC107854590		probable inactive leucine-rich repeat receptor-like protein kinase At3g03770	0.268095	1.18663	­	­	­
		LOC107859219		probable LRR receptor-like serine/threonine-protein kinase At1g53430	0.248594	1.04673	­	­	-1.39675
		LOC107863018		probable LRR receptor-like serine/threonine-protein kinase At3g47570 isoform X2	0.358207	1.29188	1.09391	­	­
		newGene_13097		LRR receptor-like serine/threonine-protein kinase FLS2	­	1.34695	1.53369	­	1.04617
		LOC107876398		leucine-rich repeat family protein	0.493432	1.16861	­	2.28678	2.37007
		LOC107859246		probable LRR receptor-like serine/threonine-protein kinase At3g47570	0.250838	1.1297	­	­	1.16824
		LOC107855453		probable LRR receptor-like serine/threonine-protein kinase At1g74360	­	­	1.55281	­	­
		LOC107867800		LRR receptor kinase BAK1-like	0.487282	­	1.00243	­	1.8666
		LOC107876986		probable LRR receptor-like serine/threonine-protein kinase At1g56140	0.288114	­	1.03794	­	­
		LOC107864951		LRR receptor-like serine/threonine-protein kinase EFR	0.389205	­	1.2553	­	­
		LOC107839533		LRR receptor-like serine/threonine-protein kinase GSO2	0.731876	­	1.14019	­	­
		newGene_13879		putative LRR receptor-like serine/threonine-protein kinase FLS2-like	0.73239	­	-1.02999	­	­
		newGene_17560		LRR receptor-like serine/threonine-protein kinase FLS2	­	­	­	­	1.29006
		LOC107859211		Probable LRR receptor-like serine/threonine-protein kinase RFK1	0.55156	­	­	­	2.18749
		LOC107839782		probable leucine-rich repeat receptor-like protein kinase At5g49770	0.35308	­	­	­	1.51691
		LOC107874477		LRR receptor-like serine/threonine-protein kinase FLS2	0.449623	­	­	­	1.06193
		LOC107877710		leucine-rich repeat-containing G-protein coupled receptor 4-like	0.585429	­	­	1.16864	2.24069
		LOC107853380		probable LRR receptor-like serine/threonine-protein kinase At3g47570	0.584021	­	­	1.06424	­
		LOC107869150		probable leucine-rich repeat receptor-like protein kinase At5g63930	0.229243	­	­	­	-1.26218
		newGene_2750		putative LRR receptor-like serine/threonine-protein kinase EFR-like	0.0723171	­	­	­	-1.05708
		LOC107860070		probably inactive leucine-rich repeat receptor-like protein kinase At2g25790	­	­	­	1.66793	2.12751
		LOC107858099		probable LRR receptor-like serine/threonine-protein kinase At3g47570	­	­	­	1.4387	1.03438
		LOC107858901		leucine-rich repeat receptor protein kinase EMS1-like	­	­	­	1.5139	1.75499
		LOC107839507		probable LRR receptor-like serine/threonine-protein kinase At4g36180	­	­	­	1.56388	­
		LOC107868390		LRR receptor-like serine/threonine-protein kinase FLS2	­	­	­	1.67687	­
		LOC107858962		probable LRR receptor-like serine/threonine-protein kinase At3g47570	­	­	­	1.68055	­
		LOC107877498		probable LRR receptor-like serine/threonine-protein kinase At3g47570	­	­	­	1.5029	­
		LOC107870491		probable leucine-rich repeat receptor-like protein kinase At2g33170 isoform X1	­	­	­	1.63843	­
		newGene_13579		LRR-repeat protein-like isoform X2	­	­	­	1.00322	­
		LOC107839508		LRR receptor-like serine/threonine-protein kinase GSO1	­	­	­	1.58554	­
		LOC107859201		LRR receptor-like serine/threonine-protein kinase FLS2	­	­	­	­	1.70727
		LOC107850453		probable leucine-rich repeat receptor-like protein kinase At1g35710	­	­	­	­	1.18102
		LOC107878888		probable LRR receptor-like serine/threonine-protein kinase At1g56140 isoform X1	­	­	­	­	1.28788
		LOC107860164		probable LRR receptor-like serine/threonine-protein kinase At4g36180	­	­	­	­	1.21548
		LOC107862280		probable LRR receptor-like serine/threonine-protein kinase At1g74360	­	­	­	­	1.25858
	Cell Wall Reinforcement	LOC107852673	PRP	14 kDa proline-rich protein DC2.15	1.6715	-1.34278	­	­	­
		LOC107852682		14 kDa proline-rich protein DC2.15	2.05682	-1.04333	­	­	­
		LOC107852614		14 kDa proline-rich protein	4.11435	­	­	1.45697	­
		LOC107852839		proline-rich protein 4-like	1.58071	­	-1.77947	­	­
		LOC107871515		14 kDa proline-rich protein DC2.15	4.44244	­	-2.04032	­	­
		LOC107863443		14 kDa proline-rich protein DC2.15	2.42676	­	-2.37697	­	­
		LOC107852556		14 kDa proline-rich protein DC2.15	0.643089	­	1.01791	­	­
		LOC107852565		14 kDa proline-rich protein DC2.15	0.642532	­	1.14023	­	­
		LOC107871244	CesA	cellulose synthase A	1.36205	­	­	­	-1.98389
		LOC107853789		cellulose synthase-like protein G3	25.3522	­	­	1.13131	­
		LOC107864613		cellulose synthase-like protein G3	0.494495	­	1.02059	­	­
		LOC107850493		cellulose synthase-like protein D2	0.255773	­	1.98161	­	­
		LOC107864064		cellulose synthase-like protein G2	­	-1.45016	­	­	­
		LOC107859779		syntaxin-binding protein 5	0.505942	1.49985	1.63038	­	­
		LOC107846179		syntaxin-121-like	0.420362	­	­	1.94015	2.14784
	PGs	LOC107857113	PG	polygalacturonase At1g48100-like isoform X1	1.39562	-1.02402	­	­	­
		LOC107847029		polygalacturonase At1g48100-like	1.51298	-1.42982	­	­	1.75658
		LOC107848330		polygalacturonase At1g48100-like	3.59853	­	-2.12959	­	­
		LOC107870605		probable polygalacturonase isoform X2	1.64388	­	-1.24433	­	­
		LOC107855312		probable polygalacturonase	1.59946	­	-1.0123	­	­
		LOC107849730		polygalacturonase-like	2.02185	­	­	­	-1.23516
		newGene_15153		putative polygalacturonase QRT2-like	­	1.13385	­	­	­
		LOC107852538		putative polygalacturonase QRT2-like	­	1.03645	­	­	­
		LOC107839226		probable polygalacturonase	0.540641	1.64543	­	­	­
		LOC107840744		probable polygalacturonase At1g80170	0.218422	1.34231	1.45996	­	­
		LOC107858883		polygalacturonase QRT3	0.683585	1.14435	1.22946	­	­
		LOC107869773		polygalacturonase-like	0.225249	2.84366	2.68081	­	1.11821
		LOC107866544		probable polygalacturonase At1g80170	0.366493	­	1.15061	­	­
		LOC107841903		polygalacturonase-like	0.517107	­	1.66017	­	­
		LOC107872641		polygalacturonase At1g48100-like	0.463984	­	­	1.08943	1.32549
		newGene_10743		polygalacturonase-like	0	­	­	­	-1.1383
		LOC107849704		polygalacturonase-like	­	­	-1.01544	­	-1.26401
		LOC107848218		polygalacturonase-1 non-catalytic subunit beta-like	­	­	­	­	1.02358
		LOC107856362		polygalacturonase-like	­	­	­	­	1.6912
		LOC107866212	PE	pectinesterase-like	3.19527	-1.64974	-1.3851	­	­
		LOC107866215		pectinesterase 2	1.85554	-2.4296	-2.14842	2.9533	2.76891
		LOC107866214		pectinesterase-like	­	-1.51054	-1.29217	2.406	3.70035
		LOC107880000		putative pectinesterase 11	­	-1.02585	­	­	­
		LOC107869412		putative pectinesterase 11 isoform X1	0.346029	2.38596	2.73343	­	1.37058
		LOC107849802		putative pectinesterase 8	0.221014	1.40398	1.84723	­	­
		LOC107849749		probable pectinesterase 8	0.309844	­	1.35206	­	­
		LOC107845684		pectinesterase 2	0.611748	­	­	­	1.02381
		LOC107862632		probable pectate lyase 18	1.74937	­	-1.19722	­	­
		LOC107859719		pectate lyase 1-like	2.5636	­	1.42037	­	1.15046
		LOC107850983		probable pectate lyase 13	­	­	-1.10203	­	­
		LOC107861267		probable pectate lyase 16	0.464586	­	­	­	-1.25199
		LOC107848186		Probable pectate lyase 5	0.492377	­	-1.08235	­	­
		LOC107875326		probable pectate lyase 8 isoform X1	­	­	1.30987	­	­
		LOC107861268		probable pectate lyase 16	­	­	­	3.0413	5.01683
		LOC107858237		probable pectate lyase 16	­	­	­	­	3.39792
Chemical Defense	Xylem Proteinase	newGene_2539	XCP1	xylem cysteine proteinase 1-like	3.78667	-1.92967	-1.14622	­	­
		LOC107851745		xylem cysteine proteinase 1-like	0.343542	­	1.27349	­	­
		LOC107866767		xylem cysteine proteinase 1	0.556287	­	1.03764	­	­
	Defence Related Proteins	LOC107877494	PR1	pathogenesis-related protein PR-1-like	1.26618	1.24765	­	­	-1.15011
		LOC107840155		pathogenesis-related protein 1-like	0.352239	1.11619	­	2.82203	4.39871
		LOC107879923		pathogenesis-related protein 1A-like	­	­	­	­	1.97533
		LOC107879928		pathogenesis-related protein 1B-like	0.461244	-1.0778	­	­	­
		LOC107879918		pathogenesis-related protein 1A-like	­	­	-1.16977	­	­
		newGene_10487	PR2	endo-1,3(4)-beta-glucanase	­	­	­	1.2855	­
		LOC107866197		endo-1,3(4)-beta-glucanase	0.326616	1.10699	1.17782	­	­
		LOC107839367		endo-1,3(4)-beta-glucanase	0.335722	1.42115	2.51288	­	­
		newGene_10657		endo-1,3(4)-beta-glucanase	0.439867	1.01447	­	­	­
		LOC107843536	PR3	class V chitinase	0.640597	­	­	­	2.65861
		LOC107877661		class V chitinase	­	­	­	­	1.01422
		LOC107859802		acidic endochitinase	0.621668	1.17007	­	2.46269	1.82484
		newGene_7670		basic endochitinase-like	0.314111	­	­	3.39987	5.11642
		LOC107859806		basic endochitinase-like	­	­	­	1.64339	3.31176
		LOC107851289		chitinase-like protein 2	5.58743	­	­	­	1.25849
		newGene_1822		chitinase-3-like protein 2	3.36035	­	­	­	1.3925
		LOC107845718		chitinase domain-containing protein 1	­	1.06321	­	­	­
		LOC107838929		chitinase 2-like	0.7338	-1.06302	­	­	­
		LOC107840225		endochitinase B	0.486247	­	­	­	1.63595
		LOC107877663		acidic mammalian chitinase-like	0.736251	­	­	­	1.1004
		LOC107840165	PR4	pathogenesis-related protein PR-4-like	0.584356	­	­	­	1.50572
		newGene_7669		pathogenesis-related protein 4b	­	­	­	1.17249	­
		LOC107859873	PR5	thaumatin-like protein 1	3.90161	-1.41354	­	­	­
		LOC107869389		thaumatin-like protein 1	1.26321	­	­	­	2.2936
		LOC107865624		thaumatin-like protein	­	­	­	2.75596	­
		LOC107867212	PR9 (POD)	peroxidase 47-like	5.36786	-3.01364	­	­	­
		LOC107860325		peroxidase 10-like	1.68534	-1.53105	­	­	­
		LOC107851630		peroxidase 17	1.72632	-1.04342	­	­	­
		LOC107840318		peroxidase 10	1.40607	­	1.27574	­	­
		LOC107861303		peroxidase 64-like	2.05485	­	-1.01802	­	­
		LOC107863246		peroxidase P7-like isoform X1	1.58755	­	-1.801	­	­
		LOC107850085		peroxidase 5	1.8378	­	­	-1.16375	-1.40975
		LOC107843551		peroxidase 21-like	1.98069	­	­	1.24776	1.28858
		LOC107840027		peroxidase N1	­	-1.00474	-1.33775	1.742	1.6666
		LOC107863356		peroxidase 66	­	1.152	2.02382	­	­
		LOC107872526		cationic peroxidase 1-like	0.288584	1.03311	­	­	­
		LOC107857270		probable peroxidase 26	0.68803	-1.17445	­	­	­
		LOC107877245		peroxidase 27-like	0.609126	­	1.14368	­	­
		LOC107854529		peroxidase 60	0.654802	­	1.23987	­	-1.44021
		LOC107874527		peroxidase N	0.696478	­	1.12517	1.05725	1.58273
		LOC107875418		cationic peroxidase 1-like	­	­	­	1.64288	1.60151
		LOC107867619		peroxidase 12-like	­	­	­	1.95094	­
		LOC107850917		peroxidase 41	­	­	­	­	1.17806
		LOC107852267		peroxidase 5	­	­	­	­	-1.24696
		newGene_13314		peroxidase 5-like	­	­	­	-1.04532	-1.36
		LOC107860772		peroxidase 55	0.541663	­	­	-1.29511	-1.08202
		LOC107861283		peroxidase 7	0.509622	­	­	­	-1.05674
		LOC107841908		peroxidase 27	0.743068	­	­	­	-1.03096
		LOC107847017		peroxidase 44	0.511878	­	­	­	-1.21264
		LOC107849705		E3 ubiquitin-protein ligase ATL6-like	2.10149	­	­	­	1.63963
	Flavonoid biosynthesis Related genes	LOC107850995	CHS	chalcone synthase J	­	3.42834	­	­	­
		LOC107871238		chalcone synthase B	­	­	­	-1.06072	-1.27137
		LOC107852750	CHI	chalcone isomerase	­	3.59	­	­	­
		LOC107859880	F3H	naringenin 3-dioxygenase	­	2.22	­	­	­
		LOC107860031	DFR	dihydroflavonol reductase	­	2.11	­	­	­
		LOC107848667	F3'5'H	flavonoid 3',5'-hydroxylase	­	4.11	­	­	­
		LOC107861697	FG2	flavonol-3-O-glucoside L-rhamnosyltransferase	­	3.29	­	­	­
		LOC107873103	VR	vestitone reductase	­	1.33	1.62	-	-1.02
		LOC107876027	FLS	flavonol synthase	­	­	­	-	1.15
		LOC107845999	ANS	anthocyanidin synthase	­	­	­	3.27	3.66
		LOC107866341		anthocyanidin synthase	­	2.12	­	­	­
		LOC107870063	ANR	anthocyanidin reductase	­	-1.05	-1.31	-	-
Signal Transduction	Ca2+ Related Proteins	LOC107868363	CaM	calmodulin-7-like	0.217308	1.32676	­	­	-1.09876
		LOC107860522		probable calcium-binding protein CML30	0.342592	­	1.04	­	­
		LOC107865900		probable calcium-binding protein CML30	0.277417	­	1.05707	­	­
		LOC107856505		calmodulin-like protein 7	0.667324	­	1.01	­	­
		LOC107840288		calmodulin-like protein 1	1.20655	­	­	­	1.21235
		LOC107863749		calmodulin-binding transcription activator 5-like isoform X1	0.489275	1.5627	­	­	­
		LOC107862192	CaMBP	calmodulin binding protein-like	0.171862	1.39831	1.48881	­	­
		LOC107862193		calmodulin binding protein-like	0.126966	2.14908	2.18327	­	­
		LOC107839669		calmodulin-binding protein 60 D	0.180093	2.09588	1.40835	­	­
		LOC107862433		calmodulin-binding protein 60 A-like	­	­	1.15447	1.12008	­
		LOC107862432		calmodulin-binding protein 60 B	­	­	­	2.24087	­
	SA Related Genes	newGene_781		ankyrin repeat-containing protein At5g02620	­	-1.05081	­	­	­
		LOC107863486		ankyrin repeat domain-containing protein 50-like	1.83524	-1.1014	­	­	­
		LOC107852368		ankyrin-1-like	­	1.04256	­	­	­
		LOC107849630		ankyrin repeat-containing protein At3g12360-like	0.526983	1.4814	­	­	­
		LOC107873584		ankyrin repeat-containing protein At3g12360-like	0.385079	1.06062	1.28211	­	­
		LOC107862282		ankyrin-3-like	0.446009	­	1.10099	­	­
		LOC107847441		ankyrin repeat-containing protein At5g02620	­	­	­	2.07458	2.66214
		LOC107852367		ankyrin repeat-containing protein At3g12360-like	­	­	­	­	1.84164
	ET Related Genes	LOC107872536		ethylene-responsive transcription factor 13-like	1.47454	-1.11621	­	­	­
		LOC107872603		ethylene-responsive transcription factor 1-like	1.53807	-1.08213	­	­	­
		LOC107865816		ethylene-responsive transcription factor TINY	­	1.37092	­	­	­
		LOC107872555		ethylene-responsive transcription factor 1B-like	2.17171	-1.44735	-1.63792	­	­
		LOC107868741		ethylene-responsive transcription factor LEP-like	3.70045	-2.78188	-2.07561	­	­
		LOC107851226		ethylene-responsive transcription factor 5-like	0.35091	1.2288	1.25792	­	­
		LOC107879583		ethylene-responsive transcription factor RAP2-11-like	0.352092	1.04448	1.33452	­	­
		LOC107879509		ethylene-responsive transcription factor ERF109	0.170389	­	2.37714	­	­
		LOC107857216		ethylene-responsive transcription factor 13-like	0.387157	­	1.29227	­	­
		LOC107840889		ethylene-responsive transcription factor ERF022-like	0.0775708	1.51642	2.36358	-1.48995	­
		LOC107847154		ethylene-responsive transcription factor ERN1	0.163805	­	1.0098	-2.00609	-2.12372
		LOC107870958		ethylene-responsive transcription factor 1B-like	2.17425	-1.34215	-1.06146	1.50424	2.55211
		LOC107871072		ethylene-responsive transcription factor 5	2.56489	-1.26167	­	1.66802	2.7163
		LOC107864060		ethylene-responsive transcription factor ERF071-like	5.40527	­	-1.14213	2.98293	3.89999
		LOC107874849		ethylene-responsive transcription factor ERF003-like	2.18287	­	­	­	-1.01299
		LOC107845575		ethylene-responsive transcription factor 4-like	0.552193	­	­	­	1.08401
		LOC107869691		ethylene-responsive transcription factor ERF021	­	­	1.55113	­	­
		LOC107853913		ethylene-responsive transcription factor ERF110-like	­	­	­	1.97579	­
		LOC107862062		AP2-like ethylene-responsive transcription factor At1g16060	­	­	1.08661	­	­
		LOC107866339		ethylene-responsive transcription factor ERF098-like	­	­	­	3.84325	4.99785
		LOC107868079		ethylene-responsive transcription factor 1A-like	2.15095	­	­	2.67515	2.85956
		LOC107849618		ethylene-responsive transcription factor ERF114-like	­	­	­	1.66456	­
		LOC107861397		ethylene-responsive transcription factor ERF109-like	­	­	­	1.81863	­
		LOC107849967		ethylene-responsive transcription factor 1B-like	­	­	­	2.30999	­
		LOC107879971		ethylene-responsive transcription factor RAP2-12-like	­	­	­	-1.16157	-1.74935
		LOC107855040		ethylene-responsive transcription factor ERF054	3.29585	­	­	1.52407	2.59591
		LOC107867171		ethylene-responsive transcription factor ERF010-like	1.24938	­	­	1.111	2.5254
		LOC107861650		ethylene-responsive transcription factor RAP2-12-like isoform X1	1.1919	­	­	­	1.38493
		LOC107866619		ethylene-responsive transcription factor 1B-like	­	­	­	3.24765	3.4372
		LOC107869903		ethylene-responsive transcription factor 1B-like	­	­	­	4.1479	6.20722
		LOC107866610		ethylene-responsive transcription factor ERF096	­	­	­	4.39711	5.03094
		LOC107861197		ethylene-responsive transcription factor ERF091-like	­	­	­	4.46565	6.41439
		LOC107866338		ethylene-responsive transcription factor 1B-like	­	­	­	4.5056	6.48997
	JA Related Genes	LOC107876113	LOX	probable linoleate 9S-lipoxygenase 5	­	­	­	2.75188	4.13853
		LOC107861665		linoleate 13S-lipoxygenase 3-1	­	­	­	1.32862	2.17874
		LOC107865522		probable linoleate 9S-lipoxygenase 5	­	­	­	­	1.54946
		LOC107870506		jasmonate ZIM domain-containing protein	1.79	­	­	3.82655	6.65498
		LOC107861681		protein TIFY 10c-like	0.66	­	­	1.85905	1.8089
		LOC107838868		protein TIFY 9	-	1.54295	2.6934	-	-
		LOC107875968		protein TIFY 6B-like isoform X1	-	-1.01	-	-	-
	IAA Related Genes	LOC107840499		auxin-induced protein 15A-like	2.35306	-1.37522	-1.67355	­	­
		LOC107840500		auxin-induced protein 15A-like	2.09445	-1.09247	-1.46274	­	­
		LOC107854290		auxin-induced protein 15A-like	­	­	­	­	2.42705
		LOC107840519		auxin-induced protein 15A-like	­	­	­	­	1.43416
		LOC107880011		auxin-induced protein 10A5	­	­	­	­	-1.22964
		LOC107853167		auxin-responsive protein IAA13-like	­	­	­	­	-1.10915
		LOC107864989		auxin-responsive protein SAUR50-like	­	­	­	­	-1.24268
		LOC107842143		auxin-responsive protein SAUR71-like	­	­	­	­	1.09188
		LOC107861852		auxin-responsive protein IAA1	0.454281	1.14246	­	­	1.20202
		LOC107875190		auxin-responsive protein IAA16-like	­	1.07476	­	­	­
		LOC107857408		auxin-responsive protein SAUR36-like	1.87348	-1.85791	-2.51306	­	­
	ABA Receptors	LOC107871127		abscisic acid receptor PYL12	1.51811	-1.35731	­	­	1.09951
		LOC107867833		abscisic acid receptor PYL1-like	­	­	­	­	3.1177
		LOC107863146		abscisic acid receptor PYL8	­	­	­	­	1.03834
	MAPK	LOC107878435	MPKK5	mitogen-activated protein kinase kinase 5-like	­	­	­	­	-1.30082
		LOC107845724		mitogen-activated protein kinase kinase 5-like	­	­	­	­	-1.19221
		LOC107870284		mitogen-activated protein kinase kinase 5-like	1.33445	­	­	-1.0182	­
		LOC107844935		mitogen-activated protein kinase kinase 5-like	3.62486	­	-1.29677	­	­
	WRKY transcription factors	LOC107860501		probable WRKY transcription factor 3	2.35464	-1.25235	-1.15729	­	1.65508
		LOC107851739		probable WRKY transcription factor 53	0.291385	1.02823	­	­	­
		LOC107866133		probable WRKY transcription factor 30	­	­	­	1.9862	1.71077
		LOC107861505		probable WRKY transcription factor 43	­	­	­	4.68937	5.15963
		LOC107856248		probable WRKY transcription factor 75	­	­	­	1.65507	3.15157
		LOC107861978		probable WRKY transcription factor 40	­	­	­	1.65893	1.19991
		LOC107854652		probable WRKY transcription factor 75	­	­	­	1.66237	3.17323
­ Not differentially expressed genes.
Note: The numbers indicate log2 fold change of differentially expressed genes.
upregulated	downregulated	unchanged
