# Supplementary material for: Transcriptome and metabolome analyses revealed the response mechanism of pepper roots to Phytophthora capsici infection
Source: BMC Genomics. 2023 Oct 20;24:626. doi: 10.1186/s12864-023-09713-7 (PMC10589972; doi:10.1186/s12864-023-09713-7)
Supplement: Supplementary file 4 — Supplementary Material 4 [file 12864_2023_9713_MOESM4_ESM.xlsx]

## Sheet: Sheet1
Table S4. List of all detected metabolites
Compounds detected by positive ion mode (ESI+)
ID	Compounds	Total score	MS2 score	Mass Error (ppm)	Formula	m/z	Retention time (min)	R0-1	R0-2	R0-3	R0-4	R0-5	R0-6	R1-1	R1-2	R1-3	R1-4	R1-5	R1-6	R2-1	R2-2	R2-3	R2-4	R2-5	R2-6	S0-1	S0-2	S0-3	S0-4	S0-5	S0-6	S1-1	S1-2	S1-3	S1-4	S1-5	S1-6	S2-1	S2-2	S2-3	S2-4	S2-5	S2-6	QC-1	QC-2	QC-3	QC-4
pos_1	Vidarabine	63.1	89.4	2.22856	C10H13N5O4	268.105	1.56582	6278.32	7007.75	6962.55	7525.36	6211.18	7616.99	7437.65	7266.88	7306.7	7405.75	7987.54	9236.49	6941.67	7651.43	7934.8	6772.57	8381.6	7841.99	9106.58	8734.12	9608.26	8498.1	9928.61	8487.4	8673.55	8216.17	8698.63	8320.9	8778.32	8818.2	7555.2	7487.07	8135.46	7245.63	6796.87	6779.92	8408.82	8417.19	8624.89	8193
pos_2	mono-Ethyl malonate	63	21.1	0.997391	C5H8O4	97.0285	0.6399	542.141	591.586	638.606	604.341	582.353	639.495	666.526	662.017	596.494	597.027	599.19	528.526	839.096	565.562	505.992	610.683	576.679	654.796	806.162	940.452	821.7	633.196	706.324	833.901	646.359	682.819	665.832	618.67	646.741	669.524	426.354	432.746	435.707	379.466	436.119	371.79	665.536	657.851	680.658	673.704
pos_4	D-Pantothenic acid hemicalcium salt	58.6	41.5	3.21723	C9H17NO5	220.119	2.06408	1617.26	1459.62	1379.29	1172.1	1367.59	1113.17	1878.43	1894.67	1246.67	1734.13	1520.87	1237.34	1381.28	1901.61	1006.71	1627.98	1458.97	1642.56	2029.75	1939.95	1786.03	1393.35	1577.08	1713.71	1341.83	1607.92	1343.91	1412.32	1295.42	1435.78	1482.96	1616.08	1260.59	1235.49	1575.05	1958.88	1550	1563.85	1565.39	1565.08
pos_5	Decanoic acid	56.5	95.8	1.92044	C10H20O2	362.327	6.73703	214.438	235.793	215.361	196.022	184.931	215.797	157.683	179.286	135.986	134.615	141.521	136.713	385.844	261.925	228.391	290.45	241.996	282.718	228.554	272.172	251.144	243.916	230.718	304.57	233.046	173.925	260.541	257.055	277.272	270.561	323.317	262.979	285.06	286.525	276.347	232.488	215.74	222.136	216.708	220.034
pos_8	Pyridoxal 5'-phosphate hydrate	54.9	0	-1.9446	C8H10NO6P	285.987	0.860533	62.3752	68.4173	59.6348	66.7864	63.3198	69.3746	69.2892	62.2322	56.996	62.25	51.1798	47.4964	116.708	68.3547	54.9975	64.5068	60.8276	68.0527	68.4995	78.13	73.0197	62.2814	61.0308	76.2039	65.4626	59.4622	59.9857	62.2133	50.7571	58.249	78.4469	60.43	58.7441	56.8896	80.0587	50.8084	60.8499	56.709	49.1132	43.9164
pos_9	3-Hydroxymethylglutarate	53.1	0	10.7571	C6H10O5	180.088	1.60865	1472.08	1424.59	1467.29	1521.21	1447.64	1605.68	1807.91	1890.04	1915.76	1938.48	1819.16	1903.82	1676.3	1992.05	1745.79	1747.48	1837.09	1852.3	1958.12	2026.2	1946.88	2044.31	2000.23	1847.09	1947.01	2023.75	2106.21	2165	2026.05	2035.34	1813.04	2060.03	1938.01	2015.21	1992.79	2100.87	1894.64	1863.53	1845.02	1918.15
pos_10	Kynurenic acid	52.4	4.99	3.5955	C10H7NO3	190.051	2.53452	32.805	32.7819	33.6422	34.4281	31.7775	28.0339	32.1625	40.5409	33.77	38.8973	38.6683	32.0549	32.6108	59.5609	31.1005	41.9276	42.1011	39.7353	48.7234	50.7781	54.2298	52.2622	45.9909	56.7978	61.3344	62.8666	55.0407	65.7165	65.6904	65.5218	54.3719	57.3255	54.6586	58.4626	62.664	72.5516	48.1826	45.7888	46.0312	49.0198
pos_11	S-Methyl-5'-thioadenosine	51.5	19.2	-7.53134	C11H15N5O3S	298.095	2.29252	1634.11	1316.09	1875.37	1730.62	1721.9	1966.57	1753.85	1765.52	1744.2	1856.6	1892.38	2187.25	1840.6	2157.77	2299.72	1846.62	2238.55	2264.18	2540.32	2514.42	2662.98	2142.94	2352.62	2318.09	2019.63	1930.26	1894.08	1790.15	1975.85	1888.64	1391.87	1732.34	1588.63	1920.28	1641.96	1874.88	1957.1	1985.36	1979.08	1998.7
pos_12	Phosphocholine chloride calcium salt tetrahydrate	51.3	23.7	1.40387	C5H14NO4P	184.074	0.604217	1722.36	2093.45	1982.66	1656.59	1911.69	1470.92	1787.61	1807.75	1448.48	1568.35	1574.93	1136.06	3348.19	1868.26	1262.87	2032.63	1649.12	2136.89	2401.52	2856.89	2511.57	1667.34	1730.45	2288.12	1762.44	2176.84	1705.02	1709.82	1739.65	1768.82	3029.95	2541.18	1669.69	1998.66	2591.78	2136.94	1899.07	1891.97	1903.92	1922.23
pos_13	Citric acid	50.9	61.7	0.979402	C6H8O7	157.013	9.359	55.9752	51.9775	51.6453	52.7221	46.8714	45.4127	38.4069	38.4994	50.7398	46.4416	39.3655	38.5193	50.7931	41.1437	45.1839	46.4029	45.3884	39.2408	45.3413	42.7521	42.3035	41.8517	42.5881	42.2006	55.3032	41.581	40.6692	43.1491	43.5655	39.6668	49.7283	46.3342	46.6054	47.5252	44.4906	47.531	39.6561	54.366	48.2595	44.4537
pos_14	1-Stearoyl-sn-glycerol 3-phosphocholine	50	36.6	1.83655	C26H54NO7P	524.372	9.00993	15508.5	14920.3	14732	13438.5	15360	12495.6	14007.9	12435.9	10394.6	10938.6	10068.9	11552.6	9259.26	10649.4	12354.8	11139.8	11210.7	9521.66	9653.71	10981.4	11058.4	9380.08	10551.6	9962.99	12028.4	12977.5	12416.4	12881.9	11773.3	12938.6	22501.5	19779.3	13394	14949.2	14541.4	12389.5	11129	11165.1	11122	11073.4
pos_15	Pentanenitrile	57.3	92.2	1.56888	C5H9N	84.0809	0.55425	57.6669	56.7301	67.179	62.4688	60.6923	73.0158	66.316	59.4129	73.9865	69.1564	74.0613	73.4128	82.3486	76.1403	80.7873	58.7235	88.8857	83.0634	75.6094	91.4044	81.4596	76.6851	76.4245	81.3187	103.723	78.4123	91.8215	76.9732	84.4599	93.1083	94.956	103.849	105.842	109.079	86.7536	90.8664	78.3944	87.8611	85.8985	78.6925
pos_16	Phosphocholine	56.6	86.7	3.00424	C5H14NO4P	184.074	7.50655	442.851	600.415	674.67	478.878	596.994	403.264	804.902	640.979	496.097	690.797	636.872	614.119	523.262	1041.44	780.608	943.637	827.012	830.371	1303.28	1389.92	1330.1	1389.54	1080.31	1300.16	1095.51	1177.48	1245.8	1437.6	1208.21	1340.58	6953.62	7809.3	4888.32	5582.19	7820.39	8072.22	2316.71	2258.48	2292.9	2263.66
pos_17	PE(16:0/0:0)	56.3	84	0.957542	C21H44NO7P	454.293	7.94128	18920.7	21199.3	23892	21381.8	21202.4	18406.2	21722.9	18656.4	16448.9	17086.5	17115.5	19382.1	15561	15568.5	19429.4	16509.4	18486.9	14932.5	18313.9	21918	21811.2	17082.5	20114.5	18423.8	18688.1	18741.4	18965.8	18366.4	17228.3	19855.7	24653.7	20217.8	16822	19042.3	15049.1	12817.9	16940.3	16795.3	16846.7	16814.1
pos_18	PC(16:0/0:0)	54.3	73.3	1.08461	C24H50NO7P	496.34	7.9984	36930.6	42769.2	49078	42956.7	41089.6	37777.8	45976.9	36544.9	31015.4	33096.9	34622.2	40018.6	29350.3	29675.2	44636.1	31997.6	38079	29535.9	37342.3	44621.8	44896	34973.7	40294.9	37430.2	39194.8	39570.2	40331.4	38679.8	38298.5	45079.1	62562.3	58157.7	42408	48030.3	44723.2	41541.7	38479.7	37754.6	38386.9	38210.8
pos_19	Diosgenin	54.3	80.6	0.688236	C27H42O3	415.321	4.12285	2104.06	2283.96	2277.57	2184.19	2156.93	2143.25	2199.69	2305.76	2252.9	2411.87	2267.55	2136.17	2524.31	2455.41	2224.64	2307.48	2419.22	2346.41	1627.09	1582.16	1476.38	1451.49	1497.84	1482.83	1542.33	1682.46	1619.29	1602.43	1623.02	1584.32	1704.36	1777.01	1712.69	1632.58	1864.09	1776.07	1971.61	2013.88	2055.41	2011.79
pos_20	Supinidine	53.9	77.5	3.44686	C8H13NO	140.107	3.61743	30.4619	28.6658	27.3091	30.0669	25.5113	31.0457	32.1028	31.3095	27.6144	27.9842	29.4907	25.2695	42.0604	34.6241	24.3646	33.407	30.0743	33.7928	32.54	28.3295	33.9728	34.8572	32.2275	35.062	31.9172	31.1456	28.5181	29.842	33.7293	29.1747	34.2995	30.8913	28.2944	29.0865	30.0998	31.2037	31.0121	29.3106	32.8424	30.2044
pos_21	2-Methyl-1-Pyrroline	53.9	72.9	0.971776	C5H9N	84.0809	1.0383	228.537	235.984	221.447	253.971	252.803	215.767	205.598	226.931	236.905	222.051	314.678	230.05	251.773	315.977	232.127	249.239	269.482	313.978	298.608	232.697	266.025	300.494	310.257	252.571	271.099	245.881	273.382	261.998	302.478	235.827	153.539	187.263	235.862	187.433	115.877	148.644	259.445	265.087	273.513	262.395
pos_22	L-trans-5-Hydroxy-2-piperidinecarboxylic acid	52.9	67.6	-0.628278	C6H11NO3	146.081	0.6399	6028.38	6675.28	7236.45	8918.06	6356.48	10216.6	4493	5787.46	6274.42	5837.92	8076.3	12113.8	13581.4	5171.25	8731.75	5711.63	7842.61	7036.13	14639.4	12757.7	10381.6	13599.8	10685.6	11556.3	10291.4	10649.9	10715.3	10791.9	12694.5	11803.4	4552.23	6597.15	9212.75	5637.15	6165.89	6217.48	8469.84	8661.2	8706.06	8689.86
pos_23	13(S)-HOTrE	52.8	68.1	1.37211	C18H30O3	277.217	8.41102	40299.2	35199	37096.8	38415.8	34498.3	44692.8	29498.7	30264.8	32881.3	26197.9	26904.2	31005.3	21861.4	22450.9	36149.6	21143.7	26745.2	26266.8	29147.3	29013.9	28372.6	36339.2	29840.4	29306	36641.1	32984.3	34029.1	38274.4	35593	37710.5	27578	25983.6	22450.3	21471.2	19415.9	22675	29910.6	30574.9	30059.6	29862.1
pos_24	Bryononic acid	52.5	68.9	-1.24172	C30H46O3	455.351	8.36175	319.026	268.175	236.501	201.017	533.092	240.729	363.716	287.278	387.783	224.513	246.086	267.659	82.4682	209.365	526.595	197.199	233.074	770.291	148.284	204.373	265.587	169.355	106.986	197.738	399.776	368.131	333.974	481.987	270.441	321.69	890.559	603.832	690.821	650.934	645.758	575.744	373.353	353.152	343.572	373.06
pos_25	17β-Hydroxy-2α-methylestr-4-en-3-one	52.4	68.4	2.22483	C19H28O2	289.217	3.68882	2107.82	2286.37	2420.67	2461.79	2216.79	2522.32	2286.59	2267.88	2585.27	2411.89	2291.93	2485.27	2641.53	2464.23	2633.39	2378.8	2741.9	2418.2	2512.51	2406.15	2354.91	2653.22	2611.32	2411.81	2669.79	2478.74	2716.06	2752.16	2839.04	2583.81	2706.6	2640.12	2807.88	2723.34	2642.85	2595.19	2562.73	2576.88	2571.34	2594.29
pos_26	(±)9-HpODE	52	65.1	1.84996	C18H32O4	295.227	6.91548	5978.58	6507.35	5616.47	5723.72	5861.26	5681.23	4027.32	3840.02	3744.25	4181.73	4396.05	4172.97	2207.69	3333.53	2880.74	3266.64	3286.02	3364.21	3038.79	2901.17	2598.28	3193.48	2797.74	2925.79	3501.62	4030.54	3788.26	3800.17	4189.83	3902.01	1815.56	1879.06	1410.13	1189.95	999.908	1009.77	3603.35	3616.96	3632.81	3644.56
pos_27	2,3-dihydrobenzofuran	51.6	64.3	3.25461	C8H8O	121.065	1.5444	11.3541	7.37597	5.25378	13.6716	6.16774	32.6556	13.5403	9.97071	17.0533	10.6591	9.602	30.2821	29.7738	22.7321	45.1754	15.1103	20.6635	41.5616	31.3737	15.8944	34.9555	48.5559	41.2574	27.1866	17.529	4.30576	27.7963	40.2803	14.0448	18.444	100.174	122.331	152.975	860.775	273.176	344.248	72.4311	82.6288	74.7804	68.5961
pos_28	Farnesyl acetone	51.4	62	2.40612	C18H30O	263.237	8.97423	2549.74	2330.35	2891.27	2639.27	2607.68	4134.47	3380.19	2812.11	3011.5	2857.64	2836.64	4009.76	2465.46	2693.03	3715.13	2706.46	3096.62	2290.06	2507.11	2705.43	2613.03	4334.69	3027.17	2658.94	2647.46	2541.18	2966.08	3116.54	3059.88	3425.17	7130.37	6937.57	6632.06	6727.38	5585.02	5614.86	3580.09	3667.09	3627.2	3656.01
pos_29	Vulgarone A	51.2	59.6	2.32574	C15H22O	219.175	8.49668	13400.2	13136.2	13877.9	13645.3	13173.2	12784.7	12024.3	11793.3	12320.7	12447.6	11527.5	11450.7	19508.7	12900.5	11957.2	13387.9	12513.7	13235.9	14026	14194.3	14107	13781.7	13951.9	14115.1	14366.2	13157.2	13485.2	13302.8	13287.6	13009.7	15450.6	12927.4	12971.1	13685.8	13982.4	12991.9	13484.6	13896.3	13487.9	13211
pos_30	Tropine	51	56.7	0.0194388	C8H15NO	142.123	0.774883	82598.8	80704	81926.6	92772.5	88331.1	93869.6	82477.5	74078	84202.5	84959.5	96892.6	84946.2	114085	105850	124415	97457.8	100573	112363	71117.1	58387.9	66506.2	78992.2	83816.8	67492.3	83830.6	71842	85854.1	86050.1	99086.9	79558.6	79547.3	68881.4	83645.7	78943.6	60312.5	70334.2	87861.5	89840.8	89101.3	88453.5
pos_31	4-Isopropylphenylacetaldehyde	50.9	60.1	4.00204	C11H14O	163.112	7.72715	202.688	201.44	199.19	195.267	197.089	195.969	168.446	163.688	176.388	172.316	156.405	161.658	254.102	174.722	161.152	181.049	169.336	184.931	185.904	192.297	185.474	207.211	195.652	204.515	198.801	182.314	184.58	198.345	186.722	176.433	230.978	180.286	183.266	192.843	201.572	186.875	195.722	185.715	191.944	176.723
pos_33	Feruloylputrescine	50.9	66.7	-7.68455	C14H20N2O3	265.153	2.50597	3861.08	2306.06	2351.63	3223.71	2413.02	3300.45	4711.1	3221.57	3519.51	2952.41	2964.73	5220.69	2218.47	4109.32	7053.34	3230.87	4435.87	4182.38	4244.02	3661.95	3816.13	4099.05	6027.53	3857.17	4889.04	3854.34	4589.59	5775.39	5136.16	5487.43	5695.19	5566.25	7089.46	6680.96	6031.48	6222.74	4406.32	4442.79	4422.51	4440.12
pos_34	Orsellinic acid	50.9	59.9	2.26818	C8H8O4	169.05	2.05695	267.465	267.473	261.043	213.329	259.602	242.85	333.291	329.399	260.147	328.029	321.119	287.752	395.279	353.921	247.847	340.015	314.393	358.736	582.702	589.891	543.787	502.277	534.688	513.531	508.059	544.852	514.896	490.007	468.574	513.052	531.192	576.39	559.713	544.889	622.182	649.073	432.776	408.651	434.275	443.017
pos_35	(+)-3,7(11)-Acoradiene	50.7	57.7	1.89356	C15H22O	219.175	7.74142	10894.4	10616	10889.1	10757.4	10303.6	10094.2	9523.88	9409.57	9708.28	9943.83	8968.39	8948.48	15122.6	9998.57	9299.52	10469.5	9892.04	10274.3	10896.8	10900.7	10846.5	10859.5	10765.7	10917.8	11217.9	10172	10434.9	10558.3	10107.2	10168.2	12580.1	10648.9	10408.8	11844.3	11316.2	10355.1	10460	10917.6	10632.3	10257.2
pos_36	9S-hydroxy-12R,13S-epoxy-10E,15Z-octadecadienoic acid	50.4	63	9.15714	C18H30O4	333.2	7.93415	2986.78	3141.32	2853.37	3264.47	2759.38	3525.25	2884.24	2364.89	2602.13	2380.77	2514.13	2532.24	1306.7	1513.84	1966.61	1445.53	1893.45	1550.24	980.663	970.805	927.087	1031.23	915.864	852.285	1302.75	1288.8	1262.82	1285.41	1315.58	1169.31	1223.81	1144.55	828.036	719.008	705.199	740.313	1611.76	1614.38	1662.34	1669.94
pos_37	LPA(18:2(9Z,12Z)/0:0)	50.2	54.9	1.79529	C21H39O7P	417.241	8.73153	18125	16916	18679.3	16570	17654.3	28748.4	19986.8	15873.7	17193	18249.4	17798.8	22847.5	17401.4	22741.5	27302.6	20246.1	22978	16778.1	16478.1	17661.9	15819.7	37427.8	17606.9	16529.4	18913.8	18196.1	24901.3	25689.1	24708.6	23923.9	90477.6	88875	77199.8	74271.8	72837.1	68944.4	32767.5	32730	32535.4	32826.2
pos_38	LysoPC(18:1(11Z))	50.2	53.2	1.51012	C26H52NO7P	522.356	8.09763	8687.62	9874.16	11081.8	8183.57	9284.97	7994.85	9811.32	8094.76	5895.75	9356.55	7813.42	6800.49	6336.66	11793.4	7191	9656.56	9340.42	7492.48	10555	11692	11320.1	9794.71	9325.96	11310.9	9371.35	10411.4	11445.6	12050.1	10433.1	11550	59406.8	66788.9	36352.9	40642.8	66598.8	68150.4	17250.1	17023.4	17007.3	16992
pos_39	Sphingosine	50.1	74.5	-6.2394	C18H37NO2	300.288	11.2467	45.9254	55.4591	58.8455	66.0174	61.9972	51.7014	43.7295	50.6202	48.0454	47.7987	46.4346	41.2279	79.9299	53.1012	45.1339	57.2624	53.5271	49.3753	67.76	57.502	50.4131	63.4104	59.5348	68.7004	48.6942	59.1423	39.9275	44.9374	44.7684	47.0027	48.0491	48.041	60.4174	49.4694	61.9712	36.0555	35.8691	55.7442	62.2728	55.3758
pos_40	1,2,4,5-Tetramethylbenzene	50	67	-6.73349	C10H14	135.116	10.0429	33.1169	30.1007	51.89	33.5013	40.2838	47.9836	25.2329	47.8131	47.7626	30.6559	22.7237	43.8388	61.7256	40.2393	28.028	44.2944	26.5098	34.2819	44.7341	59.7146	31.8798	39.4669	67.3632	48.5184	66.1907	37.3687	38.2247	44.7976	41.4117	40.991	164.802	193.045	179.371	151.074	161.036	164.943	47.2084	51.793	49.7033	46.0079
pos_41	1-Monopalmitin	49.9	54.5	-1.30066	C19H38O4	331.284	7.87705	76.1482	75.3121	82.8504	62.1348	68.4278	44.2995	102.472	80.3249	45.4204	65.5472	53.6979	43.2322	37.761	37.839	24.5484	41.9544	32.2074	32.7777	60.7903	72.8717	74.9305	43.9262	59.4913	68.9004	98.3184	142.179	108.017	127.532	107.032	115.542	145.398	96.2185	51.5709	86.0034	78.0695	39.6898	67.9614	68.2722	75.3169	57.3851
pos_42	3α,7α-Dihydroxy-12-oxo-5alpha-cholestan-26-oic acid	49.9	67.3	-1.58344	C27H44O5	449.325	3.93797	268.91	303.39	388.804	445.487	283.382	407.677	288.598	254.414	479.737	376.082	313.934	440.198	192.606	284.131	526.596	254.375	444.662	256.905	233.984	203.918	199.658	319.081	227.577	211.427	316.951	263.296	319.908	346.198	316.444	259.809	191.015	202.046	276.595	304.796	184.908	237.822	315.687	307.901	315.041	297.191
pos_43	δ3,5-Deoxytigogenin	49.6	54.6	2.02546	C27H40O2	397.311	3.98793	651.292	688.141	670.827	645.913	684.723	665.742	736.414	754.045	721.811	751.98	736.866	674.921	878.162	831.133	758.8	816.344	775.071	782.162	699.449	680.828	671.244	578.396	599.678	635.903	637.81	740.04	699.261	660.596	663.551	620.814	702.131	684.336	639.315	641.465	754.629	724.048	684.308	695.564	716.894	680.231
pos_44	trans-Cinnamic acid	49.4	49.9	-1.52241	C9H8O2	166.086	1.95058	1205.59	1259.68	1309.72	1649.33	1190.25	1655.09	1351.05	1225.5	1345.97	1217.64	1434.3	1722.48	1271.27	1214.86	1421.42	1123.75	1398.57	1287.12	1990.35	2207.97	2077.9	1898.26	1942.25	1828.05	2083.15	1730.03	1887.37	1736.84	1906.26	1916.39	1648.1	2169.38	2450.98	1933.8	1792.45	2351.98	1668.68	1733.63	1683.78	1668.56
pos_45	Ectocarpen	49.4	49.5	1.44713	C11H16	149.133	9.51537	2.11509	14.6346	6.79905	9.99506	15.8306	2.32809	16.1327	17.3876	12.203	16.6466	6.24662	14.5145	0	12.8954	19.0434	10.2826	10.0102	21.2357	18.3411	27.7965	31.5575	10.608	12.0783	21.9298	15.2264	20.1061	20.5593	20.7345	20.9382	27.8076	73.7246	68.0722	47.4923	52.5363	69.4644	79.6846	28.9588	28.7194	26.2403	26.1338
pos_46	Tropinone	49.2	52.2	1.03396	C8H13NO	140.107	0.7606	1573.03	1661.29	1373.74	1658.84	1953.93	1744.08	1395.68	1209.47	1536.04	1226.27	1676.35	1252.37	1358.42	2911.37	1115.31	1431.46	1584.7	1959.35	1228.5	1193.79	1097.17	1105.41	1064.84	1280.99	1178.86	1359.84	1211.14	1303.13	1348.78	1214.02	862.1	754.142	650.591	705.862	509.647	736.05	1382.8	1397.5	1407.22	1403.98
pos_47	3-buten-2-one 1-(2,3,6-trimethyl phenyl)	49.1	57.9	-5.08025	C13H16O	189.126	7.74142	45.7217	39.8619	43.0314	45.4003	36.5645	37.7513	37.4036	34.9491	39.5456	41.5532	35.698	33.6918	57.1227	37.3474	36.4292	38.5381	36.931	32.7504	40.4422	41.7692	38.492	39.1371	40.6241	41.6622	40.7771	32.7904	35.2649	28.5819	37.0228	37.535	46.9803	37.4958	35.1277	37.5599	39.3043	46.9776	33.0616	50.1844	38.9284	38.7381
pos_48	Perillyl aldehyde	49.1	54.9	1.79803	C10H14O	151.112	5.34142	138.71	127.65	132.891	139.175	124.77	168.343	111.235	88.1078	74.6174	79.1105	81.9007	76.7055	56.9318	64.5582	83.0918	69.6183	77.1176	77.9854	103.901	121.192	100.383	115.667	100.949	110.637	105.332	108.625	107.669	93.4371	98.673	103.252	51.7269	53.5808	48.3106	36.8909	43.1542	45.1448	96.0464	93.3734	97.4726	98.3635
pos_50	Levocabastine	48.9	51.6	-3.06835	C26H29FN2O2	421.239	4.62185	1802.83	1779.66	1699.19	1604.03	1900.01	1501.09	1791.16	1733.89	1502.1	1689.56	1726.92	1439.84	1337.02	1935.69	1419.59	1826.06	1480.36	1737.95	1721.31	1633.95	1637.06	1469.41	1449.71	1678.72	1645.84	1894.91	1800.48	1822.03	1609.11	1644.38	1602.06	1683.58	1358.99	1469.33	1621.16	1721.37	1682.14	1653.69	1654.28	1651.98
pos_51	Phthalate	48.9	56.7	4.11514	C8H6O4	167.035	11.3965	169.707	168.472	171.591	160.14	179.466	153.089	175.456	146.139	158.714	150.644	136.927	134.613	211.689	162.345	145.68	162.345	161.536	169.961	161.911	165.713	175.473	149.426	159.344	168.532	154.715	143.706	154.81	159.678	147.856	149.888	171.097	172.523	159.554	168.975	160.036	151.471	160.758	149.364	151.951	148.449
pos_52	(±)-2-Methyl-3-(2-methylphenyl)propanal	48.9	55.5	5.03227	C11H14O	163.113	8.16902	168.068	163.578	173.497	165.75	165.78	155.184	140.372	144.657	141.535	139.167	123.972	135.919	224.296	133.011	138.684	153.764	147.8	147.988	145.047	156.712	155.922	146.556	145.389	151.464	151.232	136.754	138.732	143.921	135.942	139.889	172.967	130.706	133.115	143.142	140.982	136.847	135.531	145.742	143.104	145.318
pos_53	Caffeoylputrescine	48.9	68.4	2.55661	C13H18N2O3	251.14	2.10692	246.424	123.498	300.386	225.954	223.437	302.346	444.905	314.068	296.659	311.119	342.2	419.028	457.481	344.507	2121.09	348.971	613.917	470.538	359.158	376.813	321.303	1219.51	314.922	331.711	266.439	208.488	288.288	244.082	332.454	254.183	294.266	319.79	477.325	1265.92	486.153	700.29	322.121	324.776	331.124	331.82
pos_54	2-Phenylethanol	48.6	52.3	0.84886	C8H10O	105.07	7.01542	77.7009	63.3215	61.3715	62.4957	66.3145	67.171	60.5339	61.7765	47.6741	58.0402	54.0465	49.808	84.8044	55.2346	42.4654	58.5649	59.6166	68.3544	66.7683	68.1006	65.4005	58.8998	58.8387	80.3157	56.5154	63.6466	57.6832	63.6921	57.2506	67.9249	66.1456	68.0152	58.6645	53.8026	62.987	62.4722	61.4346	63.0959	61.5981	63.3409
pos_55	Indole-3-carboxaldehyde	48.5	58	2.2228	C9H7NO	146.06	2.64158	13.3648	9.96159	9.57592	17.5983	5.74062	9.66072	9.78588	11.2398	18.2896	17.7556	29.3189	41.6798	9.68778	16.5146	29.5694	20.6923	19.9526	10.8832	227.829	220.5	212.835	261.902	228.84	202.495	209.777	208.696	250.523	233.462	222.352	237.25	193.222	228.176	271.13	256.004	246.513	284.259	126.213	131.665	128.836	139.315
pos_56	2R-hydroperoxy-9Z,12Z,15Z-octadecatrienoic acid	48.3	52	-0.396024	C18H30O5	327.216	6.545	814.429	859.242	872.002	643.104	863.527	530.695	551.22	570.792	348.278	476.618	445.995	328.048	161.638	206.856	177.077	268.594	224.816	212.462	183.558	169.034	202.72	141.1	126.529	162.273	382.058	510.81	427.004	411.194	377.34	393.445	110.92	108.799	69.8632	40.9337	55.1406	53.9135	360.103	364.859	359.74	381.081
pos_58	Choline	48.3	51.3	3.36275	C5H13NO	104.107	7.6636	22.4238	27.8823	30.7878	23.472	26.5869	20.9182	32.75	27.2526	24.1964	28.5535	26.2099	25.0396	29.1858	29.0099	31.7083	33.1117	30.9493	28.3311	38.1733	41.5921	42.0265	36.7704	40.3055	38.1831	32.0695	33.3662	27.6073	32.8359	34.1582	34.3144	80.5417	97.4692	65.3681	77.5123	89.5581	108.16	37.426	42.7039	43.6616	43.4136
pos_60	Calcipotriol	48.3	51.8	1.47972	C27H40O3	413.306	3.64598	226.477	254.625	286.229	283.896	234.449	279.536	251.719	247.917	282.446	287.034	252.144	289.506	247.797	257.298	300.745	242.899	290.134	238.309	221.766	209.434	226.332	224.727	228.348	214.247	239.45	217.343	249.273	250.936	243.973	228.913	194.858	203.436	218.795	214.065	210.835	220.55	240.518	237.883	241.605	252.127
pos_62	Triethylamine	48.1	44.8	0.827495	C6H15N	102.128	13.6405	165.912	168.95	198.478	181.239	188.308	184.575	157.521	152.58	164.068	176.559	175.861	176.206	295.46	222.534	188.207	196.738	203.128	206.828	218.4	249.383	266.725	278.8	330.504	410.193	537.989	477.257	432.064	472.733	455.704	493.544	553.509	503.013	491.864	513.479	592.97	448.462	437.548	422.708	434.051	466.599
pos_63	2-(1-Propenyl)-delta1-piperideine	48.1	42.6	1.08706	C8H13N	124.112	0.7249	620.646	582.371	782.011	845.246	813.019	949.461	561.023	388.43	913.783	742.1	914.818	916.023	791.826	829.499	1421.03	652.169	956.044	957.05	1318.36	966.666	1185.15	1954.96	1962.95	1221.15	1996.59	1228.67	1899.6	2109.94	2157.39	1715.38	1511.64	1190.27	2005.48	1956.82	948.777	1406.63	1244.47	1229.54	1237.87	1232.81
pos_64	3',4'-(Methylenedioxy)acetophenone	48	43.2	1.51059	C9H8O3	165.055	2.12833	2053.17	2773.66	2691.55	2323.68	2390.44	2043.54	2882.58	2451.76	1899.15	2085.33	1950.95	1530.38	2408.41	1650.33	1152.61	1739.44	1890.65	1866.56	2707.5	3048.59	2465.82	2027.38	2348.69	2420.69	2150.67	2186.6	1916.59	2091.19	1681.7	2071.26	4135.88	3845.08	3693.18	3875.16	4109.31	4279.05	2529.2	2539.19	2556.27	2553.31
pos_66	Niacin (Nicotinic acid)	47.8	40.7	0.561137	C6H5NO2	124.039	0.6756	2799.44	3032.27	2831.92	2367.55	2994.17	2267.63	4178.39	4245.31	3431.18	4063.38	3554.92	2777.81	4714.2	4647.08	2900.95	4377.83	3703.4	4362.77	2225.19	2427.78	2259.4	1449.14	1663.49	2216.32	1666.36	2187.17	1800.27	1774.78	1684.28	1830.1	1911.98	1781.58	1407.43	1513.31	2168.65	2085.13	2796.06	2721.91	2722.12	2733.63
pos_67	Glycerophosphocholine	47.6	49.9	1.54991	C8H20NO6P	258.11	7.50655	0	1.80559	2.08319	0	0	0	1.19344	0	0	2.52988	2.59269	2.4859	0	10.8432	2.45257	4.10543	4.30906	6.50707	11.0329	16.6853	16.4037	13.7095	12.0859	15.3958	6.19676	15.4003	8.08053	14.6097	10.5938	11.1003	95.1488	98.7451	67.5308	78.5223	96.7223	95.1734	29.5568	26.3064	31.871	22.9784
pos_68	LysoPE(18:2(9Z,12Z)/0:0)	47.5	39.9	0.896065	C23H44NO7P	478.293	7.61363	20715	22277.5	29909.5	22838	25140.9	20654.9	32544.8	25102.7	22025.5	26821.3	25623.2	26424.6	21593	30815	32114.9	30512.9	29531.1	28113.1	42010.9	45176	46893	43565.7	39927.3	43530.6	31082.8	33990.9	33641.3	37014.3	32450.9	39623.4	126411	137105	90501.9	113016	140406	150372	45798.5	46222.1	46517.7	45731.9
pos_69	3-Hydroxyadipic acid	47.5	43.6	-0.205162	C6H10O5	325.114	4.52905	3462.94	3536.43	3437.89	3843.95	3521.14	3392.8	3878.38	3568.63	3847.04	3982.47	4016.52	3467.37	4301.73	4608.59	4301.89	4412.12	3907.81	4227.64	2993.24	2766.31	2807.05	2762.29	2828.65	2840.49	2850.74	3073.71	3148.63	3140.5	2889.38	2795.46	3566.68	3739.69	3289.04	3477.32	3755.14	3643.8	3616.59	3561.96	3660.31	3579.61
pos_70	PE(18:0/0:0)	47.4	44.1	1.83392	C23H48NO7P	482.325	8.94568	5224.92	5012.77	4835.6	4446.95	4958.86	3582.25	4074.77	3525.77	3066.06	3184.92	2733.27	2952.65	3081.03	3223.14	3155.14	3363.57	3048.03	2708.73	2569.56	2954.79	2972.47	2491.79	2839.89	2713.32	3128.42	3385.72	3178.47	3230.33	2884.63	3005.67	5304.16	4503.81	2927.3	3653.7	3450.13	2614.82	2926.94	2932.97	2900.76	2902.6
pos_71	1-(1-Pyrrolidinyl)-2-propanone	47.2	38.9	-1.01919	C7H13NO	128.107	0.839117	240.912	295.522	513.014	518.187	309.513	456.351	247.16	245.629	481.775	364.866	358.525	482.006	276.781	258.192	624.46	243.375	441.904	245.418	213.898	185.002	218.356	382.622	310.531	208.836	455.21	244.789	353.001	374.497	381.787	330.384	246.833	248.124	364.061	384.211	188.959	244.892	389.913	380.515	384.474	383.041
pos_72	(±)-2-Methyl-3-(4-methylphenyl)propanal	47.1	43.8	-1.0569	C11H14O	163.112	5.34142	106.216	96.8333	105.791	103.67	105.176	128.527	81.5519	76.7343	66.322	80.7977	65.1191	71.4978	87.2973	64.807	79.8436	73.1054	76.0543	76.1184	93.9914	87.7487	84.9893	103.144	94.4619	83.6313	80.4671	92.5873	79.7072	80.7303	79.7632	78.9315	50.5262	54.7626	44.9124	46.4879	48.452	43.4499	86.184	78.5701	82.9298	75.1928
pos_73	1,4,5-Naphthalenetriol	47.1	39.9	2.26626	C10H8O3	177.055	2.50597	406.698	190.367	191.93	292.633	199.447	316.36	536.803	316.288	331.358	275.804	275.038	561.37	170.484	417.8	808.685	304.539	453.283	447.091	469.19	417.383	423.207	433.205	642.344	419.712	487.124	419.401	484.878	649.239	542.082	618.224	683.456	656.414	837.36	794.381	744.199	760.072	485.775	475.975	482.107	476.381
pos_74	5-Ethyl-3-methyl-2E,4E,6E-nonatriene	47	40.4	1.25801	C12H20	165.164	10.0429	0	0	16.1175	0	2.30371	4.13277	2.94631	11.3171	6.84734	0	1.21933	1.1768	10.3809	0	1.54356	10.3093	1.14046	3.32533	7.11931	14.0784	0	0.103403	13.8886	4.02445	19.1888	6.16434	1.67432	6.82707	5.04964	6.27045	63.8618	90.4699	80.77	63.9725	59.3531	65.6334	10.8588	2.96965	16.842	8.79881
pos_76	Cochlearine	47	39.3	1.88924	C15H19NO3	262.144	2.71942	37281.5	45584.1	46607.1	39941.3	34735	36228.9	43626.7	36360.9	27834.6	37446.5	35007.1	29176	51616.7	21698.5	21816.6	29683.4	30274.1	26071.2	19070	21184.9	18679.8	20226.5	21370.5	19704.6	26272.3	23424	22405.8	23388.8	21812.8	21824.6	17515	19664	19161.3	24171.7	21259.6	17853.3	29875.7	30105.8	28922	29632.4
pos_77	Hydroxyhydroquinone	46.9	41.5	0.248003	C6H6O3	127.039	4.52905	51.1182	49.3351	53.2711	50.8191	52.1652	41.1453	47.5001	45.9558	53.4193	55.584	55.4136	54.7934	56.4397	60.4348	51.2383	62.7501	55.3701	55.3141	34.9917	35.1239	33.5782	37.3916	41.3257	32.8014	41.7855	33.8753	38.0479	37.9309	42.632	35.37	46.5932	53.0123	44.9585	52.9243	47.6217	49.2399	47.1245	49.9452	47.4822	50.9604
pos_78	Ricinoleic Acid methyl ester	46.9	44.8	-4.32202	C19H36O3	313.272	8.16902	171.689	188.557	212.066	179.357	195.276	221.15	202.656	181.257	126.37	156.96	145.432	156.716	154.498	135.92	139.95	129.745	133.767	145.669	108.085	123.787	132.527	167.524	122.996	140.112	120.949	136.25	150.154	166.593	159.116	147.353	549.962	585.508	375.691	409.131	438.144	449.895	208.79	203.727	207.703	204.371
pos_80	2-Hydroxy-6-oxo-6-phenylhexa-2,4-dienoate	46.9	43.6	-3.27437	C12H10O4	219.064	3.05422	113.306	106.994	113.034	92.7525	90.7845	108.804	108.571	124.845	114.018	120.967	115.709	128.797	95.3708	119.45	108.7	116.762	112.204	110.943	113.941	114.865	112.946	113.542	112.811	97.9604	111.859	122.966	112.582	101.481	123.015	115.931	118.099	132.363	121.059	119.871	119.603	140.938	120.85	121.826	120.868	108.541
pos_81	Aframodial	46.8	41.3	3.27787	C20H30O3	301.217	4.74965	4.94808	0.975789	3.40372	2.1656	2.55185	7.1724	0.0590658	0.129029	65.7119	20.974	68.465	579.622	0	0.001603	51.6558	0.457467	90.3082	0.790083	87.0541	3.65745	11.4895	382.508	147.999	3.83094	109.121	5.45539	13.5177	87.1226	162.753	194.451	0.483245	1.7267	196.078	15.6004	4.98429	5.51091	52.7	58.2514	45.116	53.5376
pos_82	DG(18:2(9Z,12Z)/18:3(9Z,12Z,15Z)/0:0)[iso2]	46.8	49.1	-4.46924	C39H66O5	615.496	11.8164	4871.61	5520.87	5903.64	5618.87	5756.35	5999.72	5323.28	4671.42	6129.5	5275.06	4864.9	5747.51	6833.05	5071.41	5084.64	5140.36	5446.25	4816.17	5502.14	5909.39	5648.09	5951.17	6450.95	5731.06	6143.96	5295.5	5456.46	5564.65	5825.58	5803.2	5613.71	5658.36	5889.48	5931.64	5889.44	5049.55	4529.1	4472.21	4505.24	4515.02
pos_83	3-amino-2-naphthoic acid	46.7	37.2	1.71383	C11H9NO2	188.071	2.3846	2973.27	3507.26	3407.13	4473.07	3353.44	4465.9	3078.74	3115.58	2796.91	3200.75	3578.15	3051.19	4359.91	2949.93	3504.18	3065.59	3498.63	3435.08	7390.81	8290.49	7130.59	7851.27	7264.63	7885.85	6014.57	6428.66	6266.87	6484.08	5407.97	6302.95	7121.36	8337.13	10304.3	11159.8	9105.93	10600.8	5482.04	5645.86	5508.52	5525.19
pos_86	9,12,13-trihydroxy-10,15-octadecadienoic acid	46.5	38.6	1.99579	C18H32O5	293.212	6.5664	4979.49	4805.51	4340.82	4092.03	4531.75	4761.89	3164.1	3184.78	2697.27	3113.37	3227.49	3003.2	1888.15	2090.67	2197.87	2079.95	2264.14	2219.75	1969.1	1939.31	1839.73	2122.22	1868.38	1993.4	2247.6	2613.03	2450.85	2475.68	2402.87	2436.95	1255.77	1382.35	981.18	969.041	837.206	877.561	2622.84	2648.54	2658.62	2639.12
pos_87	Schidigerasaponin F2	46.5	38.4	3.70571	C39H64O14	757.44	6.40222	587.119	428.91	631.837	629.407	568.299	790.486	451.98	510.038	521.376	634.829	479.969	621.814	627.8	825.015	767.501	590.236	696.049	392.952	999.391	880.253	1013.99	1103.01	1007.96	983.805	1123.18	1137.55	1368.3	1331.14	1255.76	1087.24	7293.34	6839.47	2343.54	2564.76	3279.95	3005.16	1107.81	1088.12	1149.36	1080.02
pos_90	Guanine	46.5	37.9	2.36766	C5H5N5O	152.057	1.44447	1382.57	1118.64	869.616	1757.4	953.715	1433.89	1308.02	1430.01	1068.88	1225.91	1497.42	1651.32	1029.09	1097.01	1087.59	809.153	1192.07	1467.6	1402.96	1216.81	1379.25	1317.92	1482.5	1035.48	1348.44	1370.77	1610.67	1598.62	1704.63	1777.49	1140.45	991.305	997.474	908.504	734.799	866.277	1545.84	1540.85	1606.43	1620.01
pos_91	Eicosanoyl-EA	46.3	33.9	1.57778	C22H45NO2	356.353	7.78425	6132.18	5385.87	5431.54	4568.38	5774.83	4441.47	3135.14	3055.61	3222.58	2853.91	2350.18	2511.14	5180.69	2994.15	3006.86	3229.15	2439.85	2618.7	2450.39	3199.99	2777.21	2666.31	2408.89	2630.63	2313.16	2582.32	2236.92	2156.17	2371.42	2160.62	5624.8	4736.99	3485.97	3667.93	4618.34	3783.24	2830.2	2952.82	2988.14	2919.68
pos_92	N-stearoyl valine	46.2	44.6	1.27656	C23H45NO3	406.33	10.6269	90687.1	89226.2	96066.9	90766	92637.3	87263.9	79814.8	80692.3	84139.2	80941.4	78770.3	77011.8	125790	86438.6	84772.2	87737	84886	90887.8	86954.5	92478.2	96278.1	83591.5	90056.8	89634.5	90124.3	80435.8	89633.3	77251.7	79442.9	81916.3	89964.6	81384.5	81056.7	82737.3	86657.7	77901.2	77697.5	76670.9	77116.4	77416.6
pos_93	4-(2,6,6-Trimethylcyclohexa-1,3-dienyl)but-3-en-2-one	46.2	36.4	-0.831899	C13H18O	191.143	4.7782	103.936	100.335	116.749	98.3264	122.827	113.316	182.461	190.387	199.632	202.042	179.031	172.036	141.987	175.626	138.523	166.416	161.744	177.942	12.4826	11.8065	7.60243	19.4787	11.2284	10.394	21.5095	13.0893	13.098	21.2925	29.4031	31.2629	11.9054	14.8003	12.3476	9.66255	11.5832	8.11228	87.1208	99.2686	91.793	94.2964
pos_94	trans-EKODE-(E)-Ib	46.1	35.3	1.78091	C18H30O4	333.204	8.1476	2310.51	2460.6	1764.04	1996.14	1893.49	2265.55	1292.71	1266.55	1110.94	1311.81	1159.35	1388.75	638.164	931.471	1707.34	916.468	1045.64	959.25	869.746	928.32	727.201	1388.43	791.728	896.617	859.68	986.614	961.186	1037.82	901.889	905.127	771.866	818.707	544.807	625.127	607.49	643.277	1031.71	1085.11	1068.2	1071.17
pos_95	o-Cymene	46.1	48.9	-12.6432	C10H14	135.115	9.51537	4.48669	5.99644	5.86786	6.56258	8.78117	3.79712	5.55474	10.11	6.38015	8.07927	4.52679	2.86718	0.0960171	2.8016	3.65239	4.161	4.09078	2.82292	7.49485	12.713	8.61048	7.0135	11.314	12.0275	3.22293	8.83184	7.93242	14.2893	11.3428	12.7751	59.7032	56.236	40.3058	43.8801	52.7161	45.3733	16.4543	15.2272	19.8395	20.9343
pos_96	4-Vinylcyclohexene	46.1	32.7	0.313622	C8H12	109.101	9.50823	18.5063	18.2972	19.7232	23.6521	18.0133	17.3734	18.494	19.648	17.5727	22.3583	16.5339	19.6127	18.2828	34.1514	26.6337	19.6013	30.2783	15.8029	22.6647	25.2874	16.8785	16.9007	21.8599	25.3712	34.2726	50.0914	37.3515	60.8657	42.9057	42.6756	258.533	215.646	123.86	156.942	139.437	126.421	55.4283	52.2324	51.8191	56.5529
pos_97	N-lactoyl-phenylalanine	46	41.1	7.3244	C12H15NO4	238.108	1.7864	355.253	557.295	1750.43	1343.47	704.267	1126.23	542.459	644.782	1797.32	1426.52	1089.85	1952.51	458.061	833.074	2540.5	585.594	1630.87	595.095	776.499	409.528	471.489	3383.27	1859.11	570.482	2587.87	890.497	2069.15	3085.03	2469.06	1560.89	593.57	840.121	2775.95	4002.46	621.644	1289.53	1421.66	1450.63	1422.54	1435.23
pos_98	7-methoxychromone	46	34.9	2.53734	C10H8O3	177.055	6.45933	121.925	109.658	130.175	123.364	116.044	116.562	111.686	104.257	111.514	107.033	105.687	97.705	155.838	112.575	103.817	111.917	96.9844	112.227	121.095	115.911	110.581	117.933	120.843	129.85	133.256	109.131	116.227	111.37	116.042	106.452	153.6	119.363	113.908	116.9	112.696	105.282	105.246	119.291	106.315	97.0431
pos_99	PE(17:0/0:0)	46	38.2	2.12683	C22H46NO7P	468.309	8.3332	1311.55	1306.53	1258.92	939.053	1308.34	871.106	1195.5	1095.18	708.925	849.989	799.379	573.787	638.544	738.308	552.037	829.239	697.159	608.99	698.979	869.648	789.416	540.016	598.815	693.917	636.975	778.364	665.637	688.057	581.617	676.055	1258.32	1017.92	576.278	589.008	770.247	587.448	701.206	724.062	688.394	704.109
pos_101	3-Ethyl-4-methylphenol	46	33.1	-0.0686155	C9H12O	137.096	4.7782	90.6407	94.1744	97.1216	83.1336	100.039	83.4671	151.404	168.215	142.77	175.104	148.219	134.031	136.115	165.632	98.2359	152.219	132.245	151.76	6.44684	11.3089	13.5044	10.9313	13.0673	3.28103	23.927	25.1826	25.0655	23.9939	21.7701	23.3734	14.3885	9.08854	14.2417	5.41213	5.57347	3.00341	80.3321	78.305	84.5214	84.7329
pos_102	(4-Methylphenyl)acetaldehyde	46	35.1	-1.32948	C9H10O	135.08	4.62185	54.434	61.9	60.438	54.7803	58.9414	42.2747	49.206	36.4446	26.2648	36.4719	29.9861	26.3153	20.4111	29.6951	19.9604	31.2449	28.8471	31.4683	33.9534	47.6524	41.8115	36.4077	33.266	43.7676	41.2766	44.2208	43.8592	39.1754	35.6343	40.9925	38.9716	43.0932	40.1094	37.6725	37.3936	40.8609	40.8704	46.4779	38.818	43.6816
pos_103	Capsicoside C2	46	44.8	4.13825	C44H72O17	873.488	4.04433	2102.63	2142.67	2121.73	2364.1	2180.57	2173.4	2288.64	2222.57	2303.53	2314.34	2243.16	2240.91	3044.74	2481.85	2395.08	2454.77	2315.96	2474.49	1816.49	1795.39	1864.89	1748.44	1795.57	1789.17	1833.59	1810.82	1853.16	1802.5	1747.78	1695.93	1820.94	1781.13	1778.2	1810.7	1931.44	1844.1	2129.99	2059.91	2153.97	2090.16
pos_104	17-Methyl-18-norandrosta-4,13(17)-dien-3-one	45.9	42.9	0.205695	C19H26O	271.206	4.52905	45.1758	34.4313	44.1286	46.0846	37.5556	47.8776	42.0126	44.8717	46.8228	48.0361	53.3158	74.909	44.993	60.6868	55.2249	51.4957	56.6118	55.7405	39.9292	35.7964	42.9025	48.7349	42.1277	34.3596	34.7995	34.1196	39.5934	33.8314	35.7991	35.5352	43.4668	48.2831	46.6374	42.6502	31.7853	57.5523	46.0006	49.0503	52.0735	45.6061
pos_105	(-)-(E)-1-(4-Hydroxyphenyl)-7-phenyl-6-hepten-3-ol	45.8	64.5	22.2552	C19H22O2	305.152	2.5131	444.903	420.116	380.658	403.383	345.455	399.948	369.449	406.89	344.151	376.497	339.823	357.231	608.323	732.873	542.115	663.18	557.542	592.082	420.137	365.381	387.181	471.132	375.196	426.848	383.41	398.271	359.048	431.221	331.421	383.898	572.496	581.96	611.558	657.601	602.157	687.082	475.317	492.18	464.9	414.324
pos_107	Portulacaxanthin I	45.8	53.4	20.3284	C14H16N2O7	325.11	5.44065	26.4571	25.6935	24.0573	32.4834	40.6394	51.734	56.1173	53.4515	60.9638	65.1784	58.195	56.3617	40.4972	63.7807	68.5192	54.2166	72.9066	71.1958	52.3921	56.5004	48.1982	57.2285	43.2672	43.1685	70.31	66.8047	57.7927	60.75	56.1961	61.6281	114.141	99.0152	83.4148	180.722	81.3613	106.73	66.225	60.6739	63.0069	57.0895
pos_110	Phenol	45.8	32.4	2.48289	C6H6O	95.0494	2.19258	22.584	35.7409	34.5514	31.7454	31.9014	24.5117	35.1589	22.7741	23.2823	23.7233	24.0503	16.0223	20.5448	12.5993	12.4833	23.748	22.204	21.0148	32.5377	42.4327	39.0067	25.711	30.191	32.1153	29.0123	24.3561	24.8569	19.2518	17.2172	22.8405	22.3457	21.6769	16.002	18.6129	22.0159	29.847	22.7122	26.2867	27.144	27.1419
pos_111	Toluene	45.8	39.5	-2.55246	C7H8	93.0696	1.95058	22.4033	21.7321	26.7998	30.0795	19.7445	29.0791	21.7578	23.3608	22.0516	19.6861	24.0371	30.4357	20.9327	21.9982	22.1675	19.4226	23.9152	19.6458	35.5595	39.3943	37.9177	33.7797	37.155	33.4913	38.7525	30.8986	30.9582	34.9239	33.8512	35.4209	27.3662	43.01	43.7369	37.224	32.9008	41.0667	32.8866	30.9037	28.596	32.0807
pos_113	β-Farnesene	45.7	48.1	-3.74182	C15H24	205.194	11.6243	10.2996	3.70203	6.25788	13.4053	0	8.91846	0	18.0241	9.88944	9.30132	3.8802	3.31363	2.90192	0	5.69384	12.3178	1.30345	5.02253	23.3932	43.1343	15.1619	1.88787	2.29715	3.39874	5.52328	8.40862	9.34303	15.5982	11.3985	13.6485	14.4663	19.0201	43.6581	37.3915	27.8641	14.6309	11.7891	3.47891	7.19911	0
pos_115	Capsicoside C3	45.7	43.9	2.6159	C44H70O17	871.471	3.99507	1622.73	1743.75	1636.54	1665.09	1675.74	1710.85	1909.75	1930.27	1863.47	1929.88	1869.36	1780.71	2321.96	2151.12	2028.9	2058.84	1989.28	2027.99	1731.97	1714.81	1641.84	1414.86	1535.99	1678.41	1570.18	1853.09	1745.21	1634.01	1556.81	1555.23	1645.87	1645.7	1531.14	1519.61	1832.15	1771.93	1760.73	1748.84	1775.79	1694.88
pos_116	Isoquinoline N-oxide	45.7	35.2	2.01823	C9H7NO	146.06	2.3846	498.411	610.211	581.285	720.494	545.774	714.244	496.934	509.734	463.872	521.735	568.664	492.3	724.989	458.178	560.578	477.516	559.947	557.227	1167.41	1338.1	1145.73	1230.8	1193.36	1267.14	990.325	1064.58	1034.65	1064.64	897.394	1021.53	1172.4	1362.47	1680.57	1845.37	1485.17	1743.36	923.633	921.31	901.46	913.645
pos_117	Tricycloekasantal	45.6	42.9	-7.13607	C12H18O	179.143	7.97698	121.301	152.731	124.902	122.038	136.145	112.481	95.9237	90.1545	80.504	107.428	100.5	86.7039	48.2536	69.7152	63.4447	66.9963	77.8743	68.2673	59.4893	57.8904	53.7479	50.9209	55.8786	57.5668	35.5521	51.9205	39.9369	43.0992	35.0091	52.4129	28.0123	34.5566	26.2645	25.1114	17.7839	12.1806	69.6868	79.2657	61.8822	72.2896
pos_118	11-methoxy-12,13-epoxy-9-octadecenoic acid	45.6	34	0.431573	C19H34O4	309.243	8.47527	782.562	776.602	766.224	713.055	740.584	937.669	538.256	527.869	508.689	622.234	552.18	613.723	441.472	479.662	805.578	411.279	472.047	608.621	500.875	538.999	471.146	661.709	460.368	546.272	492.382	503.634	502.276	508.188	562.579	591.511	452.322	528.221	434.653	454.591	598.462	599.759	555.668	526.024	558.29	565.344
pos_119	Withanolide B	45.6	37.1	-0.035717	C28H38O5	455.279	7.16462	924.28	894.182	880.764	824.709	834.417	829.971	689.9	716.655	516.88	683.549	727.118	541.845	709.4	601.601	550.388	647.865	695.403	731.628	683.42	603.824	687.58	482.007	658.904	716.897	598.129	566.87	559.647	510.69	648.059	605.607	476.337	566.743	465.785	376.96	423.07	516.494	644.998	672.884	662.873	663.354
pos_120	Neogitogenin	45.5	32.5	1.90707	C27H44O4	433.332	6.40222	3145.76	2329.49	3597.98	3720.55	2970.48	4500.8	2515.99	2821.01	3146.35	3620.4	2691.33	3729.51	3771.59	4707.39	4394.01	3432.27	3929.26	2015.18	5864.18	5117.44	5884.34	6655.4	5655.38	5632.1	6777.21	6401.76	8002.2	7434.38	7429.2	6563.14	42766.3	41498.6	14899.7	15337.2	19441.1	18772.7	6716.62	6422.12	6650.05	6525.09
pos_123	2,5-Dimethyl-1H-pyrrole	45.4	30.6	1.50908	C6H9N	96.0809	0.7249	76.4446	70.9835	104.201	118.624	106.76	128.908	71.7461	44.0792	127.43	95.0484	119.298	127.685	100.533	104.352	196.336	82.0207	128.635	121.791	195.918	137.589	178.813	302.451	289.262	178.586	301.161	185.099	286.806	331.282	332.797	269.426	221.725	171.038	306.165	303.261	144.049	223.454	179.451	182.369	186.974	176.356
pos_124	1-Isothiocyanato-4-phenylbutane	45.4	36.1	2.38982	C11H13NS	192.085	7.6279	137.147	143.628	132.09	128.559	127.538	124.865	119.227	109.313	118.392	118.979	99.6599	105.72	181.602	110.824	111.935	132.104	114.125	124.069	128.92	126.998	124.486	116.876	120.863	145.447	128.68	127.161	116.216	127.114	115.482	119.119	145.37	107.4	107.166	128.921	115.879	106.667	118.754	130.626	110.345	111.483
pos_125	2E,4E,6E-Nonatrienal	45.3	42.6	12.5801	C9H12O	137.098	9.50823	4.84901	4.0922	4.26287	3.34264	1.32345	0.254317	7.85493	6.29746	8.62372	5.99065	5.68356	5.00038	0.694934	3.82452	2.69175	4.54789	3.61822	0.929027	4.02606	4.02423	4.63985	1.66287	4.33062	9.50759	10.0414	14.307	9.46203	21.3223	8.62563	7.29407	81.2797	70.3595	42.6435	47.7477	57.8361	40.9933	14.166	15.1383	18.8638	23.8047
pos_126	(S,E)-Lyratol propanoate	45.3	30.8	0.873752	C13H20O2	209.154	8.08335	155.582	137.864	127.579	109.749	122.294	130.168	70.6097	68.5486	61.718	61.1072	59.9489	64.1215	38.5768	51.2872	85.7838	44.4847	57.9326	57.7842	86.5863	88.4415	74.1572	106.469	67.3699	87.5878	75.6478	76.1032	79.0442	75.2889	68.0239	76.6425	54.251	55.3155	41.4445	46.0768	46.6921	59.9607	83.8095	81.8716	78.6153	81.9668
pos_128	Tigonin	45.2	33.6	0.423086	C56H92O27	1197.6	4.15855	279445	300424	283199	290928	299004	262658	330963	346514	319360	349765	339884	290822	367539	391491	309721	353622	344355	357317	128144	118731	107636	129812	119334	111570	118329	122620	121023	127538	122357	121703	110563	113044	135238	127042	140155	129174	227209	224345	228365	227873
pos_129	3,5-Dihydroxy-6-methyl-2,3-dihydro-4H-pyran-4-one	45.2	31.4	3.66626	C6H8O4	145.05	3.55318	3.70077	11.54	9.61926	13.7678	8.63158	11.7078	10.4885	10.9905	12.7322	11.525	18.1578	19.0077	0	10.1444	19.9911	8.47234	6.45678	9.3352	47.4265	34.7533	38.5019	45.187	46.0795	39.4221	49.6248	45.4581	50.4008	50.9239	46.9837	44.7933	42.1998	46.9161	47.6552	47.4412	48.5507	47.6235	34.4578	31.7261	27.4525	26.8365
pos_130	Feniculin	45.2	34.5	1.80141	C14H18O	203.143	7.74142	231.294	236.422	233.81	223.812	228.231	217.227	201.149	204.119	212.189	217.604	194.146	189.735	329.509	218.503	194.716	217.587	214.893	211.95	234.545	224.87	230.31	238.262	228.748	233.897	225.197	223.083	222.571	239.433	223.135	212.514	261.751	202.344	205.213	219.041	236.064	204.045	219.301	228.567	224.69	226.136
pos_131	Retronecine	45.1	33.2	-1.67448	C8H13NO2	156.102	2.31393	13.5245	19.3345	11.0553	19.5041	17.0291	11.4819	16.5494	25.7335	11.1928	23.0345	25.1933	11.435	22.8788	20.0247	11.9041	27.2794	11.7303	12.8505	43.8246	35.1294	36.6534	226.645	119.607	50.0057	142.243	38.9304	111.801	141.453	153.181	166.824	34.706	46.2686	182.882	153.62	30.2113	48.3159	58.664	64.1936	62.0659	65.5633
pos_133	6-[5]-ladderane-1-hexanol	45.1	29.8	1.45491	C18H28O	261.222	7.64218	72.7338	93.837	93.2597	99.9807	71.2837	164.126	120.69	113.231	172.905	115.228	151.865	241.05	125.297	101.622	164.81	113.094	135.053	120.711	163.201	167.11	172.849	269.267	202.682	160.727	175.767	154.211	180.195	175.859	209.699	186.17	208.763	255.712	298.587	275.31	200.506	210.006	175.674	180.715	184.483	186.66
pos_134	2-aminohexadecanoic acid	45.1	42.1	2.39832	C16H33NO2	272.259	6.77985	314.318	472.769	313.841	373.778	297.072	316.549	423.023	433.358	410.27	398.06	457.062	298.879	369.463	235.53	258.313	392.008	284.81	341.402	102.141	105.055	107.876	84.7355	91.8014	92.0039	110.92	106.265	131.392	128.629	115.561	114.356	439.496	359.998	171.538	153.712	185.009	147.21	239.102	238.269	246.598	239.427
pos_135	2,2,4,4,6,6-Hexamethyl-1,3,5-trithiane	45.1	36.6	0.802118	C9H18S3	223.065	6.03243	510.377	587.426	452.959	581.738	460.082	460.634	675.766	426.322	407.187	428.406	510.14	487.387	854.96	743.64	366.752	548.202	501.506	604.502	642.221	652.768	703.099	510.481	652.974	712.203	948.218	675.765	650.238	580.065	834.83	798.009	912.847	673.673	652.265	552.265	641.645	571.201	546.769	570.393	503.607	507.464
pos_137	Melongoside N	45.1	68.7	-12.4797	C45H76O19	921.494	4.13713	146.197	147.816	138.421	124.121	150.514	169.255	157.707	171.533	145.193	172.666	170.746	157.711	141.103	194.334	157.339	186.029	189.498	155.514	136.751	135.145	109.42	98.5256	135.961	103.517	114.231	152.539	117.491	135.736	146.98	123.887	123.465	143.71	140.603	128.473	141.18	136.667	138.096	131.836	160.531	138.71
pos_141	Acetoacetic acid	45	26.6	0.216654	C4H6O3	85.0284	4.52905	27.0723	24.8528	24.5061	27.8122	23.8273	25.9127	31.1336	24.3548	26.7305	28.1198	31.0241	25.774	36.73	29.8599	29.83	31.0524	30.0883	32.9463	24.2651	25.5202	20.1299	21.0432	24.5016	24.0367	23.2364	24.7292	27.0909	25.0206	24.873	19.6456	31.7553	30.1833	27.8649	26.5213	27.9771	29.3438	29.098	27.8411	25.6011	24.572
pos_142	Stigmastentriol	44.9	27	0.471148	C29H50O3	429.373	13.3985	21035.2	20893.7	24223.6	22192.6	22444.7	22769.2	20380.5	20078	21981.1	21715.7	21197.9	22194.5	21452.2	18313.3	22858.8	20682.6	21540	20549.8	22259.2	19394.6	20919.4	18766.6	19596.4	19881.9	17394	16277	15955	18113.2	19243.4	19912.4	16619.6	17659.6	16116.9	14481.6	15085.6	16719.6	15481	15071.2	15114.5	15284.5
pos_143	Isovalerylalanine	44.9	30.7	2.17293	C8H15NO3	174.113	0.7249	8796.87	9637.02	8696.44	8416.91	9065.47	8145.92	11530.8	12480.6	9225.23	11309.8	10267.2	8960.16	17004.1	13084.1	8615.87	13717.8	10705.4	11718.4	8997.21	9243.27	8703.58	7656.91	8354.75	8665.53	8653.23	9942.62	8421.6	8979.96	9236.67	8822.64	9115.16	9912.75	8601.09	9000.44	10731.4	9931.13	9600.02	9817.23	9657.67	9641.6
pos_145	9,12,15-Octadecatrien-1-ol	44.9	51.3	-12.9408	C18H32O	265.252	11.6314	169.512	156.678	163.799	167.086	150.101	156.144	133.683	200.838	144.039	146.364	135.125	126.923	208.223	144.897	153.572	181.386	136.638	138.132	229.906	251.585	177.044	133.686	144.531	142.372	149.307	160.048	174.32	151.951	157.879	179.793	186.929	182.116	257.96	206.709	213.514	167.448	152.296	154.516	142.733	139.632
pos_146	N-Despropylpergolide	44.9	41	3.5926	C16H20N2S	273.137	5.6905	1404.24	1375.75	1260.96	1172.24	1416	1196.73	1505.69	1495.04	1401.54	1486.77	1445.39	1231.03	1567.25	1646.95	1223.62	1642.76	1394.63	1655.44	1472.73	1398.46	1433.29	1224.31	1314.28	1481.12	1306.72	1509.08	1471.58	1442.64	1385.04	1414.77	1479.08	1442.39	1273.55	1210.68	1432.9	1408.02	1442.98	1425.84	1462.08	1448.61
pos_147	Flavidulol A	44.9	79.3	-77.0793	C17H22O2	259.149	11.2681	274.368	260.843	286.179	272.359	268.716	277.549	226.509	228.64	253.295	227.278	234.591	227.421	331.819	250.967	249.788	263.834	247.546	257.763	260.265	257.647	278.756	258.273	257.441	286.449	248.324	254.729	244.46	241.121	255.207	253.534	274.317	250.291	241.346	243.868	264.319	240.14	250.843	221.522	260.872	239.409
pos_148	4-(3-Hydroxy-7-phenyl-6-heptenyl)-1,2-benzenediol	44.9	29.7	-1.29777	C19H22O3	299.164	5.92537	80.6922	71.3142	61.9265	65.49	87.97	69.3058	96.9735	109.769	97.5391	116.308	115.137	89.6706	74.5554	134.056	91.4937	136.757	100.149	131.838	81.436	79.6703	76.6185	67.0678	65.7302	93.589	71.6137	87.7419	91.116	93.7983	73.746	88.3617	91.9212	90.0439	65.1149	65.9534	78.5427	89.4557	94.4535	94.5033	90.9149	97.058
pos_149	Elliptinol	44.9	57.4	5.06765	C20H18O6	355.119	3.83088	212.05	246.355	212.908	195.641	245.308	250.267	333.124	345.754	225.364	272.58	308.269	290.471	246.512	289.295	290.378	310.486	305.683	304.194	491.617	385.229	423.746	525.267	458.493	481.522	451.091	519.922	490.12	541.189	452.501	488.922	412.897	445.17	506.507	541.114	488.337	497.797	405.584	387.282	373.213	382.266
pos_150	Gabapentin	51	71.8	1.80669	C9H17NO2	136.112	11.6314	174.238	171.993	189.865	179.452	182.784	163.621	164.045	143.898	151.594	152.975	142.901	158.871	245.508	165.283	157.452	177.49	138.484	173.9	178.845	203.206	188.316	169.482	188.534	183.025	158.777	175.033	180.173	165.814	190.031	181.208	195.983	172.791	197.839	182.337	189.919	183.234	179.124	157.406	181.148	176.256
pos_151	Gingerglycolipid B	44.8	30.8	2.4205	C33H58O14	701.374	7.37163	1670.19	2151.81	1970.73	1583.78	1823.93	1817.71	1854.54	1990.19	1666.6	2107.22	2187.85	1995.75	1690.17	2029.01	1797.44	2272.81	1977.93	1960.1	4311.09	4803.64	3778.98	6050.15	3929.26	4379.25	3248.34	4835.69	4095.85	4909.12	3779.43	4287.49	18830.7	18540.9	10917	12816.3	19011.8	16023.5	5027.49	4849.79	5076.33	5072.91
pos_153	(+)-Anhydro-beta-rotunol	44.8	25.6	0.141998	C15H20O	217.159	5.98247	0.718905	0.369404	0.303679	1.88764	0.839004	0.23977	2.46907	0.351351	0.741967	0.633098	0.81477	3.06022	0.046286	20.3201	1.51146	1.14838	31.5298	0.0350249	0.464783	0.040646	0.14985	2.73376	0.0648884	0.0420839	13.9163	42.3922	10.5907	44.4066	25.0348	13.8071	207.517	218.023	92.3443	895.076	176.989	162.494	59.07	57.409	61.042	56.1632
pos_154	PC(18:1(9E)/0:0)[U]	44.8	30.8	1.72372	C26H52NO7P	522.356	8.26895	5379.14	5390.05	6781.74	4773.33	5457.91	5021.88	6151.04	5224.54	3841.31	5246.81	4780.79	4395.58	3820.43	4769.65	4402.58	4832	4993.66	3919.42	5351.25	6059.76	6098.04	4614.87	5375.5	5952.52	4554.89	4961.85	4787.52	4967.65	4704.58	5577.54	13593.2	14180.9	8541.15	10011.5	13661.3	14467.3	6023.57	6188.08	6077.12	6147.54
pos_155	3-α-hydroxydeoxygedinin	44.7	34.3	2.1462	C28H36O6	469.259	5.92537	42210.2	41686.1	33343	36290.8	44991.6	33943.9	55611.6	52915.1	51897.7	60726.9	64731.3	48253.5	44351.6	78177.1	46603.2	67983.7	55150.1	70045.3	42757.3	39447.7	40260.5	33746.3	35876.1	42938.8	37714.2	46498.7	47375.8	50848.8	42861.9	43698	43925.4	46596.1	36686.2	35393.9	43744.3	46295.2	48457.8	48484.7	49107.9	48558.1
pos_156	Methylcyclopentane	44.7	26.3	-2.15261	C6H12	85.101	12.0941	422.975	424.694	436.341	428.625	432.06	381.453	368.316	376.38	401.76	372.807	353.758	349.688	560.468	390.513	369.699	393.696	384.602	387.622	412.089	424.027	427.386	375.659	425.473	416.885	411.136	403.689	396.211	369.201	398.251	373.799	429.162	377.831	374.469	392.804	420.423	383.979	379.543	394.018	392.129	378.252
pos_159	6E-Octene-2,4-diynoic acid	44.7	38.4	4.41594	C8H6O2	135.045	2.62018	28.8833	20.7624	31.1493	31.0401	27.9315	46.5722	36.5127	33.6254	33.9615	35.2621	37.2499	72.5937	41.1132	32.6469	402.353	38.3347	43.7347	48.3743	32.4069	28.8703	40.329	263.32	40.4674	36.3754	27.8949	24.1951	27.5824	33.1666	26.5257	29.9429	78.6351	93.1541	158.799	163.387	212.838	220.711	82.4876	81.1992	89.7867	84.1577
pos_160	Asparagoside F	44.6	33.5	4.93881	C50H82O22	1035.54	4.15855	16224.6	16544.9	16240.7	16684.6	16963.3	15818.9	18167.2	18522.7	18712.5	19350.3	19237.8	17721.9	20448.8	20835	18759	19754	19233.4	19764.3	10034	9103.92	8948.51	9569.83	9586.36	9191.54	9833.1	9980.76	9658.16	9909.56	9706.06	9503.09	9108.76	9959.68	10640.8	10157.1	10523.7	10589	14425.7	14522.3	14631	14748
pos_165	5-Aminoacenaphthene	44.5	36.3	1.84738	C12H11N	170.097	7.31453	210.084	193.381	211.42	184.107	208.842	183.865	148.362	164.406	161.204	164.842	151.662	149.158	234.88	165.073	163.359	164.594	163.658	159.561	174.072	182.056	179.642	182.108	172.55	180.495	171.725	165.382	157.503	161.134	168.863	145.478	189.845	164.65	155.871	163.728	175.57	162.448	164.341	165.159	174.234	159.749
pos_166	N,N'-Dicyclohexylurea	44.5	32	1.1722	C13H24N2O	225.196	6.12453	4109.52	3835.46	4045.19	3989.45	3821.67	3786.99	3560.74	3473.71	3519.69	3642.9	3350.06	3387.18	5485.93	3705.13	3555.78	3945.82	3637.19	3866.14	4136.49	4178.45	4119.74	4110.16	3991.55	4057.66	4194.46	3865.6	4024.45	4013.34	3846.24	3862.41	4713.42	4013.13	3906.17	3982.92	4178.73	3888.77	3944.51	4038.34	3958.47	3864.9
pos_167	[10]-Gingerdione	44.5	51.1	-16.1007	C21H32O4	349.232	7.97698	506.7	427.989	399.419	355.86	285.605	622.512	149.687	161.015	182.281	233.929	155.47	250.572	80.7737	113.476	651.021	153.956	222.409	250.5	146.762	210.887	117.109	425.715	146.093	175.611	131.218	109.939	152.111	109.332	134.117	126.334	202.734	216.112	125.763	148.525	141.516	179.565	193.744	221.799	202.445	188.984
pos_168	p-Chlorophenylalanine	44.5	59.4	4.15017	C9H10ClNO2	200.048	5.4692	100.051	78.8437	94.9167	83.8561	85.388	102.089	68.7211	78.1587	69.8025	78.5435	69.4195	60.868	67.6594	60.2417	63.3089	55.7193	60.0083	75.9619	73.7746	72.7992	67.853	64.8101	65.4188	75.345	80.0612	80.355	78.0207	72.0319	81.6676	78.6101	67.7756	71.0494	59.9319	48.9219	53.1206	51.8467	63.7794	79.4879	73.1397	70.705
pos_169	(±)-Anisoxide	44.5	27.2	1.94828	C14H18O	203.143	5.14155	70.3446	68.7085	69.91	78.5409	64.9008	65.6175	62.3624	58.4884	54.322	74.2002	62.6437	61.813	99.6398	64.2437	66.2766	65.9035	59.9471	64.1132	77.3458	71.8938	76.2009	80.322	76.1828	70.8875	70.6517	70.0537	65.8276	69.3639	74.7676	61.0458	84.4968	68.6345	70.4462	83.0707	78.5518	66.5538	66.9798	62.604	68.126	69.963
pos_172	(9E)-Valenciaxanthin	44.4	26.9	0.22595	C27H40O3	413.306	3.91655	1542.76	1656.76	1657.02	1808.8	1708.45	1749.38	1953	1940.72	1949.67	2063.35	1961.75	1848.96	2265.3	2241.27	2268.82	2126.82	2178.59	2082.58	1471.08	1400.29	1406.55	1328.81	1333.37	1409.06	1466.94	1603.41	1595.42	1562.33	1424.59	1392.85	1331.94	1439.98	1392.47	1398.13	1579.87	1557.43	1750.67	1684.73	1699.95	1707.88
pos_173	Lopinavir	44.4	43.3	-11.7291	C37H48N4O5	629.371	7.4209	6049.72	6110.15	6127.81	5783.04	5759.21	5664.75	5318.71	5277.83	5234.19	5386.69	5114.92	4938.97	7454.09	5640.54	5227.53	5620.68	5518.29	5743.18	6137.75	6451.71	6443.07	6214.54	6340.61	6379.09	6248.84	6164.56	6361.43	6102.72	6231.39	6133.65	7174.73	6290.06	6202.6	6196.88	6628.82	6207.83	6291.16	6293.93	6311.15	6225.71
pos_174	Sterol	44.4	29.5	2.98253	C17H28O	249.222	7.97698	2346.83	2617.39	2312.12	2298.81	2401.53	1963.8	1780.63	1855.64	1492.44	1773.58	1838.78	1597.89	1063.36	1254.79	1192.51	1375.14	1397.2	1401.11	1094.75	1100.78	1086.59	992.97	1033.15	1111.49	793.082	972.394	868.164	931.198	882.562	932.379	662.321	699.814	521.889	433.315	411.183	426.595	1311.78	1293.87	1342.51	1281.41
pos_176	Isoscopoletin	44.4	34.7	-1.40051	C10H8O4	193.049	2.19972	9.20002	9.65013	31.1437	3.01705	8.69185	4.51307	35.8945	41.2357	35.2415	45.5453	39.7373	31.3783	11.2809	37.123	24.2939	34.6692	25.6757	34.8498	19.2163	12.0654	11.1433	7.58278	10.2114	7.27165	13.4456	10.0349	10.5554	10.5891	14.1244	9.30773	6.2514	10.9597	9.59126	10.7396	10.6604	23.5776	12.4818	30.0842	20.8458	24.8469
pos_177	Allomaltol	44.3	31.1	-2.25655	C6H6O3	127.039	3.7238	195.358	178.379	202.363	189.577	181.45	184.598	177.781	176.244	182.688	181.609	186.243	169.31	276.246	189.821	183.839	193.126	185.823	220.48	192.14	200.335	202.293	209.02	214.08	192.958	213.701	200.204	219.77	201.115	206.767	182.216	221.331	196.919	204.781	210.049	228.772	205.835	196.655	209.624	189.239	214.677
pos_178	B-(4-Fluorobenzoyl)propionic acid	44.3	32.5	6.07215	C10H9FO3	197.062	3.21125	24.0155	22.8737	23.5085	26.2211	21.7987	22.9381	31.8136	38.3546	29.958	29.7127	26.6548	29.622	15.5647	29.2303	35.0677	34.7548	28.6708	33.4597	76.7236	64.4785	70.7257	60.1342	57.6075	72.9759	66.7965	72.4972	78.1458	79.7535	72.0485	69.6785	67.8885	76.3265	81.664	86.3214	81.3552	82.2028	49.8776	48.287	51.715	46.8312
pos_179	1H-Pyrrole-2-carboxaldehyde	44.3	30.7	2.65972	C5H5NO	96.0446	0.682733	34.4747	32.9784	33.0516	34.5333	38.0396	28.223	47.7002	45.6164	51.1963	41.1713	50.7441	41.9935	38.8345	50.8597	45.5666	52.9603	54.904	40.4269	25.9588	32.1348	28.1981	19.9349	24.3916	27.5104	26.9982	28.9207	20.3792	21.5271	28.2985	20.0281	18.4892	27.8657	21.5467	21.8664	24.5041	30.1771	33.2916	35.9218	34.6007	38.2312
pos_181	PA(16:0/0:0)[cyclic]	44.2	36.7	-5.46218	C19H37O6P	393.238	7.94128	79.84	96.5367	90.1659	91.7414	84.0174	89.3914	93.6441	84.5181	76.1813	80.0415	68.2832	88.9671	118.824	76.4558	74.083	80.4965	81.7539	78.9567	78.3774	88.02	93.0214	76.0507	91.0011	84.2081	78.3993	90.8311	85.7547	81.0711	76.9102	90.0779	108.666	92.4608	74.5728	88.4019	75.7424	62.6534	85.7907	81.073	76.2866	79.5719
pos_184	2,2-Dibutyl-3-(4-methoxyphenyl)-4-methyl-2H-1-benzopyran-7-ol acetate	44.1	24	2.27889	C27H34O4	423.254	5.9325	22844.7	22653.3	18745.6	19842.3	23942.4	18797.9	28772	27678.6	27145	31001.7	32812.3	25297.7	24810.5	39055.7	24676.7	34726.5	28742.1	35784.7	22955	21732.2	22267.5	18775.9	19922.9	23649.5	20823.1	24899	25517.5	26720.5	23322.7	23688	24240.2	25308.2	20621.8	19881.1	24169.6	25278.9	25972.6	25852.8	26201.4	25929.4
pos_185	ISOSTEVIOL	44.1	33.1	-7.2294	C20H30O3	301.214	4.62185	4.32506	1.96935	1.74727	1.58206	0.714279	6.76272	2.46929	4.20216	7.19645	5.59766	53.1445	278.857	0	8.63029	10.5029	6.74379	76.2845	1.68226	55.5221	2.76678	7.5002	312.665	55.6728	7.14469	79.8586	3.87029	5.28734	40.4724	253.314	105.782	1.98361	7.74707	110.45	8.6128	1.2191	10.0597	29.8307	44.6137	38.6731	35.767
pos_187	2-Methyl-1,3-cyclohexadiene	44.1	26.2	-3.01419	C7H10	95.0852	10.05	9.35163	9.55595	17.3775	9.57269	13.8966	13.7309	9.51276	17.8271	10.2061	12.2978	5.53772	12.9015	21.2303	13.7921	10.6068	14.9386	7.51383	9.17506	13.8324	21.0385	13.1118	15.3896	17.8776	13.3689	23.0437	12.9775	14.6396	18.4404	13.0702	8.65074	41.9782	58.3823	57.8765	47.7137	45.4887	50.2363	19.1881	14.4871	18.4012	15.6635
pos_188	3,4-Dihydroxybenzaldehyde	44	27.2	2.36468	C7H6O3	139.039	2.12833	237.003	328.288	311.676	272.217	278.324	245.544	369.588	292.69	221.049	260.531	241.475	176.944	306.68	215.57	143.362	221.295	234.041	242.761	336.773	390.584	312.591	266.067	285.811	301.652	262.631	261.871	238.682	259.328	208.739	247.454	484.581	448.614	423.014	445.77	483.282	489.231	299.977	302.812	301.448	304.891
pos_190	5-Deoxykievitol	44	27.6	3.73878	C20H20O6	357.135	4.06575	85.6983	98.1729	92.9149	97.2992	104.574	101.666	95.6916	100.616	93.8481	96.2063	105.961	111.116	92.1184	81.7318	80.1488	95.6066	98.8512	83.5747	134.859	145.145	132.64	115.891	134.162	154.38	144.067	173.62	171.866	153.38	144.475	165.046	125.149	134.017	107.322	100.785	118.622	118.537	115.05	125.232	112.385	122.345
pos_191	Petasinine	44	24.7	2.57143	C13H21NO3	240.16	2.87645	3227.66	3417.74	4028.71	3766.32	3621.57	3668.39	2767.98	2974.23	3661.77	3479.03	3716.4	3734.25	3079.2	3157.83	4696.29	2944.86	3544.5	3207.66	2816.13	2056.43	2348.77	7071.04	5611.73	2282.46	4791.06	2690.64	4213.2	5289.39	5379.06	4292.71	2507.17	2827.58	5996.05	4865.75	2086.99	2689.1	3791.72	3806.59	3809.75	3823.35
pos_193	3-Dimethylallyl-4-hydroxybenzaldehyde	43.9	31.1	-0.694782	C12H14O2	191.086	5.6905	360.124	323.298	275.59	276.969	313.163	279.492	360.915	396.762	338.267	388.263	368.982	306.142	311.748	414.551	277.936	415.92	329.792	384.831	350.928	321.404	301.665	270.165	263.373	366.602	293.683	335.881	341.899	343.138	295.273	324.523	326.5	362.673	273.971	272.262	318.51	334.625	327.221	319.254	329.856	346.798
pos_194	2,4,7-decatrienal	43.9	28.6	-0.190501	C10H14O	151.112	6.6949	71.1727	74.1935	59.6329	60.7904	63.3536	58.7611	39.5559	35.3392	31.9176	32.5943	39.8585	35.6918	21.1275	29.9103	46.4473	37.7881	39.601	37.9167	67.429	71.7829	64.3597	78.6977	63.9516	66.0552	65.4446	64.7005	67.2275	57.3731	63.9089	62.9338	37.2207	45.3325	35.5907	32.05	39.2005	37.7879	53.3925	55.564	56.934	58.7878
pos_195	Asparagoside A	43.9	25.3	-0.187146	C33H54O8	579.389	6.72988	241.411	155.477	250.842	295.721	237.399	345.904	235.419	206.051	239.375	219.775	216.308	256.564	218.11	188.522	262.524	131.342	196.76	191.797	281.27	185.539	207.772	232.059	238.752	245.82	294.376	221.743	231.828	180.842	175.342	273.216	672.675	761.761	259.331	358.972	344.75	202.906	121.576	122.134	122.234	124.602
pos_201	Melongoside F	43.8	35.9	-6.25069	C39H62O13	739.429	3.99507	54500.1	56999	54274.9	55519.5	56773.8	54753.8	63636	61350.3	58771.5	62393.3	61344.2	55524.4	83834.4	69926.7	60603	66701.4	62191.3	68130.1	66445.4	68061.7	66957.3	54837.1	61291	65459.9	61107.6	70997.2	67168.3	63866.7	62452.5	61958.6	68033.2	66297.6	58752.5	59375.7	74560.8	68292.7	63942.5	61184.1	62835.6	61467.4
pos_202	(E)-4,8-Dimethyl-1,3,7-nonatriene	43.8	36.6	-6.80437	C11H18	173.134	8.08335	101.113	88.1825	82.8798	70.7887	80.4566	78.8062	32.2168	40.3681	31.666	31.6024	27.4219	36.9179	10.8335	30.3476	55.3066	14.005	34.5659	23.6651	45.546	38.4605	34.1834	62.9752	36.9799	42.6783	38.1011	39.9636	41.2928	47.3443	30.7628	37.5847	18.9479	26.2904	14.8284	21.7769	19.3102	22.8007	41.696	53.5832	40.7265	44.7414
pos_203	Vanillin acetate	43.8	27	5.23096	C10H10O4	195.066	2.01482	63.2908	56.2218	85.3063	77.9313	68.5807	72.642	70.1997	73.6225	104.251	75.8029	91.4129	124.145	52.7911	77.4851	115.587	77.3651	99.1722	78.2865	62.011	52.4197	54.2292	86.3484	74.18	55.3631	91.3847	66.3227	80.9705	74.924	98.226	71.8909	62.2055	73.4939	108.925	102.168	64.2367	76.2527	73.1013	72.5217	83.0611	89.515
pos_204	Hexylamine	43.8	25.6	-0.0775	C6H15N	102.128	11.8949	43.3544	42.4552	50.0613	47.1533	48.5221	50.3926	44.2903	38.8257	38.2186	41.1352	39.6962	41.4713	72.8941	50.2327	43.4666	50.0524	47.2687	46.8045	52.0096	53.0446	55.506	52.6809	55.6896	59.0235	56.6786	54.2783	58.4232	54.5622	52.6556	64.6699	68.9157	61.1574	56.093	60.9076	66.051	58.1068	70.4609	70.4137	75.813	63.7369
pos_205	Tributyl phosphate	43.8	28.2	-5.14822	C12H27O4P	267.171	7.16462	115.593	117.603	118.746	107.821	95.4541	101.603	99.3562	107.311	58.2982	100.933	85.2508	67.3908	92.3504	89.8645	69.2227	86.9648	85.3311	99.834	93.9512	80.7619	91.188	68.6263	79.8736	155.885	71.9698	84.2907	77.3178	70.7264	79.7198	78.6458	71.7101	68.0744	59.0513	54.3437	63.0076	74.3595	82.3135	76.5031	78.9126	84.2791
pos_206	Cholestane-3,7,12,25-tetrol-3-glucuronide	43.8	28.3	1.56207	C33H56O10	613.396	4.45052	2387.96	2682.64	2549.03	2576.16	2583.23	2334.76	2990.46	2963.07	2906.41	3129.38	2952.13	2708.75	3078.31	3474.04	2915.24	3175.47	3124.54	3162.7	2863.67	2763.9	2631.05	2578.66	2715.12	2718.2	2744.86	2921.62	2821.59	2924.74	2806.57	2809.92	2491.85	2718.43	2816.09	2822.67	3198.87	3172.86	2873.86	2868.56	2909.27	2891.33
pos_207	9-hydroxy-5Z-nonenoic acid	43.7	25.9	-0.441511	C9H16O3	173.117	5.33428	1450.24	1368.04	1460.69	1428.84	1315.79	2023.5	1250.3	1043.94	1125.36	1112.97	1084.83	1187.92	662.019	803.558	989.675	777.878	951.86	915.564	916.073	984.91	907.518	984.554	931.618	939.31	1128.6	1027.82	1112.31	981.16	1118.13	1005.15	574.171	602.105	524.979	445.269	365.209	404.01	1086.05	1083.25	1093.96	1105.28
pos_208	3,6-Anhydrogalactose	43.7	25.3	0.104684	C6H10O5	325.114	4.04433	12979.1	13327.7	13562.2	13711.7	13236.5	13491	13739	13545.9	14447.2	14214.7	13830.6	13499.3	17004.2	14927	14962.8	14425.7	14509.3	14847.4	12483.2	12634.3	12333.9	12019.7	12512.7	12552.7	12792.8	13126.6	12976.7	12939.7	12792.7	12324.4	13167.3	13292.5	12748.7	13024.9	14388.5	13556.3	14107	14036.8	13887	14021.4
pos_209	γ-Aminobutryic acid	43.7	24.7	1.01916	C4H9NO2	86.0601	0.632767	118.621	138.462	145.633	172.961	133.488	165.403	130.947	116.468	119.778	107.202	106.448	152.646	50.4036	60.7989	91.7501	60.577	86.7192	60.5893	101.872	109.663	120.248	80.7829	103.383	109.104	97.8269	85.5491	79.2183	81.8563	107.008	93.2414	33.5142	35.1118	37.385	29.1592	26.5194	40.379	106.371	114.115	110.518	102.351
pos_210	3-Methylbutanamine	43.7	19.3	-0.178852	C5H13N	88.1121	2.74797	239.554	198.357	133.729	208.664	203.05	202.382	214.261	138.441	274.218	300.768	400.404	184.952	241.921	336.255	520.719	436.046	303.146	428.917	2.65365	0	0	0	0	1.22487	0	0	3.57941	0	2.4614	0	1.30759	1.9146	0	0.224063	4.24932	2.78024	158.595	163.758	160.671	157.007
pos_211	Osladin	43.7	47.9	-16.9009	C45H74O17	887.485	4.08003	55.728	60.8334	47.7184	66.7029	55.2203	65.5997	117.636	118.901	125.332	136.52	72.8567	122.076	44.9451	127.747	131.292	130.73	116.38	114.623	77.5897	62.5018	43.8758	96.3134	69.0302	69.3578	83.6499	86.0759	89.0675	103.151	80.5523	108.811	57.8264	90.0763	84.6837	86.3183	80.2812	103.765	82.9065	96.2781	92.5296	74.7045
pos_212	14-Dihydroxycornestin	43.7	26.9	-1.40519	C16H20O6	309.133	6.3244	147.595	139.486	143.355	132.21	131.702	135.073	150.225	185.83	135.509	144.088	146.749	133.616	177.985	147.96	134.301	195.681	154.979	142.942	168.419	169.677	183.138	175.398	166.907	198.528	177.039	172.884	197.282	171.106	181.542	177.06	174.887	174.234	186.653	170.992	159.391	174.898	183.241	189.403	190.101	182.026
pos_213	Geranylhydroquinone	43.6	24.5	3.80279	C16H22O2	247.17	8.60375	217.719	229.568	230.115	233.52	221.971	237.215	201.131	197.037	207.435	207.736	183.784	181.529	311.489	213.361	188.972	216.689	197.26	209.998	230.171	231.912	213.068	219.316	225.055	222.82	215.896	200.98	228.851	201.597	202.831	208.036	249.226	213.282	210.893	208.626	216.718	198.364	211.857	213.424	208.896	187.926
pos_217	Methyl 3,4,5-trimethoxycinnamate	43.5	25.5	3.79993	C13H16O5	253.108	2.91928	293.461	375.958	324.788	383.119	324.506	412.916	352.043	345.06	317.76	298.138	330.889	273.243	269.277	256.263	242.33	277.583	257.067	261.973	342.816	351.316	345.221	303.391	335.63	355.086	494.875	495.666	454.566	445.457	481.317	442.521	309.937	327.854	281.414	271.849	267.929	260.849	357.2	348.784	372.05	347.182
pos_218	2,6-nonadienoic acid	43.5	46.9	2.27428	C9H14O2	347.158	7.0861	281.271	246.782	210.117	187.591	224.893	216.691	148.812	151.823	134.235	136.858	133.445	134.155	71.3167	118.702	165.455	125.309	126.943	128.49	118.432	99.815	104.026	122.865	88.1446	96.1525	130.271	134.091	119.992	128.615	107.366	106.988	41.615	67.4892	40.1366	49.8747	32.688	30.3077	114.412	132.57	144.153	138.056
pos_221	Megastigmatrienone	43.5	30.9	-0.190442	C13H18O	191.143	5.07017	42.2077	32.0958	31.9872	26.2365	29.6351	24.2734	44.1079	44.5465	27.0365	34.7966	32.7424	21.5956	24.9552	37.9891	15.0989	26.276	18.1532	23.2301	0.294977	3.93379	0.477594	1.60552	2.01535	0.000666398	7.71947	16.3356	13.9587	15.6009	5.05703	12.9962	10.306	13.3266	12.4875	10.7301	16.8842	5.9183	22.5704	20.9714	24.4611	20.271
pos_222	3-Butylpyridine	43.5	31.8	1.74109	C9H13N	136.112	13.377	212.224	203.789	241.899	206.856	225.145	197.687	197.222	202.53	203.751	183.937	193.926	175.265	299.089	203.907	210.444	205.075	196.18	227.774	223.691	219.785	233.498	208.869	225.775	215.705	201.69	220.617	219.587	206.174	209.974	216.841	239.263	212.033	207.875	209.461	229.783	204.771	203.367	200.544	215.735	221.738
pos_224	(+)-Prosopinine	43.5	25.4	2.46976	C18H35NO3	314.27	5.56202	623.877	526.602	351.23	378.665	358.237	301.657	148.577	163.401	126.597	128.654	131.557	90.1289	118.386	68.3444	70.5841	91.517	62.8485	76.7955	129.793	133.977	129.288	187.457	102.1	178.51	167.349	214.284	204.742	176.203	171.589	198.089	196.884	196.548	113.218	99.9558	114.225	138.057	175.007	183.338	190.251	174.827
pos_225	Ovalitenin B	43.5	28.3	0.197933	C19H18O4	311.128	3.53178	51.9397	27.3542	42.4125	24.9707	37.8887	50.7362	55.1235	58.6515	45.0985	51.9503	54.5663	107.714	34.4831	52.2085	74.2635	52.1901	41.2401	44.2528	59.2937	49.8415	57.2605	101.88	58.3518	59.6754	69.6876	62.7845	64.6476	63.97	74.1845	74.3451	50.1976	56.9771	90.8666	93.167	48.2039	73.0929	77.4934	54.7859	62.5325	63.0346
pos_226	Isoeruboside B	43.4	25.4	6.12756	C51H84O24	1081.55	6.40222	22317.6	15777.6	24089.4	24344.5	19885.8	29757.6	16594.4	18597.6	20012.9	23182.5	17526.4	23602.4	25084.2	31416.5	28647.7	22212.9	26810	13542.1	39918.1	35024.4	40573.6	43536.3	39313.5	38736	44842	44025.3	52877.2	49637.2	50119.3	43846.8	249412	225932	89885.4	95160.9	121632	112894	42967.1	42893.9	43636.3	42613.3
pos_227	1-Naphthylmethanol	43.4	24.6	2.08838	C11H10O	317.176	5.9325	240.329	252.244	197.397	203.58	257.664	210.63	293.912	297.12	282.075	320.92	345.796	268.395	231.619	415.321	280.112	358.813	295.309	403.935	223.559	198.687	227.089	181.017	182.064	222.774	215.643	275.927	267.69	279.596	231.552	241.299	222.748	239.567	203.637	188.978	244.565	245.564	257.541	266.474	266.478	268.776
pos_228	N-Phenyl-1-naphthylamine	43.4	27.9	2.47748	C16H13N	220.113	8.24753	458.824	486.674	488.359	450.891	456.308	461.206	459.02	491.824	387.063	413.7	416.172	382.097	589.023	438.281	429.691	504.788	446.41	431.634	496.277	504.212	515.939	494.934	480.383	515.581	462.866	488.416	531.475	475.19	498.735	472.167	447.698	446.031	491.049	423.687	448.345	448.761	484.034	463.279	474.139	466.07
pos_230	Benzylformate	43.4	21.3	1.76688	C8H8O2	137.06	2.02197	28.9304	24.7937	31.5138	31.3009	28.3467	31.7818	36.0978	32.3342	36.2341	28.269	37.5499	35.5676	27.2645	31.4719	40.2862	25.6669	28.3288	30.6409	25.778	26.0413	24.8071	33.1947	31.8344	21.1352	30.5818	28.5883	27.2245	30.2929	25.0909	28.0882	21.1682	22.746	32.4676	33.6835	26.8942	30.8372	32.0179	32.7747	34.315	35.7538
pos_232	Cymathere lactone	43.3	24.1	3.108	C18H26O3	273.186	4.45052	1014.72	1139.85	1065.87	1092.69	1092.94	1014.94	1163.69	1196.06	1147.37	1221.87	1160.8	1090.33	1189.39	1315.41	1116.2	1263.19	1219.26	1249.64	1074.19	1123.18	1037.16	1000.98	1082.11	1064.51	1085.78	1135.86	1143.49	1173.15	1113.84	1083.95	1022.42	1093.59	1074.68	1119	1231.55	1201.28	1184.08	1138.9	1150.79	1164.32
pos_234	5-(2-hydroxyethyl)isolongifol-5-ene	43.3	23.1	2.86332	C17H28O	249.222	8.41102	1285.25	1134.36	1203.72	1263.55	1073.55	1496.9	1039.71	1057.66	1184.55	909.368	909.27	1117.62	779.814	771.453	1270.82	708.878	929.862	916.126	1068.8	1026.58	1012.26	1333.4	1108.54	1033.4	1390.49	1208.82	1276.91	1430.75	1324.73	1416.02	1004.61	936.921	855.216	805.841	697.447	830.245	1070.55	1091.33	1103.83	1064.8
pos_237	9R,10S-EpOME	43.3	26.9	2.38968	C18H32O3	319.225	8.07622	303.136	250.969	250.829	204.034	240.116	234.665	116.799	124.874	105.962	93.4566	92.8422	126.414	65.9348	92.2377	128.439	85.8944	85.7217	93.7826	118.845	112.392	107.713	156.101	118.476	152.304	106.91	101.783	100.143	115.314	94.3854	90.5214	86.1831	97.7843	69.9945	69.2563	55.4569	74.2885	112.469	108.74	102.268	110.935
pos_238	21-hydroxyallopregnanolone	43.3	23.8	-1.92172	C21H34O3	335.257	12.7923	367.649	388.865	507.522	480.008	476.551	562.041	451.348	378.034	570.66	438.604	404.638	590.422	658.093	456.052	505.45	531.916	516.486	435.574	503.024	549.205	510.445	604.064	682.636	524.521	536.45	458.89	482.589	475.03	544.49	536.631	554.183	548.352	616.993	531.563	591.08	492.08	386.366	395.91	383.456	403.308
pos_240	2-Hydroxybiphenyl	43.3	29.8	-0.917789	C12H10O	171.08	5.9325	9.16413	13.6943	3.94578	10.216	8.03922	0	19.7192	17.1418	17.7236	21.4397	29.0425	16.4044	0	23.0071	10.8159	26.0676	19.8987	20.951	4.61369	0	6.67044	0	4.13777	8.35907	7.17647	5.16674	11.6268	16.6468	18.6047	15.7282	8.83538	8.54196	7.44203	4.5062	3.61223	19.6198	14.9764	12.2604	17.716	19.1519
pos_241	Agavasaponin C	43.3	34.5	1.59655	C45H72O19	917.476	3.85943	1459.68	1611.73	1995.76	2117.05	1512.45	2441.51	1573.93	1539.77	1959.65	1857.76	1821.07	2149.37	1586.74	1545.71	2489.16	1418.89	2162.44	1423.64	1621.24	1551.68	1580.14	1659.64	1588.43	1419.94	1953.5	1741.45	1953.16	2019.85	2250.59	1908.71	2247.6	2484.5	1839.69	1735.89	1759.67	1862.15	1870.97	1801.52	1895.84	1828.97
pos_242	t-4-aminocrotonic acid (TACA)	43.3	20.1	2.02978	C4H7NO2	102.055	0.632767	55.2986	63.4805	70.1313	56.8464	68.4034	63.0095	63.5106	65.4345	63.9626	66.437	66.5728	56.2242	82.7203	79.7715	78.1925	72.3211	87.4786	88.8151	117.78	126.301	125.915	113.839	119.305	135.771	93.8639	96.4572	93.3068	88.2318	89.9693	99.4042	130.056	130.666	127.075	109.519	137.675	120.186	96.9163	94.9921	95.4447	91.8608
pos_244	3-(1,1-Dimethylallyl)scopoletin	43.2	36.1	-5.41679	C15H16O4	261.111	5.57628	1034.21	990.624	1023.95	1016.39	959.332	906.052	878.791	848.103	831.592	884.091	798.924	688.325	1471.61	865.811	805.942	972.642	850.937	935.027	1088.89	1102.82	1080.52	978.491	1036.76	1059.16	1051.11	984.477	990.475	986.018	957.857	932.552	1143.57	932.518	914.663	961.054	1022.92	914.396	926.62	981.735	919.217	916.636
pos_245	Coumarin	43.2	21.7	3.88273	C9H6O2	147.045	4.28703	0.00228683	0	0	0	0.00179447	0	0	0	0	0	4.24203	19.6404	0	0	0	0	0	0	0	0	0	14.2295	0	0	18.1637	3.37343	36.2173	10.9348	0	31.3603	24.0832	31.6984	49.0642	521.833	58.1667	135.767	35.9958	29.2575	34.0668	32.3419
pos_247	13(S)-HpOTrE	43	25	2.62886	C18H30O4	293.212	7.44945	50082.2	44629.9	39273.4	34448	42225.8	34231.3	36425.2	38240.5	28948.9	35831.3	36044.4	28182.7	21537.3	23912.4	23356.4	24301.3	26991.1	28565.2	24763.1	25363.2	26291.3	23336.3	21415.1	23585.5	34156.8	41494.7	33650	36239.4	31227	35419.8	10194.3	9601.96	7039.79	5527.57	5082.92	5613.68	26853.3	26618.3	26978.9	26683.3
pos_248	1-Methylguanine	43	24.4	-6.37521	C6H7N5O	166.073	0.846267	881.886	802.889	810.933	880.159	772.033	927.962	700.837	693.091	755.053	712.925	660.599	787.155	878.04	777.103	701.695	653.053	756.406	663.861	796.443	785.858	799.522	795.717	849.999	787.337	839.343	820.835	773.109	734.17	849.631	786.971	858.199	861.681	787.703	794.858	839.604	850.305	802.974	820.384	801.165	837.532
pos_251	2-Methylpiperidine	43	20.9	0.0576388	C6H13N	100.112	13.6405	27.4675	27.5989	33.3226	36.1216	31.2242	31.7858	27.7787	30.4652	26.2241	26.6977	30.1595	41.2624	60.2226	55.1191	38.8604	35.3177	39.4569	38.0698	49.5503	61.2017	80.3895	87.7741	117.54	133.9	143.35	146.154	140.667	137.413	121.506	101.326	117.677	105.7	104.376	115.584	102.65	91.2752	92.8077	79.4555	82.0164	84.2743
pos_253	4-Amino-2-methylenebutanoic acid	42.9	17.7	0.431629	C5H9NO2	116.071	0.6756	200.358	209.56	225.742	246.543	202.666	272.819	261.804	255.977	288.153	252.049	251.562	296.321	300.163	234.037	271.561	246.467	268.902	241.295	203.376	234.605	237.02	166.587	205.782	243.189	190.338	236.067	223.229	187.698	225.53	232.29	279.26	235.903	209.832	192.281	261.328	266.982	231.728	251.366	250.197	240.93
pos_256	(±)8(9)-EET methyl ester	42.9	24.3	-3.45114	C21H34O3	335.257	11.318	377.998	398.489	484.375	498.347	427.604	587.033	455.65	418.227	598.716	426.347	468.982	745.395	539.045	413.715	599.775	412.039	554.471	432.039	469.176	487.874	521.355	541.997	625.39	468.295	661.48	452	501.388	515.851	648.012	615.844	382.735	466.47	643.897	641.433	436.189	420.105	403.047	386.679	416.719	430.284
pos_258	Clausarinol	42.8	22.2	2.80718	C24H30O6	415.212	7.00115	72537.2	66399.1	63594.7	63289.1	58299.1	66196.4	54773.5	58792.1	53320.3	49036.2	48970.6	59178.6	85143	56352.6	54962.9	59682.6	56007.5	58368.8	56844.4	66682.7	68434.3	62998.3	60507.3	59220.7	55173.8	57928.3	56513.3	53338.3	61702.8	63199.7	60057.6	59040.8	61889.9	64058.5	63206.8	62886.1	59530	60170	60875.8	60520.7
pos_259	2'-Deoxymugineic acid	42.8	18.1	2.0485	C12H20N2O7	305.135	0.604217	18437.1	20478.8	17680.8	15555.3	19567.9	15008.5	14912.3	15208	11427	14413.1	12618.5	9911.8	22110.7	19441.5	10649.9	19387	15156.5	16414.6	20261.1	25434.9	25076.1	16662	16025.7	22584.2	15206.3	17740.4	14222.5	13781.7	12893.3	14142	21991.5	18531	12057.9	12095.1	19449.9	15803.8	16361	16056.2	16198.5	16229.3
pos_260	Kalmiatin	42.8	32.6	7.32652	C20H20O6	339.125	4.82103	470.647	493.286	504.219	751.06	422.86	1155.51	501.674	488.974	815.16	499.666	895.865	1299.51	450.303	387.88	760.8	402.601	614.093	451.206	434.65	346.746	384.093	854.933	541.757	406.826	703.046	447.491	553.578	569.659	636.636	681.112	334.775	426.063	490.87	516.948	260.853	373.348	590.403	602.692	609.98	564.832
pos_262	Guaiacylacetone	42.8	18.4	2.23541	C10H12O3	163.076	3.30405	89.6154	104.154	88.6575	76.2785	89.2559	89.4399	98.777	96.8008	91.7503	90.8053	79.7704	96.3081	72.0117	98.744	113.06	96.5426	89.138	98.8038	483.509	467.953	467.883	620.196	582.855	500.968	498.428	442.163	526.562	518.075	516.129	531.097	464.14	492.495	614.339	606.114	490.707	499.289	321.57	304.675	302.49	324.323
pos_263	Isopropylcyclohexane	42.8	37.6	-0.602194	C9H18	127.148	12.0941	5616.13	5566.83	5889.99	5512.66	5613.63	5245.99	4984	5027.1	5174	4966.07	4755.44	4629.99	7641.84	5362.11	4948.16	5346.41	5170.4	5431.54	5553.2	5718.9	5718.48	5245.99	5667.2	5641.55	5465.83	5361.56	5408.51	5113.73	5266.5	5271.36	5978.38	5278.35	5115.84	5190.16	5562.85	5143.42	5294.91	5128.67	5205.1	5196.01
pos_264	7-Hydroxy-6-(methoxyacetyl)-2,2-dimethyl-2H-1-benzopyran	42.8	37.5	2.8664	C14H16O4	249.113	3.5175	71.5712	37.4211	68.8074	38.3977	57.1707	94.06	77.3644	78.5143	101.548	61.895	101.376	245.772	23.2982	91.7524	176.915	66.0515	64.7476	76.5067	153.892	85.1154	120.01	655.947	282.111	123.694	116.799	118.656	165.218	148.713	131.469	280.64	129.88	125.529	411.292	271.366	103.996	121.286	165.451	145.024	153.683	148.082
pos_265	2-Propenal, 3-(1,3-benzodioxol-5-yl)-	42.8	19	3.11586	C10H8O3	177.055	3.13273	77.6016	79.4764	196.099	115.661	115.655	296.551	73.8812	81.7377	114.564	104.996	137.671	183.686	134.281	232.924	878.899	157.802	287.033	190.349	88.0528	51.3968	60.9896	447.171	83.9713	79.7439	84.9345	53.5702	73.7966	82.3304	89.6158	88.9958	170.023	142.68	196.88	328.93	146.227	190.069	174.198	178.33	172.365	177.76
pos_268	m-Coumaric acid	42.7	22.4	2.9535	C9H8O3	182.082	1.47302	103.764	109.945	136.162	199.953	94.1097	294.814	204.738	215.708	345.112	254.065	325.669	451.112	366.638	338.663	403.35	243.442	438.736	304.867	492.5	530.09	501.713	489.836	509.629	477.242	448.992	298.616	413.069	376.165	383.163	383.637	446.168	677.071	873.951	710.296	684.81	806.445	405.74	414.46	448.553	400.18
pos_269	1-Methylnaphthalene	42.7	26.6	-4.90066	C11H10	165.07	5.68337	646.731	627.597	548.879	531.966	631.918	516.058	732.328	724.093	642.751	725.382	737.995	599.617	667.775	859.287	556.63	783.426	679.964	764.204	669.612	634.435	632.663	523.098	574.456	658.354	574.506	670.246	651.171	666.518	599.057	624.964	630.074	672.557	553.988	515.32	633.267	662.564	648.201	665.907	651.901	653.674
pos_270	Suberylglycine	42.7	38.2	4.30873	C10H17NO5	232.119	0.796283	279.411	272.53	345.668	294.241	284.207	328.932	351.256	335.081	310.111	344.306	289.465	328.181	349.05	345.642	278.806	282.045	287.324	338.692	503.667	526.765	507.862	595.914	510.754	478.564	436.427	453.022	456.603	493.694	417.605	487.229	556.607	512.176	425.733	563.79	593.826	545.14	393.166	351.576	359.217	361.079
pos_271	Musanolone C	42.7	20.1	1.21604	C19H14O4	307.097	5.80402	103.939	95.9015	105.38	101.386	90.2958	88.645	94.162	79.7293	90.1906	98.5519	75.0731	65.2664	121.258	90.5169	67.4323	102.228	95.9051	91.2333	107.31	96.0399	104.704	97.2619	91.6909	101.528	105.964	99.772	93.4791	83.1687	79.3779	80.5733	117.445	101.029	91.0625	103.236	105.396	85.138	94.7785	91.6558	88.1527	90.3393
pos_272	5,6,7,8-tetrahydro-2-Quinolone	42.7	24.3	-3.26339	C9H10NO	149.083	11.2467	13.8449	12.099	32.7329	17.9377	28.6285	17.0475	17.7011	22.514	15.605	20.3858	16.2072	15.4202	33.6398	37.6514	22.5018	28.2355	18.8815	27.8207	26.2601	26.2876	22.5691	18.3817	29.2715	29.9945	20.2674	20.8974	22.7716	27.1617	18.3573	18.0816	26.2949	22.2554	29.0396	36.2195	30.739	24.2002	33.6757	26.4767	42.0421	18.0723
pos_273	4-Phenethylphenol	42.7	32.6	4.5669	C14H14O	199.113	7.01542	115.718	119.065	115.738	84.2008	99.5396	96.8789	101.861	118.902	63.9196	90.5446	94.8517	67.8663	90.6704	77.3176	62.1522	90.3264	92.1626	98.3983	106.703	102.883	101.85	73.2107	94.2574	110.016	91.538	97.8007	79.838	79.359	85.2165	87.5879	61.0664	81.8714	69.9973	49.9249	68.5832	77.8207	89.0637	84.0696	95.8138	93.9984
pos_274	PA(17:1(9Z)/0:0)	42.7	30	-2.88277	C20H39O7P	423.249	6.68062	281.043	287.297	228.784	230.32	273.927	226.101	288.03	300.716	246.196	290.388	307.561	248.882	216.706	323.625	220.563	330.747	242.638	302.267	263.293	233.242	232.999	210.22	214.652	267.466	227.546	256.598	242.885	257.812	227.387	250.395	253.278	257.665	208.32	180.2	195.56	235.683	251.224	249.97	253.504	236.525
pos_275	Herniarin	42.7	19	2.87679	C10H8O3	177.055	2.84077	57.6295	58.4648	57.7458	60.3149	54.2359	55.3509	150.161	91.0562	112.082	90.2397	87.9155	104.162	87.5129	106.762	120.341	94.6617	116.692	114.835	219.408	185.448	182.792	197.356	245.121	189.281	247.451	168.898	253.722	254.939	230.057	334.699	262.337	226.278	394.894	346.684	354.592	333.998	170.028	168.877	174.318	179.886
pos_276	Benzofuran	42.7	22	4.54854	C8H6O	119.05	1.47302	5.49437	5.28106	10.5718	19.5103	3.43858	30.7474	23.473	22.5932	44.1912	27.5311	38.7588	57.956	38.5525	40.1633	45.5259	25.2894	53.0537	34.5224	59.5386	77.6619	63.3023	66.1008	64.9506	61.2306	58.5153	33.7529	53.0088	46.8818	47.3475	44.8333	52.8198	89.7749	117.124	102.763	90.9418	113.935	54.7471	53.9681	56.0494	51.906
pos_278	Agavoside B	42.6	27.3	3.90528	C39H62O14	755.424	3.85943	13486.9	14581.5	19254.7	21229.4	13604.6	25363.9	13743.1	13224.7	19742.9	16530.4	17081.1	20976.1	15002.9	11728.5	24758.1	12299.8	21101.6	11751.1	14557.1	11374.1	12410.1	20601.1	19010.7	10822.6	23884.3	13443	17660.5	21030.9	24470.4	17852	21728.7	24862.8	24452.4	20587.1	15545.5	15652.9	18039.9	17980.3	18134.7	18183.7
pos_279	Acetyl tributyl citrate	42.5	17.6	1.61301	C20H34O8	425.215	9.35187	82227.2	79052.6	85690.3	83400.8	82118.4	77652	71482.5	71185.1	73026.8	71429	66595.5	64582.9	105610	70341.5	68926.6	73930.4	67045.9	71278.4	71030.6	72644	71305.4	66734.2	68627.7	69142.6	68409.5	62892.1	65856.9	61946.3	62442.6	60526.1	69368.2	61025.5	58472.8	60688.1	64826.1	60239.1	61301.2	61963.7	60329.7	60900.1
pos_281	N,N-(2,2-dihydroxy-ethyl) arachidonoyl amine	42.5	16.6	0.539858	C24H41NO3	392.316	4.38627	1126.21	2281.39	4177.57	3296.79	2335.91	2372.34	915.889	710.324	1784.44	1356.34	1195.44	1654.73	91.9883	306.12	1175.44	254.387	865.011	199.662	78.7686	72.7999	77.6537	202.044	178.555	60.5923	600.551	272.998	543.442	600.021	459.608	358.547	13.6046	27.3723	54.0135	42.9149	0	8.32247	881.158	854.801	862.149	893.668
pos_283	9,14,19,19,19-pentadeuterio-1α,25-dihydroxyprevitamin D3 / 9,14,19,19,19-pentadeuterio-1α,25-dihydroxyprecholecalciferol	42.5	45.4	32.4903	C27H39D5O3	422.381	9.85017	13942	16987.3	15517.6	14206.1	14129.9	13902.6	14010.1	13946.6	15180.4	16795.3	16483.1	17235.1	29467.1	21224.8	17306.1	19762.6	21625.2	24101.9	26806.6	29367.3	30043.5	29365	32372.6	32883.2	32425.6	33364	32086.7	32603.9	33265.3	34089.3	41349.1	34164.9	35562.9	36263.2	38458.9	34357.7	36436.6	35970.9	35519.9	34929.1
pos_284	PE(18:1(9Z)/0:0)	42.5	21.3	-3.3951	C23H46NO7P	480.307	8.21898	3660.94	3593.42	3972.18	3243.7	1718.34	1445.07	1801	1679.28	1276.22	1539.98	1386.8	1334.63	1174.14	1494.46	1371.33	1423.37	1447.63	1229.38	1731.58	2030.84	2009.42	1565.2	1757.72	1856.9	1578.46	1724.71	1694.39	1803.02	1510.87	1764.95	3928.46	3662.76	2309.33	2928.41	3389.66	3131.24	1737.19	1698.42	1708.84	1685.55
pos_287	7-Methylguanine	42.5	21.7	0.801624	C6H7N5O	166.072	1.51585	108.905	108.008	115.347	116.182	108.144	109.132	136.735	142.154	139.613	145.495	144.397	136.468	133.733	151.591	128.594	129.909	145.877	138.452	131.919	121.191	128.13	122.645	139.146	117.511	136.151	134.68	141.797	165.166	156.115	138.818	132.398	133.159	134.88	134.477	123.095	143.039	140.779	147.317	145.757	143.204
pos_289	Hydroxypentobarbital	42.4	26.6	-3.04793	C11H18N2O4	225.129	5.68337	3610.12	3454.26	3187.49	3040.67	3461.61	2967.1	3775.09	3773.28	3426.56	3801.17	3741	3138.09	4005.25	4305.06	3101.92	4125.69	3539.48	3970.91	3671.61	3517.44	3604.05	3064.98	3340.73	3656.51	3323.6	3701.49	3607.6	3602.73	3359.78	3549.67	3638.21	3684.22	3164.17	3076.33	3604.09	3569.34	3569.48	3565.45	3626.86	3584.09
pos_290	3-Benzyl-4-heptanone	42.4	22.7	-3.77471	C14H20O	205.158	6.16737	23.8541	21.1189	20.8442	25.8191	20.3114	16.6516	35.4126	49.8108	24.8263	38.76	15.6634	44.0247	28.6453	188.44	38.5689	20.99	112.959	15.233	19.0246	18.7894	11.7424	17.5914	8.16593	9.67466	26.5198	48.5748	18.9442	38.3579	21.0911	17.3966	161.503	236.17	114.688	586.887	118.627	184.964	61.9366	72.6848	68.6616	84.227
pos_291	9(R)-HODE	42.4	27.5	-0.296326	C18H32O3	279.232	7.43518	49.7519	43.0351	48.2294	51.1946	45.1639	56.392	28.5191	26.8472	27.1867	25.7212	32.8921	30.9879	25.7372	34.1487	18.899	27.4396	24.4315	31.0633	20.1384	19.7284	14.3478	16.245	15.4077	13.8407	19.5623	20.404	14.0411	22.1623	25.1411	16.4954	29.646	19.6394	17.6466	11.0148	18.0322	12.6868	28.1128	20.6002	18.4396	31.1434
pos_292	5,6-dehydro Arachidonic Acid	42.4	26	-2.60816	C20H30O2	325.213	11.3537	333.631	321.197	311.857	283.941	289.402	312.867	285.661	279.906	269.922	260.562	288.058	290.943	407.903	284.483	300.165	318.431	301.582	349.493	297.855	320.589	352.757	308.019	353.18	340.962	341.522	356.056	359.229	336.855	327.65	358.123	377.935	337.386	352.361	355.119	361.31	318.763	358.13	332.464	303.394	360.921
pos_294	Dehydroabietic acid	42.4	23.9	3.2224	C20H28O2	301.217	5.36283	6.86948e-05	0.0863887	2.6065	0	3.43389	6.02287	1.28466	0.144512	15.9344	0	8.48357	205.54	0	0	19.7958	0	33.7831	0	83.9428	0	0	319.92	201.772	0	58.7296	0	4.9111	27.3507	80.7406	74.3731	0	0	292.107	126.941	0	0	26.3228	30.3152	32.5555	30.8115
pos_295	Chinenoside III	42.4	32.2	-6.92146	C44H70O18	887.457	3.6674	10.7689	30.9263	47.1751	53.062	24.3025	54.2829	21.3506	26.9181	85.2645	55.101	60.4884	101.924	11.9526	26.5294	94.9561	33.3673	70.8064	25.62	34.8795	10.9494	20.0263	57.6335	43.2827	20.3756	36.8811	21.9951	38.2984	35.6058	50.457	42.6471	5.24412	21.9712	37.6207	24.1202	16.045	19.6759	40.4113	41.5858	48.5467	46.2952
pos_297	Methyl cinnamate	42.4	24.2	6.0577	C10H10O2	163.076	2.61303	51.2373	55.531	65.672	38.2957	51.5119	62.8761	66.4219	71.3841	137.545	92.4525	108.272	147.647	64.4033	129.647	76.2277	105.373	108.962	91.844	63.5918	49.4969	52.5322	115.139	98.8075	68.3961	44.3408	26.0555	66.6037	66.3615	49.261	76.1506	49.5653	71.4037	121.406	112.827	68.0589	82.5045	67.3492	67.984	71.2632	66.6354
pos_298	3',5'-Cyclic dGMP	42.4	21.4	2.52236	C10H12N5O6P	330.061	1.34523	40.6013	59.1807	80.3862	64.8913	69.171	67.936	87.6682	87.3609	88.4288	88.129	143.83	155.599	46.063	53.2603	98.174	70.8441	103.006	81.4653	58.6811	53.677	70.0103	112.107	97.6621	48.6612	106.832	69.3023	126.608	93.2445	116.105	133.694	18.3566	19.1791	37.6453	18.0705	9.27542	15.7934	87.3182	74.1417	92.6817	82.4581
pos_299	Calystegine B5	42.4	35.9	21.7106	C7H13NO4	176.096	0.597083	91.3193	69.734	67.7264	83.0299	87.6894	98.6433	62.9017	60.8578	53.7147	51.9929	64.1218	68.7776	40.3588	66.0835	64.5858	49.7916	60.3076	60.9376	110.226	68.1235	84.8552	137.638	243.201	84.5913	94.519	72.7164	78.6512	92.441	93.0164	91.1351	49.3252	58.3949	150.157	101.46	43.7002	56.7029	82.324	87.1292	83.4664	85.0612
pos_300	Linoelaidic Acid	42.3	19.6	2.69079	C18H32O2	263.238	7.37163	397.88	518.894	465.086	374.374	422.905	419.394	427.522	437.642	359.44	456.029	423.923	436.522	406.281	422.263	393.922	478.23	430.058	423.564	838.714	925.834	736.361	1126.32	799.127	899.917	642.139	918.941	818.078	945.865	750.395	829.237	3391.95	3385.17	2005.87	2371.22	3453.96	2899.28	1014.43	948.071	970.465	1010.5
pos_303	LysoPE(15:0/0:0)	42.3	16	-0.489911	C20H42NO7P	440.277	6.8441	43.1221	56.3383	52.9204	67.0223	67.025	26.5578	19.6064	32.4475	9.03981	11.7704	25.9841	5.49582	5.21277	2.77219	16.0241	9.13357	10.8447	3.15734	5.44967	9.57121	11.9003	7.22669	5.32223	16.2614	10.6594	18.4664	12.4847	30.2907	8.04233	21.3882	286.992	301.089	186.984	160.288	237.227	213.788	47.3558	57.2128	57.8448	51.6554
pos_305	Cer(d14:2(4E,6E)/20:1(11Z))	42.3	43.2	-3.40035	C34H63NO3	534.486	13.512	4198.16	4094.99	4529.25	4860.16	4371.38	5091.19	3451.97	3205.98	3922.78	3322.89	3223.37	3696.92	5336.85	3495.04	4039.99	3934.13	3832.39	3766.23	3432.78	3716.26	3711.19	3299.97	3748.6	3764.95	3703.74	3628.81	3730.81	3632.93	3903.48	3628.9	10033.5	9114.39	4928.01	5777	6888.55	5488.01	5389.34	5295.96	5333.44	5324.08
pos_306	Santene	42.3	32.5	-10.9005	C9H14	123.115	8.08335	43.1222	31.9363	30.2571	26.6763	29.498	30.2544	11.7141	10.0251	9.58609	9.69935	8.75452	13.9388	0	7.37141	15.4677	5.78925	10.2316	5.45468	14.3563	16.2422	9.92605	22.5037	10.3788	13.3427	10.6654	8.96179	10.1615	15.5376	13.7676	9.14194	5.24625	3.97492	3.93705	4.26072	5.15223	7.08206	14.7193	18.8833	16.8019	16.1018
pos_308	D-Fructofuranose 1,2':2,3'-dianhydride	42.3	19.5	3.60393	C12H20O10	325.114	6.40222	57.3262	37.3068	71.0303	54.0784	58.9588	78.7554	51.2548	54.8741	52.1426	70.1503	56.1593	58.2466	59.2345	78.9201	71.7237	56.4049	66.2044	39.45	100.041	89.4231	108.967	119.827	106.366	104.938	113.171	118.134	139.214	139.002	128.789	117.058	758.189	703.313	263.386	274.542	349.812	334.008	113.591	117.548	110.797	101.269
pos_309	Valeroidine	42.3	15.9	2.61031	C13H23NO3	242.176	2.29965	176.202	174.979	165.642	189.542	191.706	178.29	160.18	187.42	174.717	181.587	215.851	186.968	256.947	238.121	296.184	237.478	212.405	267.013	230.107	154.966	184.827	240.936	245.995	189.102	219.737	226.49	236.433	260.069	277.41	230.09	155.848	147.449	206.006	185.998	163.573	165.089	207.654	204.06	201.827	209.814
pos_310	Trimethylaminoacetone	42.3	16.8	0.256268	C6H13NO	116.107	0.69635	58.7509	74.6536	1.17697	52.7398	13.35	57.6814	20.8539	11.4751	18.2922	15.46	2.54069	12.1611	17.5885	11.9625	0	10.8186	0.00253999	0	0	6.67742	0	0	0	1.20977	17.6889	52.9047	0.0254467	1.16173	0.399898	0	0.00221501	2.87305	0	0	1.25387	0.688883	10.4162	7.15637	11.4913	11.1514
pos_311	4-Hydroxyindole	42.2	17.3	2.89395	C8H7NO	134.06	2.41317	292.677	293.724	286.5	302.668	286.681	274.33	251.448	271.767	268.879	270.753	264.378	250.544	396.37	281.327	250.383	272.447	273.26	294.829	291.219	316.253	325.883	261.682	295.43	309.853	297.761	281.918	295.864	276.264	290.079	296.67	324.961	281.424	310.288	295.147	310.544	292.659	295.916	290.946	286.971	283.849
pos_312	[12]-Gingerdione	42.2	19.7	-3.42098	C23H36O4	377.267	9.65813	341.618	341.906	357.657	312.159	335.891	288.27	321.436	342.698	273.47	275.803	268.142	286.799	307.225	258.212	275.751	323.055	236.226	258.083	383.538	439.028	409.284	322.138	356.104	408.59	303.846	341.635	344.557	345.752	288.248	368.862	769.119	791.085	492.314	631.478	790.372	919.415	370.038	349.36	375.859	365.564
pos_313	1-Pentanol	42.2	17.5	-2.005	C5H12O	71.0854	12.0162	106.163	105.935	108.696	107.731	106.878	94.6588	96.8865	101.02	95.6763	99.7173	89.5807	83.2904	153.953	102.147	94.6957	100.283	97.7965	102.552	109.704	110.963	103.944	98.1895	106.222	102.71	94.8372	101.214	96.7001	90.8247	97.4303	93.5386	117.976	94.6126	90.2229	97.1529	107.521	93.7123	103.744	99.7156	99.8698	99.0507
pos_314	2,3-Dehydrosalvipisone	42.2	18.1	3.40613	C20H22O3	311.165	9.90013	535.849	491.497	552.642	519.79	480.947	476.24	474.805	467.227	438.734	488.321	502.554	411.873	716.685	522.241	368.237	438.295	483.188	574.355	423.749	453.632	453.918	437.068	423.056	619.573	479.202	410.347	390.268	430.728	417.555	394.867	473.314	394.465	396.659	386.739	400.133	393.209	427.092	414.528	390.087	425.612
pos_315	(±)-Jasmonic Acid	42.2	22	7.64008	C12H18O3	211.134	5.81828	777.185	816.437	802.157	623.088	737.784	560.26	776.382	780.941	439.768	563.789	599.088	419.992	429.497	340.726	329.745	387.038	445.174	444.846	223.686	225.806	214.961	166.912	164.738	143.31	357.237	445.581	358.773	345.153	323.178	331.728	144.904	128.546	99.989	88.6133	91.9743	85.9688	415.094	415.481	427.475	434.311
pos_316	N-Feruloylglycine	42.1	27.1	6.07571	C12H13NO5	252.087	3.38902	128.293	124.572	118.033	111.922	134.864	120.69	138.447	149.588	118.591	127.634	127.922	138.805	121.397	139.823	124.436	130.72	147.752	146.662	219.664	222.221	225.49	204.318	208.789	226.144	175.201	195.536	197.486	194.59	168.55	178.902	172.414	199.844	177.831	198.258	193.966	217.16	164.718	158.373	161.216	166.703
pos_317	Dehydroisoandrosterone 3-glucuronide	42.1	14.7	1.5837	C25H36O8	429.228	4.26562	4256.92	3992.18	3491.61	2991.63	3936.88	2946.3	4526.49	4848.56	3872.56	4765.77	4468.3	3395.4	3940.41	5769.37	3193.27	5018.74	4205.13	4755.74	4655.67	4535.88	4376.76	3217.21	3857.19	4445.72	3725.88	4496.13	4065.98	4045.76	3907.61	3877.52	4217.1	4552.52	3755.4	3495.68	4481.85	4633.34	4175.79	4234.85	4220.39	4224.03
pos_318	Grossamide	42.1	15.3	2.0719	C36H36N2O8	625.256	5.44065	2849.72	2167.15	1828.29	1662.44	3526.6	2751.87	3945.82	3493.48	4549	3339.96	3084.15	4107.73	2634.23	3627.81	4766.3	2551.29	4248.06	4598.03	1532.44	1534.42	1584.82	1989.94	1444.51	1569.08	4777.51	3233.46	2990.37	4311.01	3901.46	4321.75	10800.4	10147	6924.21	22007	6166.87	10849.2	4555.21	4513.91	4592.41	4546.88
pos_319	Phosphonoacetaldehyde	42.1	14	0.158246	C2H5O4P	125	0.604217	24.7886	35.8724	23.8359	24.6395	27.6741	26.6924	26.6721	26.8114	19.6825	22.8713	21.7936	13.5505	44.814	27.4551	16.7853	26.117	22.5872	32.4327	34.4255	39.4003	36.7682	24.5892	23.6107	36.4495	20.4206	32.8231	21.6719	27.012	18.8941	27.8585	38.4757	37.2686	18.8579	24.6886	33.2317	23.8384	28.7496	24.135	27.3775	24.4293
pos_320	Tetralin	42.1	26.4	-11.7609	C10H12	133.1	3.85228	87.7247	110.84	108.579	93.3355	104.433	84.7401	117.248	124.756	107.166	109.402	120.459	95.3155	129.599	118.864	79.1817	123.701	106.391	112.665	84.4302	84.8102	76.5826	58.7146	87.0302	78.4722	68.9647	74.0574	71.6249	69.5985	64.1448	73.1181	83.3711	81.4299	61.1643	71.7837	91.8299	80.0407	95.5368	102.991	91.5698	88.1809
pos_322	3,5,7-Trimethyl-2E,4E,6E,8E-undecatetraene	42.1	15.1	-2.49727	C14H22	191.179	9.9715	129.404	115.46	115.404	113.749	129.966	94.4316	89.18	90.8201	157.379	75.4117	78.4186	71.8597	47.1401	67.0275	104.222	55.5687	76.8432	86.4064	64.5725	101.062	70.8153	53.7377	53.4094	77.4087	73.6516	81.5748	79.558	88.9688	42.8156	76.9192	128.168	89.5772	110.222	70.1504	160.744	108.209	90.4738	93.0135	86.8836	82.9184
pos_323	7Z-Octadecen-11-one	42.1	20.5	-2.28024	C18H34O	267.268	10.9047	364.035	338.358	369.575	319.026	338.372	336.855	299.041	290.026	293.567	279.284	284.583	279.209	509.009	344.571	282.588	314.246	284.557	330.515	316.586	366.606	364.953	322.578	335.122	358.255	336.884	320.815	354.195	329.634	335.444	331.672	464.141	377.901	376.18	362.621	394.712	376.507	314.904	306.919	312.674	288.243
pos_324	Parthenin	42.1	21.1	7.51841	C15H18O4	263.13	4.35842	123.291	82.164	55.3967	69.7199	83.7225	56.2084	81.0145	60.493	27.4004	42.6893	21.96	15.4024	77.7906	103.726	35.1423	51.487	35.3705	66.7194	55.4241	70.7984	66.2575	35.2368	25.8874	74.0005	75.6526	128.801	62.9382	76.1093	42.5504	47.7555	106.028	89.2564	51.7784	82.3247	120.524	85.8873	46.0378	56.3954	55.8031	50.8916
pos_325	Pterolactam	42.1	21.6	-4.18289	C5H9NO2	116.07	0.846267	77.5604	90.3211	100.743	97.5374	83.5365	97.5928	81.8526	80.3628	82.5993	75.3737	75.0746	83.0092	86.168	66.4253	61.3843	64.4562	64.7589	69.3063	72.1393	91.4703	81.3675	69.7257	75.1655	78.2441	72.1497	83.1243	80.5406	71.4267	81.5383	75.7372	61.1774	69.6904	57.4145	58.6193	61.8771	64.6273	69.3665	79.3772	82.5282	79.6778
pos_326	S-4-benzyl-3-isobutyryloxazolidin-2-one	42	16.3	2.12521	C14H17NO3	248.129	2.67728	8087.33	7156.19	7588.26	6606.19	7019.32	7120.46	8401.89	8281.77	7161.8	8171.34	7702.09	7078.69	8761.44	7674.74	7168.79	8205.82	7961.79	7849.41	7129.85	6907.58	6536.89	6426.45	6720.72	6723.49	6906.24	6581.47	6462.76	6875.66	6655.33	7115.67	6419.26	6247.16	6704.22	6353.55	6972.8	6716.85	7280.01	7304.33	7256.89	7347.25
pos_327	7-Hydroxy-6-methyl-8-ribityl lumazine	42	24.4	-4.34963	C12H16N4O7	329.108	3.51037	39.9329	44.8386	46.9978	53.9125	56.6418	57.0139	63.4308	58.0401	51.4169	54.4907	72.2358	72.7592	73.5897	82.3573	104.325	69.246	64.8931	62.1731	74.3734	71.1761	89.9048	164.059	114.062	86.3359	129.491	99.3673	151.92	153.305	146.272	123.766	71.1684	83.6429	151.785	141.659	60.7287	85.9266	93.1297	90.336	98.7586	87.6593
pos_330	Chromone	42	16.2	3.70544	C9H6O2	147.045	2.9764	6.02288	6.48923	24.0033	3.09631	3.48271	178.796	19.1808	22.222	31.6367	28.1323	42.197	149.024	187.758	37.0894	245.702	59.6721	106.104	61.1333	37.9529	26.5769	37.3675	209.692	50.0325	40.0356	20.4552	7.41176	17.5302	23.7197	19.2615	15.3814	49.6281	56.1503	95.2801	96.2583	103.429	112.059	70.3738	68.1365	67.7748	60.3112
pos_333	L-Carnitine	42	16.1	-1.19844	C7H15NO3	162.112	0.632767	11.436	18.4551	11.3855	11.0755	9.47733	11.6421	14.9269	19.0067	8.47834	16.3915	11.3712	6.15606	14.1515	19.5097	19.9672	17.8016	8.47431	15.529	13.7737	15.2106	18.3175	12.073	12.9476	19.7907	7.72371	24.3676	12.1784	19.8591	9.62423	16.6706	234.682	79.8148	37.7111	44.2285	132.418	79.321	32.9881	28.0501	25.1968	29.2153
pos_336	Methyl 7,10,13-hexadecatrienoate	41.9	12.7	0.715826	C17H28O2	265.216	4.62185	813.59	961.72	994.232	824.237	960.833	635.233	569.724	504.037	319.315	386.492	414.07	316.568	102.828	190.293	147.023	231.689	197.009	159.142	213.224	280.465	254.059	147.916	173.575	167.387	321.507	421.645	345.187	327.848	298.559	339.332	59.2821	53.2782	39.0698	36.2208	31.3645	27.0316	373.106	365.16	360.424	364.732
pos_338	Dihydrocoriandrin	41.9	21.2	-6.63322	C13H12O4	233.079	4.37913	197.936	181.572	190.022	186.656	183.765	155.516	173.384	154.558	131.957	164.069	123.366	123.314	263.155	176.975	131.8	184.613	153.556	182.99	188.768	203.808	198.657	185.898	196.142	212.51	199.081	187.555	193.446	187.274	174.637	159.156	239.04	181.064	168.856	189.674	200.548	182.485	180.373	180.995	164.909	168.67
pos_339	Danielone	41.9	16.4	3.45345	C10H12O5	213.076	9.35187	184.012	162.71	166.636	160.262	154.832	155.547	149.048	155.124	147.748	149.52	127.341	130.003	202.914	139.149	132.066	153.543	142.588	139.454	158.559	149.312	144.062	154.004	149.999	145.898	162.58	142.131	147.397	143.134	143.934	142.55	162.706	138.298	130.993	144.289	151.254	133.106	140.276	152.885	157.336	135.695
pos_341	8-oxo-nonanoic acid	41.9	25	-4.97258	C9H16O3	173.116	6.24588	176.794	128.924	144.798	132.967	153.463	269.316	119.476	114.425	122.849	112.288	105.203	105.012	78.3443	84.6257	102.188	78.559	77.8876	86.8949	71.0763	69.6143	64.1111	72.666	56.5329	64.5648	70.3537	67.453	77.7914	69.0879	76.1079	62.1923	58.818	75.8339	30.6841	24.0447	20.6672	43.9217	99.1157	100.229	96.3106	87.6582
pos_342	Ethyl (2E,4Z,7Z)-Decatrienoate	41.9	43	-26.0543	C12H18O2	195.133	6.14595	249.264	217.941	200.317	195.38	206.756	224.943	180.129	179.356	179.352	182.802	157.702	159.373	238.285	168.045	169.42	187.154	165.779	185.887	207.544	217.325	196.687	200.701	196.633	217.876	191.666	193.854	198.785	189.398	185.759	195.181	224.811	225.512	159.72	174.971	178.264	179.868	189.343	195.743	192.663	187.055
pos_344	1-Piperidinecarboxaldehyde	41.9	16.4	1.75763	C6H11NO	114.092	2.57735	189.916	155.804	152.201	173.775	170.451	153.135	126.876	165.255	137.946	127.669	126.649	127.554	164.215	121.492	94.4678	141.359	108.67	118.283	110.272	125.054	131.023	129.617	133.192	141.783	112.508	156.917	119.259	121.232	113.749	112.836	129.029	126.748	115.287	109.624	104.865	115.717	136.505	130.492	135.197	135.651
pos_345	Succinoadenosine	41.9	16.1	2.55449	C14H17N5O8	384.116	2.02197	82.7853	101.549	113.385	108.729	109.961	126.724	106.876	116.884	123.982	118.385	110.998	132.971	75.0368	125.568	154.373	113.575	150.584	132.106	138.296	110.532	139.294	146.677	143.967	136.316	161.493	136.751	136.854	142.201	150.336	159.329	146.585	160.016	160.864	179.07	154.677	167.394	124.849	131.966	133.804	124.344
pos_347	9(S)-HpOTrE	41.8	11.4	1.35013	C18H30O4	311.222	5.75403	8954.74	8640.62	6819.62	6641.86	6994.42	7050.98	6011.86	5624.46	3995.4	4576.46	4692.19	3968.65	2377.71	2362.43	2490.88	2546.55	2766.89	2476.06	1312.65	1360.46	1267.5	1395.49	1145.99	1042.07	2437.65	2870.98	2318.69	2410.99	2250.69	2147.89	839.012	882.965	597.1	478.875	423.422	456.835	3529.36	3474.04	3525.38	3454.38
pos_349	Glucocerebrosides	41.8	45	-14.0503	C40H75NO9	696.531	12.0519	148757	153525	168879	153202	186112	161722	142195	111844	140243	130104	131059	137082	284149	160372	177451	204928	187409	206369	187103	206462	209045	198155	201212	206629	196508	186140	181947	175644	181986	167525	314989	283981	196084	221282	255691	212497	227918	225655	232405	236164
pos_356	cis-Tephrostachin	41.8	13	0.209596	C22H22O5	367.154	6.90835	79.5036	107.01	76.1141	73.265	88.75	76.0058	78.4292	82.512	91.5666	73.9711	93.3221	94.0812	41.5892	65.7468	75.2791	75.997	90.4383	66.8889	81.4883	90.3	80.9839	130.849	93.3943	81.0153	90.3217	101.167	89.1569	101.249	101.414	103.707	96.9945	120.504	101.206	128.262	84.1105	106.758	88.8782	94.7961	80.7381	92.6943
pos_357	Doisynoestrol	41.8	33.2	-3.33785	C19H22O3	299.163	5.68337	176.558	153.148	135.432	131.015	151.473	126.607	183.268	182.851	152.335	167.155	187.875	146.887	154.925	205.144	123.683	185.442	138.003	161.684	139.933	152.975	159.372	118.563	124.193	154.271	131.349	158.694	153.546	155.718	145.418	158.043	144.834	166.803	136.006	126.313	150.785	156.659	147.203	160.905	152.901	166.796
pos_359	3-Methoxybenzaldehyde	41.8	11.7	0.31	C8H8O2	137.06	2.35677	45.57	41.1004	41.4118	32.9955	44.4024	37.1067	50.2629	60.0106	43.9485	53.9179	47.2764	47.7964	43.5753	60.349	47.792	61.8145	47.3264	48.4526	38.0759	35.8597	34.138	28.8318	33.3522	35.2185	33.8679	31.9405	28.4218	32.3806	29.8751	31.0065	34.7151	35.5131	34.0456	46.8468	38.3904	38.8815	36.2253	41.804	42.4237	36.9157
pos_360	12-amino-octadecanoic acid	41.7	15.1	2.32191	C18H37NO2	300.29	6.01102	1485.93	1489.97	1461.7	1344.05	1381.15	1441.51	1286.61	1357.19	1228.56	1225.66	1216.27	1235.08	1819.11	1383.47	1209.56	1449.03	1405.53	1367.44	1378.52	1569.56	1515.2	1400.75	1486.59	1557.12	1407.5	1358.82	1414.87	1251.02	1398.48	1429.61	1501.77	1382.47	1468.59	1420.16	1420.46	1403.75	1366.23	1311.7	1362.13	1320.31
pos_362	Anapear	41.7	19.2	4.65737	C9H14O2	155.107	7.25028	58.0518	51.6577	49.8561	48.2417	53.9606	54.2083	30.8378	32.5666	24.8146	29.8628	29.5975	31.4936	16.7098	21.3836	35.8967	24.5189	28.5751	28.429	30.1075	35.9422	28.215	44.0385	30.1118	32.5384	27.3024	31.4213	37.4472	32.3304	31.9407	31.5187	18.5272	18.9362	21.1146	17.815	12.8234	16.5602	30.4107	34.861	31.061	34.8566
pos_363	13S-HpOTrE(gamma)	41.7	16.4	0.185838	C18H30O4	293.211	4.62185	684.685	727.299	750.594	641.231	743.682	519.655	432.902	411.888	283.809	315.054	336.165	287.132	103.49	181.444	160.645	207.564	192.056	160.574	204.506	234.211	235.272	164.245	177.534	201.616	308.658	361.329	304.278	315.705	269.932	300.449	61.829	76.3564	53.5303	40.7128	27.575	43.1805	298.904	307.66	312.228	321.327
pos_364	7-hydroxycoumarinyl-γ-Linolenate	41.7	18.1	0.208093	C27H34O4	423.253	4.2442	525.677	563.302	418.725	465.3	538.412	484.565	697.311	656.776	669.403	760.303	777.749	620.263	557.609	887.827	574.411	762.02	646.774	785.723	810.636	758.463	755.649	641.694	696.234	787.134	706.334	816.187	824.007	827.132	729.452	771.919	756.091	797.98	689.572	671.269	744.691	796.462	716.133	694.577	707.596	717.366
pos_366	Adenosine monophosphate	41.7	17.9	4.73404	C10H14N5O7P	348.072	0.78915	163.824	156.267	161.819	129.465	140.163	130.133	219.905	222.73	179.949	191.079	190.83	190.032	219.742	191.372	170.865	212.484	207.883	223.994	838.387	838.731	682.708	443.064	594.826	656.909	233.441	284.898	241.017	264.846	214.549	277.495	1165.05	1480.26	1133.76	1654.43	3424.04	3767.78	565.132	534.276	539.281	564.17
pos_368	cGMP	41.6	23.3	6.00005	C10H12N5O7P	346.057	1.47302	44.7206	81.5187	89.8168	84.222	80.3072	83.1184	86.1177	90.7772	89.2387	105.007	120.409	127.263	50.0957	48.5743	90.3399	57.5401	93.2504	65.3314	41.6516	52.296	44.9138	93.5007	69.1618	33.0974	68.7231	53.1262	64.199	55.0736	59.4731	75.248	1.71643	6.82488	17.0884	1.84657	3.45823	5.02326	59.2028	57.3179	75.4944	58.8901
pos_369	7-Aminonitrazepam	41.6	21.4	1.66722	C15H13N3O	252.114	1.6015	269.742	340.874	343.376	361.912	327.586	325.531	282.315	272.465	225.461	256.179	268.932	267.917	173.18	213.462	221.043	187.161	210.554	188.746	144.815	143.847	141.605	154.177	180.19	158.04	203.716	201.031	202.969	203.168	233.579	209.317	119.302	126.47	111.384	137.348	107.591	133.604	232.437	224.977	217.107	234.486
pos_370	dioxybenzone	41.6	16.7	-6.26699	C14H12O4	245.079	6.45933	721.716	678.325	782.227	720.047	683.204	645.779	667.182	632.299	682.024	666.182	632.561	604.59	1040.42	666.957	611.246	723.335	663.831	718.481	757.701	734.693	722.15	729.477	725.194	737.968	740.67	686.361	688.875	642.535	634.214	625.659	673.929	572.724	621.708	628.754	686.831	608.963	611.633	632.193	615.615	599.114
pos_371	Propanoyl phosphate	41.6	13.3	0.974355	C3H7O5P	155.011	8.97423	167.674	158.338	192.108	174.392	179.533	294.115	248.723	195.007	213.511	209.422	200.2	291.672	172.968	184.347	269.008	190.21	226.018	150.714	179.513	182.673	183.885	315.127	212.266	177.708	186.484	174.656	205.777	213.246	226.913	253.924	500.013	469.605	467.051	496.166	377.689	380.224	257.726	257.943	253.32	249.531
pos_372	PC(16:1(9Z)/22:6(4Z,7Z,10Z,13Z,16Z,19Z))[U]	41.6	24.7	2.57352	C46H78NO8P	804.556	10.5412	10953.3	11046.1	10606.4	26241.8	43980.1	47895.9	53795.8	51554.2	61491.7	53209	47653	41279.1	58449	43106.5	41318	39748.7	42241.6	53161.3	59849.7	66181.1	68184	65711.8	77155.1	85256.2	85941.8	75972.9	74532.4	68814.4	65756	58960.7	59096.6	54397.1	55643.8	54203.9	59460.1	70715.9	64309.3	83687.1	82269.1	70682.2
pos_373	δ-Tocotrienol	41.6	14.9	2.47208	C27H40O2	397.311	3.68882	177.716	190.105	181.511	177.201	179.296	179.559	180.431	188.062	183.542	187.5	188.626	180.255	223.579	209.078	196.683	204.633	209.705	204.927	202.255	188.922	162.337	180.935	179.249	176.459	184.192	193.458	204.714	208.885	208.282	201.347	254.122	235.605	194.619	190.935	211.439	196.339	186.293	200.123	194.902	194.983
pos_374	Tropacocaine	41.6	24.6	2.37976	C15H19NO2	246.149	3.56033	123.848	96.5222	108.231	105.986	93.251	125.907	88.2823	106.156	84.2078	89.88	111.8	153.767	133.513	115.022	212.397	102.978	161.307	143.31	144.889	144.1	132.617	249.478	223.719	128.884	216.693	183.502	166.283	238.677	249.454	288.363	365.259	463.922	291.261	630.517	144.971	183.621	191.039	186.473	186.27	199.428
pos_375	Pseudopelletierine	41.6	22.1	-3.69047	C9H15NO	154.122	3.28263	10.3342	10.2766	9.39401	8.44399	8.72821	7.45182	11.4465	11.0545	15.2347	13.2675	14.6909	13.8745	8.41463	17.0587	10.9281	13.9201	16.0417	13.2787	124.365	107.413	114.923	94.2149	98.394	121.783	87.8159	98.9005	113.671	102.031	94.4916	98.6415	84.3604	97.5987	106.972	115.448	127.334	99.2703	61.2528	54.4662	57.1356	54.9782
pos_377	Vanillic acid	41.6	20.8	3.20474	C8H8O4	169.05	2.33535	68.4188	62.5753	53.9719	48.0632	64.4398	50.7209	76.7354	70.1634	63.4412	75.0388	64.5683	61.1447	77.734	88.5472	68.4139	84.3447	73.9667	78.6864	100.387	98.2926	99.901	97.5551	86.9643	98.2422	95.1908	103.769	97.9412	98.0093	86.2682	97.9746	113.153	105.315	90.5927	99.45	133.864	124.453	91.1885	86.1708	84.7236	89.0353
pos_378	2-Aminomuconate 6-semialdehyde	41.6	16	2.34415	C6H7NO3	142.05	1.4873	95.25	80.6432	71.0712	73.3459	77.7727	70.8685	148.4	148.362	92.4606	123.706	108.748	89.0813	95.9583	138.69	100.923	123.134	105.96	137.268	142.261	136.835	142.052	90.3432	118.344	127.894	139.243	157.661	145.176	159.421	131.278	147.452	237.809	237.041	160.277	227.295	211.734	240.215	127.271	137.981	141.118	143.215
pos_379	5'-O-beta-D-Glucosylpyridoxine	41.6	14.6	2.83199	C14H21NO8	332.135	1.36595	328.7	346.025	313.554	337.621	364.752	275.314	452.684	471.304	330.775	401.531	396.398	322.468	471.94	469.729	322.302	387.778	399.89	435.281	334.663	279.283	317.339	280.993	311.858	267.248	289.032	361.829	333.199	368.245	323.099	311.563	295.492	280.389	276.08	282.293	316.094	336.087	359.903	372.485	387.93	342.896
pos_381	methyl 9,10-epoxy-12,15-octadecadienoate	41.5	15.7	-2.30189	C19H32O3	309.243	9.70097	3361.16	2858.91	3041.56	2823.99	2126.59	5348.15	916.251	1194.38	1359.42	1762.5	1010.32	2076.52	840.114	705.158	5958.32	1084.66	1191.52	1773.51	866.945	1124.85	759.779	2546.64	1010.24	872.865	853.229	682.151	972.49	719.309	830.776	668.831	1165.39	1084.17	785.203	739.904	744.469	741.545	1428.09	1439.54	1476.81	1438.59
pos_382	D-Glucose oxime	41.5	21.1	4.4974	C6H13NO6	196.065	0.682733	55.8526	346.92	49.0332	72.2715	45.2903	59.4465	60.2818	137.645	67.3756	90.9982	45.368	59.1756	57.4581	58.282	34.8463	71.6733	40.5821	58.9792	30.5668	60.9651	61.8838	42.7878	88.0712	658.646	51.748	165.287	36.6335	62.2296	48.8008	183.418	21.22	29.6323	32.9735	27.9571	566.548	48.5514	97.1737	84.407	85.6838	88.1286
pos_383	Tigloidine	41.5	18.8	-5.23041	C13H21NO2	224.163	3.35402	37032.8	32505.9	41605.2	38153.6	33336.3	53351.3	49077.1	50595.2	71289.6	69701.3	69499.6	86483	59634.5	71475.1	76196.4	68660	81867.7	71342.4	48595.5	31798.2	37352.2	70900.4	52202.9	38665.3	59027.1	40158.9	57526.3	57446.2	64930.5	57418.7	41644.7	56239.9	70809.7	74506.4	46547.4	50810.8	57949.1	57935.4	58164.1	58239.4
pos_384	4-Chloro-[2-(4-Pyridinyl)-1-butenyl]phenol	41.5	36.7	2.63871	C15H14ClN	244.089	3.7238	6069.63	6833.43	18202.5	15028.8	10161.5	15771.5	6248.9	6334.87	15412.1	12194.8	10398.5	15341	5858.91	9351.91	28969.5	5777.63	14458.1	6899.56	6777.42	3734.46	5848.43	20274.7	14839.7	6761.08	14935.9	5965.23	11682.2	13968.6	13515.1	10321.9	6607.31	7643.45	15529.8	22638.5	5450.87	8876.33	11925.2	11919.9	11745.8	11906.6
pos_386	Retinol / Retinol skeleton	41.5	16.2	-1.0939	C20H30O	269.226	4.50765	2.81295	1.27159	0.329641	5.10818	2.85933	1.87685	1.88672	0.0890277	15.9294	3.99678	38.0019	163.313	1.97599	1.82816	12.9667	1.66346	32.2606	0.212527	6.16003	1.99565	3.43155	36.3792	25.9163	1.07897	16.3056	2.30858	1.21002	9.76865	40.5038	26.1637	0	1.42869	10.1386	6.84202	0.70425	0.453949	11.8165	11.3109	10.5494	9.01428
pos_388	6-Methylcoumarin	41.5	14	4.27671	C10H8O2	161.06	9.96437	200.856	199.254	217.15	207.529	200.673	196.152	207.111	189.478	186.473	186.878	177.761	165.24	316.289	193.4	181.882	191.222	193.471	208.999	202.699	207.24	206.466	193.718	209.355	212.706	196.977	189.313	200.77	185.046	186.845	185.944	215.424	167.891	186.74	188.789	184.79	185.307	188.75	183.412	172.169	173.643
pos_390	Asperagenin	41.5	28.7	-8.83173	C27H44O5	449.322	4.74965	160.955	169.395	149.142	120.852	140.303	113.864	140.143	134.41	104.166	125.675	132.737	116.306	80.0498	126.395	93.0503	114.338	118.39	114.912	160.829	162.206	132.186	118.263	142.923	153.307	116.674	148.1	119.881	143.675	140.431	143.576	134.878	157.703	131.569	116.413	140.306	154.513	124.785	144.605	128.095	144.729
pos_391	3-Hydroxy-beta-ionone	41.5	24.8	-10.8637	C13H20O2	209.151	4.62185	50.3561	50.6786	68.6309	51.5272	60.506	57.3041	78.6784	75.7712	83.8414	80.7575	69.2646	62.3163	52.4472	89.3797	56.1722	77.1942	75.4111	81.8718	20.0771	19.9728	25.0566	19.8534	21.6858	20.8674	25.5684	23.4479	24.0087	23.7019	23.5438	23.4434	17.3674	31.3575	21.7884	16.6904	24.4055	21.376	50.1692	59.8149	54.3416	56.8576
pos_392	6,9-dioxo-decanoic acid	41.5	22.9	2.73527	C10H16O4	201.113	3.50322	122.568	125.495	132.429	106.677	117.439	106.08	162.371	153.896	105.087	138.359	108.022	97.4184	80.5833	139.507	74.7959	116.867	118.891	116.248	140.121	152.277	116.832	82.2898	123.236	128.638	108.117	119.389	104.359	88.2659	92.5254	94.4397	131.875	119.013	99.0613	79.1241	156.35	130.121	133.027	130.925	130.358	127.081
pos_393	Melleolide C	41.5	18.7	-4.86698	C24H32O8	449.215	2.00768	158.654	164.688	194.748	195.041	162.954	298.58	166.663	169.047	200.778	181.767	215.802	291.52	137.096	184.796	391.76	158.026	228.262	175.577	149.531	139.948	151.498	363.661	191.532	129.539	204.72	203.47	204.649	204.563	196.773	220.491	161.704	174.72	222.502	229.435	183.819	181.679	194.935	212.957	190.69	184.938
pos_394	Araliacerebroside	41.4	15.7	-3.89355	C40H77NO10	754.546	11.6742	9730.34	10254.7	10853.7	8999.97	12213.5	8760.21	9126.73	7344.65	8154.97	7475.82	7753.1	6829.96	16320.9	7583.95	7594.85	10286.6	8787.64	10307.5	8284.31	9091.64	9123.68	8482.34	8233.31	8945.07	7710.63	7497.16	7109.91	6937.65	7972.47	6882.97	15903.5	16090	8867.5	10764.4	13302.7	10820.5	13266.8	13208.4	13124.3	13516.2
pos_396	Umbelliferone	41.4	16.5	3.93825	C9H6O3	163.04	2.10692	6.31166	0.330563	10.687	4.15368	9.82791	14.414	30.718	22.9981	16.0143	15.6667	22.7847	28.535	21.2813	20.2857	159.578	21.0071	45.9776	31.4933	27.2036	25.7703	20.9295	90.4109	20.6479	20.9145	11.23	7.87778	10.719	13.3839	22.5158	13.596	8.92816	27.1852	45.7226	94.9832	35.4165	55.2262	26.5713	18.5543	22.9848	19.0479
pos_397	Asarylaldehyde	41.4	13.5	2.66948	C10H12O4	197.081	2.47027	59.4333	45.4892	46.3031	37.6966	37.2033	33.1838	49.8041	49.4138	27.6567	39.2683	28.3932	21.5907	21.6411	41.3159	14.7159	33.8744	26.4641	27.849	35.1251	32.6285	18.0565	19.7386	15.6887	15.6808	15.9866	36.5592	20.1361	17.5496	13.7309	17.4342	62.9764	46.2477	37.1328	42.4279	62.6426	54.0276	31.6186	33.051	35.5013	39.5099
pos_398	2,4-Dimethyl-1,3-dioxolane	41.4	13.1	0.233474	C5H10O2	103.075	10.1421	101.82	107.949	108.742	101.182	103.547	93.1712	92.4433	93.0079	103.969	99.8761	86.201	86.5966	133.224	96.296	90.1656	98.557	94.3995	97.6163	90.1931	97.5265	104.053	97.0984	93.8192	103.14	92.9597	96.091	87.6939	83.7954	89.8836	88.5034	102.318	89.9618	86.9207	86.729	93.1074	91.0912	92.2512	92.1831	83.9336	92.7849
pos_403	(Z)-1-(Methylthio)-5-phenyl-1-penten-3-yne	41.4	22	-9.04188	C12H12S	189.072	3.90228	31.5365	38.749	30.929	21.7029	42.1047	36.6178	44.0894	43.4815	39.7552	36.9989	53.7064	48.4322	38.1302	55.4089	44.2952	43.9874	31.543	59.3971	53.9237	42.2223	39.3458	55.289	48.1632	47.073	39.8269	57.4866	51.9328	46.5303	44.4568	45.224	37.6641	48.2358	51.6776	54.776	47.1709	55.7161	42.328	45.2018	40.2316	50.6715
pos_404	Schidigerasaponin D3	41.4	16.5	2.38783	C45H74O18	903.497	3.56747	245.086	328.416	330.029	283.151	275.204	289.755	335.18	305.368	289.128	321.903	287.989	293.108	329.879	277.107	349.522	333.146	330.622	307.213	375.212	391.625	335.166	309.608	365.497	356	361.438	374.237	372.419	361.117	356.109	348.235	377.286	369.354	337.067	368.369	423.925	404.43	340.3	305.672	326.075	354.211
pos_405	(R)-(+)-2-Pyrrolidone-5-carboxylic acid	41.4	15.5	1.81666	C5H7NO3	130.05	2.74797	43.4291	24.0785	15.2176	28.4867	29.5125	17.6709	24.819	11.9967	38.195	35.5643	60.1973	32.6214	36.7486	41.7572	72.3316	61.1142	47.1705	52.193	3.22639	2.32389	3.35515	2.71793	0	2.87322	1.16962	2.18668	2.78594	1.52526	0	1.5005	4.89402	1.19215	1.08285	2.19433	0.739351	2.12949	22.19	29.7199	19.3351	22.1731
pos_406	Sinapine	41.4	30.1	-6.54611	C16H23NO5	310.163	2.456	56.0893	32.4493	45.1723	40.9396	47.5833	49.0522	65.3388	65.6779	58.3704	55.9413	55.564	58.0465	47.3186	71.796	70.9639	65.8734	57.066	72.7872	40.9104	33.519	38.0443	46.6479	40.5391	37.8218	35.3541	45.1557	48.5584	44.2454	38.0793	50.6789	51.6031	56.1352	51.3265	68.8112	49.433	56.1397	50.989	51.3056	61.8267	51.4692
pos_410	Indole-3-acetaldoxime N-oxide	41.3	17.1	-4.05665	C10H10N2O2	191.081	3.03993	42.8982	35.227	39.7187	35.5333	36.7925	42.4986	48.0719	56.0159	44.3123	48.7836	52.6346	52.9561	31.4242	52.7562	50.0536	45.9261	54.5208	54.8456	56.9122	56.9179	50.2539	66.2395	47.3549	56.151	60.7239	46.4315	57.4656	59.5829	58.5985	52.2029	43.0631	57.3244	50.2363	60.8952	46.7909	62.674	54.6579	42.7548	53.2718	59.7201
pos_411	Tuliposide B	41.3	10.8	1.67514	C11H18O9	295.103	4.81388	1071.78	1015.13	941.726	1354.05	1033.35	1158.61	1167.82	1050.86	1216.79	1194.6	1315.38	1132.74	1160.93	1469.18	1536.21	1270.46	1163.26	1371.95	704.762	622.61	621.335	735.347	645.654	691.073	711.068	755.032	777.753	740.101	714.488	694.31	753.154	831.716	763.273	830.061	811.541	808.708	994.886	1006.52	1020.46	997.928
pos_412	Octylamine	41.3	9.69	1.34662	C8H19N	130.159	13.612	1033.28	1031.9	1159.31	1083.78	1089.38	1023.86	919.2	922.669	954.385	971.105	952.194	940.955	1497.36	1042.04	962.432	1070.44	1034.56	1087	1113.22	1169.16	1180.39	1078.1	1226.84	1188.19	1152.99	1141.52	1144.38	1092.32	1144.21	1124.27	1268.28	1132.48	1122.81	1133.04	1183.59	1120.56	1130.67	1114.46	1121.92	1118.3
pos_413	Aginoside progenin	41.3	31.7	3.54794	C39H64O15	773.435	4.58617	1251.99	1342.81	1596.68	1895.46	1478.04	1878.37	1449.27	1385.04	2200.34	1840.57	1919.48	2096.18	1488.38	1867.94	2577.52	1671.97	2045.53	1716.64	1016	930.23	873.444	1387.5	1031.64	918.214	1134.19	949.958	1246.72	1289.95	1231.23	1136.22	895.046	978.939	1250.51	1255.21	925.74	981.937	1480.72	1485.81	1519.96	1457.45
pos_415	Juarezic acid	41.3	17.8	8.87656	C11H10O2	175.077	3.53178	31.7841	31.1612	23.4121	22.8282	36.5774	25.269	49.036	54.6224	45.0856	38.7063	53.1995	48.4106	37.9983	52.2571	38.7785	63.7154	44.8504	41.4689	41.1344	48.2749	47.8333	64.9162	38.976	39.4044	63.0935	60.2132	47.1895	57.4405	52.4559	47.9092	55.1158	51.916	64.7568	69.5701	47.8388	65.7414	53.4062	47.0778	57.6844	46.8427
pos_416	α-Methylphenethyl butyrate	41.3	21.1	-12.3064	C13H18O2	207.135	3.4604	31.0345	38.4105	44.8949	57.4845	43.5169	75.1108	52.8882	49.1015	63.6864	64.4994	52.3285	74.9478	42.433	61.0292	74.7784	43.2413	55.9473	53.1151	13.8785	7.5351	15.4165	14.9406	20.6301	12.7881	21.084	13.2574	23.2374	19.4374	17.9899	17.249	8.97737	7.82333	14.0758	10.4974	11.1343	12.5148	36.5505	34.8249	34.1907	37.2019
pos_417	1-(Indol-3-yl)propanol 3-phosphate	41.3	16.1	3.8429	C11H14NO4P	256.074	2.69157	285.938	300.077	306.151	343.99	318.557	372.539	234.117	262.712	256.844	266.069	235.504	282.805	271.17	249.445	304.275	179.261	251.85	215.437	238.914	281.462	267.521	245.586	262.215	259.793	337.44	294.399	310.713	268.867	309.484	286.047	201.75	263.742	244.604	245.808	246.931	267.035	260.397	279.413	291.524	270.689
pos_419	Salicylic acid	41.2	10.8	1.32207	C7H6O3	139.039	2.19258	398.362	645.925	659.399	547.522	540.618	448.182	619.492	410.769	351.576	436.916	406.665	294.506	385.936	282.942	238.832	363.742	406.654	389.169	575.226	700.896	601.215	436.064	495.242	532.836	503.54	412.005	374.892	353.618	303.254	358.348	365.796	382.654	297.833	289.959	374.981	428.167	461.34	461.896	451.67	471.219
pos_420	5-Phenyl-1,3-pentadiyne	41.2	16.9	-2.79908	C11H8	141.069	3.78092	16.2419	20.3209	33.8409	31.025	22.6927	31.228	24.5878	31.4062	43.5742	39.1931	39.6235	45.4867	10.8602	33.6812	75.7999	25.9389	50.5553	29.5122	23.3049	15.6486	21.9478	31.7851	22.5266	17.4935	29.7145	17.5552	32.2036	30.6217	30.7671	30.7438	16.0169	19.9256	25.5712	33.1211	15.8635	26.1128	23.6235	30.7224	27.6839	31.5157
pos_422	Glycerol 2-phosphate	41.2	9.81	0.365882	C3H9O6P	155.01	8.73868	218.272	213.076	231.671	187.117	206.726	367.508	257.812	214.17	220.144	250.906	235.542	294.07	208.365	308.677	357.287	257.674	304.097	224.807	195.658	218.844	187.625	517.988	220.838	203.5	248.911	224.843	340.871	347.719	330.116	339.653	1313.38	1352.92	1175.95	1123.88	1078.48	1058.85	461.835	448.937	454.998	466.466
pos_423	8Z,11Z,14Z-heptadecatrienal	41.2	10.9	1.2728	C17H28O	249.222	5.33428	513.543	485.272	511.759	516.726	459.661	796.401	419.841	341.954	377.869	374.579	357.458	382.719	204.698	246.224	356.838	241.727	302.303	261.867	324.612	349.419	317.453	331.772	309.357	323.629	383.283	339.57	347.189	325.931	354.899	334.439	136.937	142.886	120.879	120.875	83.6081	91.7466	351.767	324.369	348.001	351.833
pos_425	4-(1-Ethyl-2-phenylbutyl)phenol	41.2	10.7	0.952536	C18H22O	255.175	9.09488	491.947	477.549	493.634	491.144	451.743	453.99	445.654	417.914	421.607	450.605	405.092	396.943	657.289	462.683	413.044	457.076	434.518	473.802	487.537	491.223	483.53	455.363	481.597	495.792	483.508	435.763	443.71	449.305	434.97	428.601	534.857	416.229	422.392	441.143	456.2	430.146	433.95	459.288	436.319	438.85
pos_427	4-Quinolone-3-Carboxamide Furan CB2 Agonist	41.2	13.2	-1.26718	C30H36N2O4	489.274	4.78533	565.824	535.173	439.449	439.014	517.73	476.229	565.929	623.797	577.698	603.694	693.234	804.626	370.105	723.162	609.31	636.774	596.338	615.138	591.47	541.393	544.682	591.38	539.031	582.919	566.593	654.534	656.699	660.572	641.643	629.078	628.475	721.721	621.089	772.907	627.046	773.715	632.874	634.407	644.883	584.253
pos_429	Hypoxanthine	41.2	30.3	19.0099	C5H4N4O	137.048	1.62292	278.531	256.77	339.323	347.038	338.76	195.55	136.288	143.686	108.829	96.6038	115.768	111.036	76.8906	87.2648	108.285	95.8032	101.503	128.497	94.8638	91.7883	106.256	91.0125	104.19	96.8302	131.746	129.607	115.449	137.492	108.327	120.479	185.34	174.437	120.133	176.16	144.839	161.193	158.448	173.713	174.098	160.323
pos_430	Bensulfuron-methyl	41.2	17.9	-9.26629	C16H18N4O7S	411.093	0.710633	422.15	386.618	424.919	383.489	424.748	346.742	443.097	446.011	402.625	432.684	439.161	363.122	489.005	524.968	435.248	527.012	428.782	504.37	313.899	320.008	314.014	297.533	334.973	277.166	337.973	327.228	314.83	332.976	350.181	334.393	239.661	265.22	285.497	269.462	266.423	261.844	366.139	363.459	356.332	357.795
pos_431	1-Linoleoylglycerophosphocholine	41.1	8.79	1.55453	C26H50NO7P	520.341	7.6636	33407.3	38357.5	53982.4	36487.3	44328.6	34476.1	61067.1	47121	37003	48434.4	45833.2	45839.2	40728.7	53235.9	59445.8	54612.2	53537.9	49903.3	77465	84657	87535.2	72191.7	72591.8	80090.4	57117.9	60358.5	58458.9	63546.4	59135.9	72016.3	241283	282295	167086	208642	273323	301687	85217.4	86785.5	86413.9	85453.5
pos_433	D-Fructose 6-phosphate	41.1	11.4	4.02308	C6H13O9P	261.038	0.625633	917.13	896.615	883.953	743.077	925.58	722.548	900.289	823.299	575.175	693.788	621.759	399.033	1207.79	782.289	506.364	803.619	647.944	909.132	802.657	1001.45	980.397	607.682	561.827	857.537	714.136	883.184	800.83	780.34	684.294	775.437	916.381	651.688	395.319	537.879	682.687	501.532	795.484	713.042	749.242	699.706
pos_434	D-Arabinose 5-phosphate	41.1	23.2	6.34547	C5H11O8P	213.017	0.746317	16.5911	8.02975	15.5388	12.1972	13.181	7.13536	14.2433	9.61708	8.31623	10.7576	10.8566	10.0501	16.2059	8.53681	11.2255	17.6744	11.9054	21.2881	54.0605	68.0416	71.7128	43.1903	53.8003	66.0886	10.9567	24.8307	18.7282	15.8914	15.4621	24.7663	50.5264	71.742	46.1032	51.2379	86.6117	70.8071	25.7191	26.535	24.0172	35.9724
pos_435	Leucodelphinidin 3-O-(beta-D-glucopyranosyl-(1->4)-alpha-L-rhamnopyranoside)	41.1	29	20.9607	C27H34O17	631.2	1.91488	966.217	1007.54	1184.73	1311.04	1006.41	1352.93	1448.35	1260.6	1514.13	1450.11	1338.46	1458.52	1168.5	1370.42	1572.71	1216.85	1512.38	1308.65	29.7254	15.8762	28.2741	10.0534	13.2342	13.8564	2.45976	0	0	2.03596	1.43194	3.14544	4.74002	33.2426	21.1039	33.5299	8.02989	27.3381	685.329	680.63	685.635	692.013
pos_436	gamma-Coniceine	41.1	15.4	2.10179	C8H15N	126.128	4.32987	70.2283	54.1834	60.3028	58.4248	50.3784	56.9355	56.3408	46.4636	47.577	52.8598	45.2934	43.1235	89.0642	56.3036	46.4285	59.36	46.1786	59.9949	62.1109	67.3527	61.9977	64.1457	59.6006	60.9702	64.1372	52.4054	58.6589	57.9285	53.2929	56.5128	75.2634	50.4361	52.6659	58.6655	61.5674	61.1112	56.8775	63.7806	56.7306	55.8989
pos_440	Stearoylethanolamide	41.1	16.6	-1.15047	C20H41NO2	328.321	10.4056	539.28	519.847	580.545	552.078	532.27	540.676	467.185	491.753	476.49	461.892	411.705	803.515	731.622	543.85	435.078	514.433	442.3	466.21	445.551	501.604	494.261	490.278	485.005	556.375	448.343	485.388	443.971	421.822	443	440.682	701.896	638.935	501.017	484.504	564.319	882.775	443.664	444.118	434.279	438.532
pos_441	24-oxocholesterol	41.1	26.2	-11.434	C27H44O2	401.337	9.31617	115.292	100.272	100.509	120.905	107.417	178.153	95.5815	122.39	193.979	153.995	209.33	173.767	115.349	137.374	156.854	116.711	236.978	110.285	127.202	85.1368	79.1688	105.053	151.826	84.199	85.7498	76.7077	85.4122	99.8855	115.554	119.125	82.7275	97.7314	62.8011	69.9874	102.657	94.0874	118.7	110.575	124.254	125.157
pos_442	Glutathionylspermine	41.1	33.2	18.1883	C20H41N7O5S	492.305	7.478	84.2184	81.1194	63.29	71.068	77.9395	65.5246	53.0293	40.8115	31.5988	51.5703	45.4809	30.8199	11.6276	56.779	42.8475	53.894	28.3421	33.1139	46.1799	52.4119	58.3531	65.8397	38.3984	50.5874	50.859	57.3172	49.3101	72.7192	54.0054	64.1924	311.332	348.07	239.26	263.677	305.663	324.92	91.3741	122.632	114.23	94.0078
pos_444	Torvoside A	41.1	11.1	2.33117	C45H76O18	905.513	5.28432	424.247	443.372	387.348	344.035	404.463	348.312	472.733	468.165	394.639	495.276	445.57	392.882	473.156	550.941	411.251	517.949	465.504	487.361	248.514	231.227	233.74	184.642	202.794	217.844	213.972	254.232	234.735	243.202	201.193	242.673	241.941	242.694	220.144	237.367	299.826	287.52	342.161	343.757	337.187	347.201
pos_445	4-(2-Furanyl)-3-buten-2-one	41.1	15.1	3.59178	C8H8O2	137.06	3.65312	17.9924	19.3778	22.4859	23.9244	26.0222	30.771	30.2129	29.7739	32.9424	21.7976	29.3131	29.8129	25.9339	23.3358	30.7059	24.6218	25.8961	19.2919	20.309	15.8337	16.629	25.3716	15.7133	18.5741	23.2946	13.8255	18.1994	18.4669	16.8515	16.0364	18.872	9.39358	13.7545	16.1192	11.0974	15.2237	21.806	19.9463	24.6418	21.8336
pos_446	Adenine	41.1	28.2	2.78533	C5H5N5	136.062	2.29252	154.719	164.778	200.463	204.887	181.43	233.411	226.363	220.392	250.898	249.69	269.261	339.374	260.404	275.281	355.133	260.164	312.152	308.224	360.401	317.536	347.327	326.458	322.599	311.395	300.98	241.477	260.974	248.9	264.76	269.984	198.932	258.56	284.881	325.957	255.388	312.789	269.144	268.088	264.515	263.203
pos_451	Palmitic amide	41	9.11	2.61918	C16H33NO	256.264	5.95392	4996.07	4871.03	4958.64	4432.03	4588.03	4746.35	4304.9	4547.65	4193.27	4141.44	4148.71	4211.76	6586.47	4735.54	4285.13	4866.44	4783.03	4749.7	4612.43	5318.08	5099.7	4716.72	5147.59	5139.37	4781.04	4671.41	4827.75	4390.21	4760.89	4818.26	5402.82	4769.22	4968.98	4851.3	5082.09	5139.71	4489.85	4468.36	4596.5	4559.14
pos_453	α-Hydroxymetoprolol	41	11.3	2.72659	C15H25NO4	284.186	3.3112	241.529	205.979	181.982	148.625	169.441	148.936	228.583	221.222	130.419	171.04	127.061	110.29	124.294	196.568	57.6744	150.837	124.626	135.029	237.185	254.641	246.831	131.877	187.696	209.923	184.464	225.548	178.805	203.645	141.394	202.673	255.959	209.751	155.06	141.963	217.926	244.828	184.95	185.867	173.068	170.332
pos_455	22-hydroxycholesterol	40.9	14	1.03125	C27H46O2	385.347	4.34415	449.023	382.47	323.024	443.39	438.841	403.75	326.641	285.051	342.52	334.122	334.656	289.696	318.541	519.433	256.614	387.421	310.697	457.988	137.911	120.358	104.226	93.484	101.247	132.764	104.873	120.124	96.369	118.496	105.628	115.075	128.996	122.521	116.239	114.649	156.919	136.173	231.995	243.85	252.226	255.87
pos_456	Semilepidinoside B	40.9	11.2	3.28962	C17H22N2O7	367.151	1.96485	157.243	131.456	142.286	156.062	142.606	170.615	170.098	184.161	188.602	184.783	178.733	204.387	155.977	201.763	229.292	190.069	195.192	182.735	229.717	211.02	199.319	228.845	219.476	205.728	233.496	252.756	252.679	268.345	240.548	251.238	243.842	231.725	241.052	262.817	247.413	274.431	214.333	207.957	219.928	208.228
pos_458	Torvoside E	40.9	27.1	-2.95361	C40H66O14	771.45	4.32987	452.243	534.612	555.85	561.247	492.878	536.26	456.749	489.337	645.023	561.189	525.645	625.08	521.581	551.653	626.297	561.077	625.52	494.575	521.949	459.249	483.457	603.857	548.134	488.187	694.364	508.693	570.061	590.711	606.679	589.07	483.1	495.635	622.478	557.56	503.152	542.7	559.908	586.027	598.198	577.181
pos_460	5,6-Dihydro-4-methoxy-6-[2-(4-methoxyphenyl)ethyl]-2H-pyran-2-one	40.9	13.2	3.92565	C15H18O4	263.129	10.0572	219.932	198.714	185.464	206.205	173.941	187.039	159.903	152.963	149.668	128.371	150.03	158.298	196.209	141.039	153.868	166.6	153.642	134.33	147.507	161.402	174.133	148.268	166.994	157.697	141.723	124.696	121.255	123.709	148.657	161.251	124.394	108.852	139.817	123.706	135.944	125.279	139.701	130.201	127.828	127.515
pos_461	5-Methoxy-6,7-methylenedioxyflavone	40.9	34.7	26.3586	C17H12O5	297.084	13.3056	113.567	110.274	108.853	124.523	109.259	97.8617	97.4862	93.3717	105.471	93.8078	103.44	92.2577	140.307	102.566	96.9978	97.6608	100.075	89.1237	97.0444	105.901	102.931	82.127	97.2399	98.0926	95.9078	92.2589	89.1617	76.7644	81.2582	82.9758	102.04	87.6669	73.1547	75.7941	96.6872	91.8533	72.1122	87.5403	91.7555	88.4793
pos_462	LysoPE(0:0/18:3(6Z,9Z,12Z))	40.9	9.95	-0.372967	C23H42NO7P	476.277	7.13607	283.708	276.355	376.479	295.185	290.815	333.597	383.314	311.496	299.799	332.582	329.781	446.987	253.096	323.721	469.756	335.438	381.964	336.551	592.307	683.091	684.516	790.043	643.72	633.83	488.295	462.638	514.809	559.007	471.505	598.388	1601.83	1826.92	1426.68	1919.71	1852.4	1986.1	632.942	651.119	650.49	650.771
pos_463	2-(1-Pentenyl)furan	40.9	12.6	-2.63509	C9H12O	137.096	3.50322	127.157	115.072	116.538	88.0434	117.573	87.1672	183.685	191.564	154.461	192.385	150.225	109.247	124.341	205.371	89.707	159.491	153.173	189.61	101.2	99.2983	87.1197	61.9044	86.9341	80.8855	76.5548	76.3127	72.4603	67.1838	59.0701	70.1154	127.714	104.591	78.6324	75.2884	130.754	118.644	114.389	119.955	115.247	115.878
pos_467	DG(18:3(9Z,12Z,15Z)/18:3(9Z,12Z,15Z)/0:0)	40.8	17.4	-4.54526	C39H64O5	613.484	12.0591	9038.24	10073.2	13261	15568.6	11462.4	19358.2	14193.1	11330.6	22789.3	13438.6	15879.3	29979.4	16289.7	12396.7	22620.8	14398.9	19076.3	13899.3	15103.6	14965.8	15389	19306.9	21239.2	15372.1	22651.9	14041.9	17625.9	17740.1	22976.5	20853.2	13524.9	16024.4	23979.4	24935.7	15952.6	14430.9	12573.3	12447.1	12589.5	12566.9
pos_470	Dimethylformamide	47.3	40.7	-1.33911	C3H7NO	74.0599	11.6885	40.4466	40.2297	47.6894	42.3848	45.6361	36.3565	40.5883	37.9368	39.3232	39.22	39.6146	37.3438	58.5894	44.8765	37.9828	41.3507	40.0091	45.5735	45.927	44.7984	48.2645	42.5712	49.4096	50.6371	48.8667	44.4576	45.2743	43.2766	49.1525	44.828	50.8759	43.5719	40.5439	46.3663	41.3714	37.4079	43.7655	42.4122	43.1469	45.0587
pos_473	α-Pyrrolidinopropiophenone	40.8	10.8	3.08987	C13H17NO	204.139	8.11192	848.152	818.638	839.312	855.434	813.167	803.825	745.435	710.141	736.664	737.257	674.578	693.852	1161	793.119	752.703	821.125	752.847	828.496	877.428	880.095	859.333	861.325	839.92	871.642	882.681	812.742	828.14	843.487	804.936	806.21	976.46	827.223	837.529	889.76	909.271	820.91	851.588	890.587	848.417	822.115
pos_475	Styrene	40.8	30.5	-0.828461	C8H8	105.07	3.63172	15.5435	9.928	9.0648	8.17996	11.3786	7.90159	20.1351	16.7624	10.2093	18.9256	15.3988	14.4894	11.2452	19.0401	14.5855	15.8075	13.3287	21.365	17.0405	12.2084	15.4733	10.468	17.3637	13.051	11.7513	16.3182	12.9804	18.5238	10.7327	19.4983	16.5616	17.9512	14.5828	18.6227	16.7581	18.2739	14.6278	11.1057	13.9762	17.6921
pos_476	2-Pyrimidine Acetic Acid	40.8	17.1	-5.18424	C6H6N2O2	139.049	0.953333	83.4816	66.6041	61.9063	53.6748	70.8425	62.9392	4.79216	20.3658	6.82322	7.25753	12.3083	8.37922	55.5935	53.0656	9.64264	13.2547	6.60653	12.5972	15.0583	18.2987	23.9128	19.7553	14.671	20.1839	12.8783	36.6521	3.61773	4.57877	10.6545	11.3136	13.3261	12.4753	7.07971	9.0292	5.23521	12.6415	18.4631	26.632	28.7189	25.4857
pos_477	Crotanecine	40.8	9.26	2.46112	C8H13NO3	172.097	0.746317	1026.98	1217.75	806.814	1045.91	833.157	974.276	720.807	637.339	582.754	560.839	419.512	553.81	749.93	639.188	375.129	563.272	472.195	484.705	815.943	1007.05	828.648	529.928	812.667	833.69	880.153	1124.12	707.946	791.386	732.784	673.223	978.203	1109.01	877.835	612.919	884.389	910.467	835.52	819.646	827.707	824.698
pos_480	Mytiloxanthinone	40.7	38.4	-12.5796	C40H52O4	597.386	4.46482	957.584	829.65	763.732	788.884	819.855	833.612	744.149	803.737	893.79	867.041	924.942	866.995	773.3	1161.99	823.055	861.045	922.31	881.458	588.821	520.652	532.757	576.238	535.864	574.414	677.827	724.308	711.039	761.854	789.914	728.147	346.715	420.376	470.903	422.818	390.099	425.907	754.129	748.937	783.774	764.004
pos_481	Homocysteine-penicillamine disulfide	40.7	16	-0.304597	C9H18N2O4S2	283.078	2.10692	65.6491	74.5075	86.6726	68.7952	73.5373	71.473	107.08	77.7221	49.6955	71.7952	78.4206	45.6072	92.3698	76.2714	50.9186	61.7489	64.1567	60.0311	125.25	146.045	109.277	82.6514	97.5333	113.007	85.5781	93.1233	75.5562	81.5206	81.6413	90.0915	86.2362	94.6575	74.6837	79.9641	100.717	99.2416	86.6532	85.4182	88.7025	82.2497
pos_483	4-Hydroxycinnamyl aldehyde	40.7	8.55	-1.80536	C9H8O2	149.059	4.37913	185.066	148.147	139.488	165.069	156.079	159.316	148.151	133.886	138.321	144.415	129.637	125.498	258.935	155.63	138.422	161.541	141.267	162.131	184.372	178.534	166.743	175.124	174.614	165.294	188.847	161.603	181.323	180.827	169.021	162.616	204.225	165.902	154.041	203.649	186.68	181.885	165.851	172.909	176.379	162.878
pos_485	2',6'-Dihydroxy-3'-(1-p-menthen-3-yl)-4'-methoxychalcone	40.7	23.1	-17.2162	C26H30O4	407.215	10.0215	2116.9	2180.01	2241.91	2112.79	2174.4	1997.66	1961.63	1902.45	2058.51	2056.58	1962.97	1862.94	3050.36	2115.5	2072.16	2033.83	2080.22	2273.75	2334.17	2385.65	2363.82	2304.13	2359.58	2415.46	2330.68	2311.78	2333.95	2209.15	2183.57	2186.11	2492.34	2061.03	1996.43	2093.29	2289.17	1998.36	2184.08	2235.35	2199.24	2134.44
pos_486	Phthalic acid Mono-2-ethylhexyl Ester	40.7	17.3	4.41891	C16H22O4	279.16	11.3965	610.45	630.099	678.65	626.591	653.688	613.696	648.612	593.054	577.319	579.686	532.444	507.493	878.41	632.495	578.333	652.964	607.52	675.974	665.222	681.742	704.405	593.056	635.088	661.434	615.442	584.88	598.616	558.283	553.777	563.702	652.904	606.416	590.438	551.885	623.02	560.504	574.137	536.309	546.281	567.734
pos_487	9,12-Octadecadiynoic Acid	40.7	7.53	-0.286142	C18H28O2	277.216	9.7081	692.546	601.829	645.474	599.728	448.724	1181.72	212.496	269.889	321.139	382.304	226.826	517.4	176.635	140.304	1308.86	239.109	285.845	414.168	190.856	265.582	158.613	593.73	230.866	206.901	219.371	166.08	252.287	183.701	226.591	170.049	261.919	271.671	190.29	188.348	156.871	184.496	341.243	354.039	368.604	342.031
pos_490	Thapsigargin	40.7	15.5	3.70579	C34H50O12	673.322	4.74965	321.477	294.52	213.142	288.588	278.049	250.996	290.843	301.999	288.809	308.207	318.333	283.99	211.973	383.527	353.396	341.1	312.838	352.836	246.492	208.032	188.174	214.963	192.34	215.258	223.871	275.168	225.288	290.288	237.175	224.292	260.642	282.741	237.523	267.029	271.374	333.624	236.847	283.612	229.277	288.269
pos_491	methyl 4-[2-(2-formyl-vinyl)-3-hydroxy-5-oxo-cyclopentyl]-butanoate	40.7	18.7	-0.839558	C13H18O5	255.122	2.62018	53.966	50.8953	64.3396	48.5892	49.1628	66.1154	65.5511	69.4622	105.247	87.1621	87.5171	120.315	69.2749	99.4008	113.656	82.6691	94.4293	87.2854	62.117	60.6164	54.9408	132.432	98.8932	66.455	40.9174	39.1024	67.1178	60.3834	45.9975	74.0673	79.0928	100.273	141.154	129.231	107.388	123.884	94.1489	85.3166	84.8501	90.683
pos_492	N-(5-Methyl-3-oxohexyl)alanine	40.7	5.63	-0.542008	C10H19NO3	202.144	0.860533	260.422	231.027	220.282	268.979	247.42	236.23	228.671	209.04	274.536	246.542	294.268	309.113	249.808	329.938	407.508	290.683	296.332	296.271	718.624	561.283	633.36	1289.99	1076.04	583.843	1244.19	653.442	818.36	1046.78	1086.2	961.92	747.411	766.057	898.292	1117.17	691.314	890.279	521.891	548.769	546.887	549.621
pos_493	Diisononyl phthalate	40.6	9.49	1.37242	C26H42O4	419.316	12.1084	226524	226297	244552	232189	235843	220064	204947	207939	211804	207190	200187	194541	327961	225206	210294	221191	212746	226931	227672	234482	232406	210905	223126	226604	217024	209553	214422	198237	207484	204322	228557	199524	197976	198302	216184	198974	201716	198868	200747	201965
pos_494	4-Dodecylphenol	40.6	10.6	1.9282	C18H30O	263.237	8.34033	621.469	697.403	726.427	593.65	676.858	700.487	772.54	768.187	613.799	688.47	702.526	660.42	635.269	503.721	532.845	634.568	578.845	575.033	452.755	502.563	463.661	598.449	521.988	566.342	386.306	492.876	399.249	464.79	369.668	480.217	488.904	499.427	457.18	417.06	489.65	456.368	566.197	581.232	588.256	584.491
pos_496	L-2-Amino-3-methylenehexanoic acid	40.6	9.12	4.3904	C7H13NO2	144.103	0.753467	613.905	409.418	566.472	528.344	470.666	574.39	481.725	468.947	522.481	478.092	481.371	574.806	466.784	598.852	484.744	480.29	497.606	435.308	1064.07	986.443	1023.13	1351.95	1411.74	1047.04	1243.14	945.208	1001.61	1040.76	1128.57	1174.34	1197.43	974.496	1013.6	1131.45	963.902	1032.32	668.794	701.5	717.241	703.958
pos_497	Nicotyrine	40.6	28.5	6.0358	C10H10N2	159.093	2.3846	380.945	409.403	398.365	411.053	373.951	381.465	340.646	353.472	345.441	369.555	356.822	335.347	505.846	354.38	352.121	358.179	351.826	372.693	534.343	557.415	530.158	527.31	524.236	558.641	475.075	493.67	472.491	470.527	426.272	468.776	526.305	552.035	643.117	668.912	599.432	636.554	460.491	451.358	451.571	442.742
pos_498	LysoPC(18:3(6Z,9Z,12Z))	40.6	6.88	2.04747	C26H48NO7P	518.325	7.0297	754.613	1021.41	1259.58	863.226	1031.3	852.437	1361.55	1098.01	785.317	1079.27	1126.52	1309.47	868.812	1534.19	1776.83	1554.16	1510.18	1485.27	2646.22	2928.76	2629.5	3755.25	2297.86	2567.84	2133.66	2132.47	2392.65	2618.33	2392.53	2510.07	18265.8	24250.6	13864.7	16908.4	24018	22587.4	4973.7	4949.33	4900.05	5063.31
pos_499	Mauritine A	40.6	31.8	26.7808	C32H41N5O5	576.333	10.0572	10948.8	13236.3	10739.1	10462.8	8800.3	9754.34	9376.85	9418.03	9772.23	9556.51	10917.2	12251.8	17273.7	12749.8	12031.4	13282.8	14498.3	13224	15770.5	18289.6	20760.6	18221.8	18636.8	19318.1	16624.4	17386.1	17387.4	16711.1	20604.1	22909.2	16947.8	15012.4	16872	17403.8	17815.5	16473.5	20574.7	20156.5	20504.3	20130.6
pos_502	Dihydrocapsaicin	48.5	51.3	2.42933	C18H29NO3	325.249	4.90668	2819.77	3040.46	2331.97	2796.9	2057.17	2081.91	2558.04	2448.81	2093.14	2583.81	2266.02	2421.01	2745.86	3042.08	1809.48	3623.55	3102.82	3204.87	2712.59	2004.14	3490.7	2615.49	1776.57	3221.82	2965.7	2223.69	2472.45	2612.14	1951.29	1959.71	3208	2307.37	2588.92	2513.53	2102.13	1347.69	862.834	884.748	898.106	871.229
pos_503	1,6-Dimethylnaphthalene	40.6	36.3	-21.9335	C12H12	157.098	4.46482	28.6097	28.2558	30.9214	25.9758	31.471	33.4315	35.0134	39.4288	33.1597	31.2147	34.0379	34.8372	44.9761	35.0738	34.6979	36.7469	36.4552	35.735	34.0273	38.3598	38.3037	29.7073	38.1433	41.6605	31.9107	36.7598	42.2052	37.2183	40.3228	36.8485	38.0873	37.3086	34.9612	35.9186	44.2832	36.9573	35.0925	39.5295	35.0136	37.9361
pos_504	All-Trans-3,4-Didehydro-Retinoic acid	40.6	27.2	-9.16153	C20H26O2	299.198	4.37913	18.0667	26.3052	17.4645	5.29608	12.7277	41.1593	24.9113	25.5014	59.9876	41.6319	81.2994	257.824	8.97294	23.2855	66.6704	35.6579	69.7806	36.0739	106.595	33.1327	44.6911	216.878	141.448	39.3528	107.507	38.8977	52.4295	104.15	170.446	144.127	25.3638	40.8675	192.47	83.8943	30.793	49.4022	71.0458	76.5982	70.6548	76.0994
pos_505	Nα-Acetyl-L-glutamine	40.6	5.98	1.26589	C7H12N2O4	189.087	3.3112	13.2582	20.1906	38.903	25.2274	21.7593	36.9292	29.3041	26.3918	44.8133	37.0061	37.0571	52.8348	12.7211	29.4027	60.7344	23.5064	41.7609	32.4068	51.2184	45.6413	47.7139	85.1575	58.1158	47.5593	69.3495	51.4186	64.8288	70.552	69.7778	59.6333	46.7843	48.8731	70.317	81.7023	46.2629	57.6833	43.0546	53.323	43.929	49.2842
pos_506	Methyl trans-p-methoxycinnamate	40.6	16.7	-1.49274	C11H12O3	193.086	2.86932	76.9291	68.5841	66.0435	59.372	70.8948	64.1188	82.1414	95.8909	91.616	81.1802	96.3086	87.9715	130.32	106.006	103.141	114.259	92.387	99.9383	65.6632	62.6432	61.1309	88.3357	66.7058	56.6709	45.5997	57.3933	64.6687	64.0227	57.7484	56.8736	53.4911	76.5153	68.5346	80.0339	74.9318	78.5276	76.0117	80.8183	81.5666	85.9999
pos_508	Capryloylglycine	40.6	8.27	2.75947	C10H19NO3	202.144	1.43018	48.0132	63.4744	77.0718	93.8963	68.151	66.1861	61.0932	56.8439	93.986	79.8407	98.9353	94.7002	52.0508	92.3272	184.587	63.7824	85.5133	79.9797	220.924	148.018	183.825	445.566	383.413	183.097	419.769	209.071	288.584	362.459	334.351	291.399	154.692	195.771	310.975	337.33	168.809	213.527	184.381	186.167	187.891	184.582
pos_509	D-Pipecolic acid	40.6	12.1	1.71256	C6H11NO2	130.086	0.55425	304.802	321.673	334.906	318.833	277.822	343.318	302.583	298.586	316.195	312.977	311.508	292.552	439.787	289.257	327.325	300.469	319.015	358.523	371.918	469.628	415.5	395.969	355.789	368.585	479.553	392.911	433.005	392.386	412.546	440.55	471.272	451.528	497.236	483.249	453.398	422.603	382.678	375.97	383.435	383.293
pos_510	MGDG(18:3(9Z,12Z,15Z)/18:3(9Z,12Z,15Z))	40.5	10.4	3.68299	C45H74O10	797.52	12.0591	96221.1	110683	148620	175674	127489	220960	161745	127079	254780	154022	177980	324068	186431	143430	255471	160600	221139	158680	168515	163394	165013	211926	233296	163234	250044	148540	189641	193126	249490	225537	145164	173972	261145	269965	171664	156211	134910	135255	137102	136666
pos_513	Eremopetasinorone A	40.5	7.11	1.81451	C13H18O2	189.128	2.94783	352.11	354.557	354.787	380.898	389.06	400.039	442.696	463.505	493.99	490.509	480.087	514.046	403.164	551.059	508.311	444.731	471.56	472.888	404.91	407.175	404.348	458.01	464.532	407.749	465.284	487.158	531.352	548.457	520.785	508.217	407.889	434.256	456.934	446.146	413.734	450.672	457.257	451.712	468.627	443.055
pos_514	8-8'-Dehydrodiferulic acid	40.5	14.4	4.42059	C20H18O8	369.099	3.63172	376.352	376.349	350.646	287.246	373.029	257.876	334.887	387.615	305.683	335.361	329.164	278.631	350.147	395.708	253.987	413.989	324.918	381.736	184.182	191.981	201.541	156.021	159.885	201.446	183.985	216.432	185.289	181.098	166.336	200.887	278.464	267.002	192.4	201.415	267.796	279.142	266.409	262.782	262.101	270.304
pos_516	1-heptadecanoyl-sn-glycero-3-phosphocholine	40.5	10.6	1.91993	C25H52NO7P	510.356	8.39675	3906.83	4078.51	3637.18	2835.61	3672.25	2612.74	3539.66	2983.94	1836.79	2238.74	2205.31	1642.12	1747.37	1866.88	1609.15	2151.52	1937.64	1762.44	2067.22	2513.01	2313.33	1670.32	1792.67	2071.24	1752.14	2200.26	1850.3	1919.56	1731.98	2019.57	4239.15	3521.6	1986.35	2116.79	2772.75	2372.33	2199.58	2185.25	2114.07	2199.1
pos_522	mephedrone	40.5	12.2	0.572452	C11H15NO	178.123	13.7333	91.6672	87.3416	96.9009	88.7118	97.0332	80.2681	66.7646	64.3426	73.4862	61.517	66.7903	69.4745	94.9266	63.6303	70.4363	75.4481	67.7791	67.5478	57.9027	73.0131	69.8659	65.6327	74.0821	63.314	72.6915	62.5929	66.3056	60.0116	66.4881	63.2839	71.3398	62.9852	72.152	81.9614	73.5986	77.4374	66.0796	65.9193	72.8498	71.8932
pos_525	LysoPC(20:2(11Z,14Z))	40.5	6.75	-0.052828	C28H54NO7P	548.371	8.53237	420	416.483	494.01	342.273	443.948	336.861	531.335	461.987	366.586	416.61	403.167	389.47	342.993	482.339	585.558	492.425	487.791	443.879	589.823	631.279	620.425	545.994	560.502	585.368	624.167	655.253	629.015	693.559	598.586	670.287	1375.4	1372.29	900.679	1074.36	1205.08	1216.85	610.767	606.251	598.395	573.238
pos_527	Cyclocalopin F	40.5	11.3	-0.911586	C15H18O6	295.117	7.43518	73.5961	76.0924	76.7698	68.2334	51.5729	74.0423	57.3211	67.3986	56.525	45.9889	48.6841	53.0818	100.217	59.4871	60.8251	78.8324	64.9129	43.4331	66.138	83.6941	92.2701	71.7661	89.598	88.6738	47.5159	60.7167	64.0752	43.1864	83.298	72.8048	55.9313	51.4822	78.932	69.6126	49.6164	63.8599	64.7697	59.1111	55.2847	55.4186
pos_529	Deoxygedunol acetate	40.5	28.9	20.5313	C30H38O7	511.28	7.18603	552.428	540.795	522.261	494.401	527.159	466.819	493.659	489.872	449.99	472.376	475.497	423.62	564.669	507.835	399.907	492.516	468.807	479.834	477.216	470.8	480.043	419.301	432.966	453.729	428.83	411.482	448.821	403.857	416.962	420.791	469.911	433.92	388.367	374.686	419.236	431.043	424.97	466.533	463.394	459.258
pos_530	3 Hydroxycoumarin	40.5	11	4.13644	C9H6O3	163.04	5.21293	136.984	126.731	124.101	135.437	122.835	119.901	134.06	129.956	119.838	126.783	118.116	120.241	212.555	140.711	123.87	141.296	130.499	148.744	151.959	137.398	134.262	168.908	157.501	146.813	152.53	148.781	144.035	147.339	138.645	137.521	176.007	134.056	138.962	165.869	162.066	137.299	141.478	156.388	142.948	140.76
pos_533	Sinapic acid	40.5	13.7	0.919624	C11H12O5	225.076	2.14262	55.3348	40.2424	41.6875	43.718	62.4606	44.1133	69.658	73.7539	90.6777	83.601	71.7592	70.8499	32.5687	110.027	98.2645	85.901	80.1255	110.786	10.3872	7.00758	12.3712	16.8572	12.9566	5.80485	20.6891	16.7507	21.6843	26.8059	21.2502	12.349	0.000376492	0	19.0946	7.74596	4.71938	9.46586	39.2676	35.0533	36.1087	35.1826
pos_534	Catechin-4-ol 3-O-beta-D-galactopyranoside	40.5	35	27.4099	C21H24O12	469.147	1.91488	694.632	713.235	816.905	912.403	712.767	927.751	948.32	872.724	1051.35	1006.36	904.928	1005.67	774.076	916.814	1043.04	807.909	1017.37	877.873	28.7694	18.6961	16.1795	40.0836	45.5601	18.2776	20.3187	16.7224	29.8651	29.1994	13.0519	14.5042	32.2031	39.1625	31.0009	59.3179	26.8525	26.4852	505.894	498.547	475.845	479.511
pos_536	Acetyltropine	40.5	10.4	1.22254	C10H17NO2	184.133	1.55153	95.0204	99.8572	160.844	165.526	123.613	130.182	98.4109	89.4464	147.871	149.93	182.839	131.595	84.8623	155.406	285.398	104.109	140.987	140.169	137.189	64.2118	103.103	508.852	296.528	103.242	293.475	123.938	288.855	541.169	391.127	232.24	110.491	170.089	443.078	570.343	60.8282	160.346	225.528	210.065	210.567	200.967
pos_537	2-Ethyl-4-methyl-5-propyloxazole	40.5	16.6	-3.61842	C9H15NO	154.122	0.803433	0	0.0880967	0.100712	2.1065	0.000497218	0.0632753	0.00702531	4.68927e-05	28.9872	22.7076	7.81147	40.8052	0	0.149093	13.7675	0	5.45627	0	0	0.0386261	0.241242	31.1267	14.288	0	47.8934	0	8.39605	6.91882	15.5658	8.62633	0	0.0680946	21.8848	26.1247	0.305122	0.00432623	5.436	2.38838	5.90045	5.32284
pos_538	8-Isoquinoline methanamine (hydrochloride)	40.5	7.54	2.12856	C11H11N	158.097	0.411483	541.461	623.824	606.225	533.531	556.644	512.471	481.463	499.545	516.242	509.605	492.737	467.175	756.792	550.954	493.238	516.416	515.321	535.519	554.811	583.672	570.815	519.959	578.636	523.104	522.106	517.115	492.124	475.074	489.977	479.194	563.216	468.835	447.001	491.474	514.117	462.765	497.408	459.161	482.173	469.349
pos_540	Clerodendrin A	40.4	34.1	30.0599	C31H42O12	607.293	11.2038	1366.4	2352.2	2679.11	4982.11	1602.51	18723.1	4883.37	6112.04	25849.6	11303.8	18582.9	102506	5800.33	4507.38	17988.5	1517.95	18691.8	1988.13	37172.4	6108.94	14026.9	87631.9	100942	10950	50810.4	12030.7	32805.9	42271.1	73102.4	91179.7	10396.7	15651.4	76545.8	50055.1	6704.62	18608.6	26767.6	27013.5	26801.6	27329.4
pos_541	Cellotetraose	40.4	8.52	1.70875	C24H42O21	705.186	0.846267	60.2672	29.2742	18.845	25.9079	11.1802	25.0262	28.581	18.5849	30.2271	25.2075	14.207	40.6007	4.20532	31.4715	15.6319	34.5404	24.7914	17.5274	17.7423	32.0513	11.3487	22.4439	28.3963	11.6951	152.925	124.537	184.009	254.996	136.818	135.313	1483.12	1693.31	821.119	912.278	943.511	906.796	256.554	279.909	298.244	272.977
pos_543	Niacinamide	40.4	10.1	0.56714	C6H6N2O	123.055	0.69635	360.222	407.636	400.49	380.291	380.758	382.112	436.44	425.195	474.485	452.19	461.778	485.999	485.883	498.973	497.947	471.259	517.771	462.855	493.671	521.947	520.663	427.88	490.263	501.529	503.991	480.383	509.267	447.011	515.767	488.654	404.958	452.478	428.963	444.98	416.802	445.705	467.481	470.295	457.647	476.199
pos_545	Euglobal V	40.4	11	-2.2829	C28H38O5	455.278	7.40662	792.696	789.686	752.624	643.331	730.324	675.042	676.619	705.462	516.21	658.214	665.321	495.181	646.506	525.402	481.66	636.223	621.028	602.4	579.827	548.45	545.508	397.53	514.509	528.188	494.15	514.415	447.442	432.645	456.242	495.705	434.542	482.897	415.389	310.273	384.978	431.59	555.058	558.962	584.643	544.283
pos_546	Tremetone	40.4	8.79	2.35971	C13H14O2	203.107	7.5708	86.9017	73.7113	75.9875	82.7968	81.258	78.5385	72.0047	65.9058	69.1844	72.6564	74.4374	62.1128	94.744	77.3756	63.8592	89.3892	77.0769	70.2471	90.0321	79.1753	81.1863	67.2992	73.1156	77.5688	69.3321	69.5416	68.7696	65.8906	70.7236	71.9907	66.3725	61.916	51.7448	61.9622	68.8424	58.5122	70.44	68.2236	70.05	69.802
pos_547	2-Methoxymethcathinone	40.4	15.2	0.843564	C11H15NO2	194.118	13.7262	684.624	666.735	748.153	704.542	739.181	670.687	621.342	666.551	721.181	678.077	681.521	687.974	1107.56	727.883	689.697	754.684	736.378	769.287	785.109	806.73	799.964	741.022	804.967	795.003	778.881	752.29	771.417	714.759	746.9	715.085	805.337	722.713	720.708	730.099	773.78	726.732	699.769	710.618	720.12	741.54
pos_558	Methyl orsellinate	40.3	17.1	4.66196	C9H10O4	183.066	2.30678	0	4.53524	3.91018	12.1914	3.76592	11.8402	17.7006	2.45966	23.6683	7.44714	17.4693	76.7789	2.87102	1.23736	85.5503	0.0571466	48.2649	8.05239	7.19556	1.35019	6.73796	32.1239	21.407	2.43772	54.0263	13.9135	25.0114	34.6694	28.7917	28.05	11.5531	10.119	67.3357	121.491	9.32968	29.3408	29.7055	23.2492	24.6874	22.896
pos_559	S-Acetylphosphopantetheine	40.3	11.6	2.79396	C13H25N2O8PS	401.115	2.46313	66.0916	39.1017	28.2157	25.3484	35.4032	31.0448	84.9879	95.6067	70.4525	87.2265	93.4296	64.5859	102.482	153.047	109.735	134.241	120.447	150.783	187.76	187.314	198.206	148.636	153.222	171.851	104.351	120.657	120.054	107.74	89.5288	115.183	105.984	107.901	111.145	103.471	93.7792	87.9141	107.375	106.944	111.547	109.895
pos_563	Pseudoconhydrine	40.3	10.6	-0.46531	C8H17NO	144.138	13.6334	169.06	179.192	195.013	185.815	188.384	165.993	160.226	179.474	184.063	167.58	171.933	181.435	294.747	213.42	196.513	173.918	179.615	198.927	203.447	212.009	239.135	207.472	236.884	250.237	252.493	258.211	257.778	237.499	239.141	217.369	239.148	249.496	243.445	243.858	233.031	215.209	198.63	194.304	197.022	224.255
pos_564	N-palmitoyl phenylalanine	40.3	9.24	0.923973	C25H41NO3	404.316	6.21733	159.172	202.313	130.048	157.904	207.55	61.4244	63.9301	86.0399	21.8726	36.5205	41.1292	12.4686	0.103684	5.22482	0.016112	13.3316	3.15273	3.45612	0	4.62799	0	0.0336335	0	0.150705	0.133589	0.880529	2.49093	1.71239	0.0166156	0	0.0186045	0.114846	0.175896	0	0	0.174296	25.5097	32.7948	31.3491	29.8811
pos_567	Egonol	40.3	12.1	3.68665	C19H18O5	327.124	5.2986	16.5676	17.3797	15.2643	27.7809	25.8527	34.0719	28.6589	26.4711	38.8212	24.6074	39.0044	65.4612	24.991	21.8745	34.3594	20.2548	31.9791	31.5609	15.5072	21.1457	30.6802	51.3961	27.4018	29.6318	72.3996	38.088	48.6845	45.0831	47.7857	62.5204	49.5115	59.2209	71.4691	129.04	45.7776	78.8687	40.4819	41.1392	35.9562	42.6905
pos_568	2-Phenylethyl 2-aminobenzoate	40.3	8.27	3.97974	C15H15NO2	242.119	2.61303	364.615	381.312	351.345	315.476	415.037	322.17	433.325	474.967	379.736	469.808	438.689	334.45	388.349	568.339	395.259	502.267	447.841	512.659	449.241	465.909	446.448	384.101	396.961	457.618	423.282	533.012	493.772	496.138	424.229	475	470.451	516.451	400.933	406.217	564.21	525.539	470.374	450.966	436.235	466.461
pos_569	p-Anisaldehyde	40.3	10.1	1.42431	C8H8O2	137.06	2.1783	27.0857	27.2707	29.3201	30.6341	29.9347	35.7247	37.0234	36.733	36.6982	36.885	38.9122	36.5734	29.4295	38.2891	39.6525	35.4676	39.17	34.7137	29.5342	30.9815	25.3134	39.5641	27.4794	23.0788	31.5837	28.8718	36.0837	36.2002	30.2819	27.7277	31.4474	33.7248	35.5022	34.9644	33.0646	39.0803	29.1056	31.1138	27.8251	31.7699
pos_573	Humulinone	40.2	23.9	-19.707	C21H30O6	379.204	2.11405	34.6681	46.0713	38.7169	60.7707	32.8455	52.4088	58.7789	43.8176	53.9845	47.6302	43.7844	66.9254	30.1452	50.2246	57.2603	42.0409	45.5871	43.7187	44.7863	35.5724	32.8118	51.6962	47.0178	33.6569	71.0431	48.4226	51.9381	61.8194	51.5568	62.7598	35.577	50.2833	46.2564	47.7698	29.4552	52.7509	53.8841	45.1888	39.3176	48.7146
pos_574	Furfural	40.2	9.3	2.64105	C5H4O2	97.0287	4.03077	223.772	224.145	232.091	243.538	231.69	243.264	232.31	222.567	218.291	229.685	231.02	217.617	316.626	258.037	231.663	250.003	243.043	263.532	237.143	238.175	237.956	264.079	268.412	240.171	262.881	237.441	250.518	258.774	256	250.218	272.423	244.456	274.225	261.449	264.052	254.177	262.678	254.309	260.052	258.156
pos_575	3-Methyl-3E-heptenoic acid	40.2	15.4	10.2373	C8H14O2	143.108	5.49777	52.3258	66.2476	44.2476	46.8322	70.1597	34.4495	33.2211	29.1634	14.4063	20.2912	27.4567	31.058	4.14936	14.7086	11.7871	21.486	14.9807	5.77439	5.61033	4.28351	13.4145	8.71276	9.18147	4.05043	14.1158	13.057	10.8787	3.63834	7.35267	8.13708	5.32874	2.39417	7.04968	6.0335	2.05819	6.58691	18.0431	25.4306	24.4016	16.5347
pos_576	OH-Demethylspheroidene	40.2	11.5	0.559654	C40H60O2	573.467	10.9975	9543.45	8842.89	8281.19	8346	8710.34	8611.38	6940.02	6850.28	7225.22	6998.66	7050.95	7188.34	9340.43	7026.48	7263.36	7047.66	7135.15	7297.15	7435.74	8224.18	7983.16	7450.21	7804.94	8309.01	7610.28	7737.36	7704.16	7489.15	7579.96	7588.09	8335.19	7840.5	7233.97	6904.84	7438.47	6965.48	7891.61	7687.19	7705.36	8010.92
pos_579	2-Methylpropanoyl phosphate	40.2	6.87	0.343363	C4H9O5P	169.026	10.135	0.102947	0.0129874	0.122719	0.163672	0.0540569	0.0176182	0.139929	0.430021	0.180536	0.0892712	0.2498	11.4918	0.091879	0.0428662	5.25779	5.25686	3.06725	1.87595	0.60791	12.7233	8.21825	142.963	41.4052	20.2411	3.24955	16.7186	34.3292	44.3657	16.847	26.445	654.361	772.394	698.172	615.777	654.12	596.354	172.734	171.505	161.844	164.621
pos_581	4-Carboxy-2-hydroxy-6-methoxy-6-oxohexa-2,4-dienoate	40.2	10.4	2.81897	C8H8O7	217.035	9.35187	140.577	129.055	128.451	124.893	123.959	127.314	112.018	109.673	110.07	117.372	101.766	88.0212	154.027	108.74	105.365	128.134	111.561	113.554	119.032	115.728	124.668	114.476	115.772	124.109	118.504	105.143	109.585	112.671	106.496	108.623	125.719	115.897	107.935	128.247	117.36	109.655	111.899	130.111	117.441	107.78
pos_582	LysoPE(20:3(5Z,8Z,11Z)/0:0)	40.2	11.5	-2.2891	C25H46NO7P	504.307	7.82708	49.2517	49.3689	43.9108	32.6023	35.5938	43.4713	23.4382	27.2594	24.6438	32.2023	19.0414	29.5776	16.1	64.3397	47.3925	52.0575	52.4004	21.4103	26.9429	29.1917	16.2404	26.7992	10.8817	27.841	97.0906	44.1198	115.25	154.091	101.629	81.7895	4053.92	3936.57	1915.06	2656.58	3542.47	2477.73	570.806	603.626	599.231	583.783
pos_585	Palmitoleoyl 3-carbacyclic Phosphatidic Acid	40.2	19.9	2.16269	C20H37O5P	389.246	5.86825	127.224	149.318	106.352	101.329	117.847	104.475	111.69	120.924	91.3087	113.241	112.713	81.0623	94.4577	106.389	63.8442	99.2906	94.6835	101.807	133.082	116.41	127.075	94.259	90.467	122.437	93.2612	121.213	111.178	97.9554	93.4759	118.187	93.2264	117.843	76.5136	71.4628	89.1541	97.94	95.2386	113.27	103.465	120.195
pos_589	Methuyl tanshinonate	40.2	26.6	4.24072	C20H18O5	339.124	4.07288	73.8128	78.1399	78.499	78.4195	70.0032	95.0606	95.1388	91.6993	94.6907	91.1404	97.4351	116.84	78.9673	59.175	94.2483	93.5567	94.7715	81.3304	109.679	102.039	115.52	115.283	107.123	104.211	99.9827	118.275	131.117	136.041	107.315	138.215	102.776	86.3688	96.4098	98.77	94.5443	103.498	97.3442	94.8663	94.7592	83.5247
pos_593	Dihydroferuloylglycine	40.2	8.24	3.98695	C12H15NO5	254.103	1.8792	1041.35	1057.88	1042.12	1245.28	1109.03	1132.23	1168.87	1090.46	1226.5	1232.92	1382.26	1163.67	1271.28	1415.33	1662.42	1285.48	1274.37	1357.72	1051.21	832.835	957.627	1068.75	991.681	929.749	1288.33	1005.18	1185.94	1198.35	1104.08	919.854	654.519	834.372	896.005	1022.17	797.035	874.726	1140.03	1151.83	1124.55	1103.41
pos_594	Metaproterenol	40.2	16.9	-9.14282	C11H17NO3	212.126	1.62292	50.6897	40.7209	38.2651	54.4823	44.002	36.3911	34.3884	51.1882	46.4431	43.6608	42.6145	41.1548	41.2539	38.5795	30.4265	39.1665	27.7089	40.3013	29.9553	27.2049	25.8231	19.9779	42.1346	18.9048	25.4225	36.0976	31.5986	32.6715	34.1789	32.6025	30.9654	21.923	23.3635	21.4044	14.931	19.3625	38.972	32.4916	42.0946	36.5672
pos_595	N-(3-Aminopropyl)morpholine	40.2	17.3	-7.06379	C7H16N2O	145.133	0.7249	1.3518	1.30128	0	0.817322	0	0.961549	0	0	1.33709	1.49462	1.28281	0.996179	0	1.04473	3.98038	0	0	0.0235703	1.70882	1.83667	0	3.04976	2.08189	1.08768	0	1.12882	0	3.53348	2.97167	3.08424	1.98087	0	4.48834	2.34633	0.0960382	2.62802	0.845917	0	1.50452	0
pos_596	Dasytrichone	40.1	26.8	16.2938	C18H16O4	314.139	4.40055	1163.78	834.778	803.314	812.311	1504.81	1602.04	1381.46	1225.09	1696.86	1295.06	1679.06	3761.87	1103.63	1447.98	3593.2	1068.38	1746.05	2214.48	1175.94	1298.73	1242.71	3738.9	1264.5	1386.19	4180.15	1810.44	4254.1	2906.23	2127.43	3227.78	3057.62	3406.61	4098.45	12812.9	4338.15	8123.8	2711.83	2684.32	2734.63	2700.35
pos_597	Pinolenic Acid	40.1	5.02	1.26291	C18H30O2	279.232	8.08335	9784.93	7911.1	7921.37	6719.07	7878.25	7923.88	3671.88	3816.22	3296.63	3700.54	3421.75	4019.78	2088.01	2946.85	4877.57	2533.42	3411.54	2973.81	4464.53	4751.52	4066.7	6178.93	4281.71	4751.81	3956.36	4148.09	4258.15	4571.45	3895.58	4117.15	3445.58	3497.69	2595.14	2882.77	2758.83	2924.31	4498.45	4573.46	4441.27	4454.34
pos_599	PG(16:0/0:0)[U]	40.1	16.5	7.43946	C22H45O9P	485.291	9.44397	970.6	1916.47	1664.44	2166.21	2640.22	2060.99	949.248	1067.01	1620.21	1623.29	2154.83	1853.96	321.139	1104.72	1245.95	1690.83	2287.23	1871.12	1001.73	1269.52	1330.62	1414.94	2104.02	3367.69	725.242	1654.42	1100.28	1376.69	1281.31	1299.5	373.321	563.255	312.833	313.636	350.326	376.331	1152.86	1159.25	1140.11	1181.87
pos_600	1-Stearoyl-2-Oleoyl-sn-Glycero-3-[Phospho-rac-(1-glycerol)]	40.1	17.3	-12.5218	C42H81O10P	799.536	12.7923	76826.1	88573.2	113062	110267	107778	134458	108233	81883.1	138006	96690.8	97033.5	151220	154380	104926	121622	127014	126997	104184	121183	131211	121615	148100	172327	125121	129794	97345.5	106967	110849	130027	125508	121761	124827	145968	131233	134934	105748	83176	82369.2	84963.1	84702.6
pos_601	Hydroxyphenoxyethylaminohydroxypropanol	40.1	2.69	-0.102378	C11H17NO4	228.123	0.82485	177.377	271.629	282.799	200.042	213.869	259.199	261.551	241.43	184.877	260.954	171.422	182.202	283.379	217.339	174.343	180.786	159.344	199.266	217.445	215.562	231.56	236.581	235.829	241.578	236.97	220.749	249.565	264.224	220.171	219.117	187.682	186.339	228.423	256.586	255.725	183.964	214.128	186.321	170.953	188.693
pos_603	1,2,3,4-Tetrahydro-1-[1-hydroxy-3-(4-hydroxyphenyl)-2-propenyl]-7-methoxy-2,6-naphthalenediol	40.1	7.61	2.89699	C20H22O5	325.144	3.30405	156.977	120.832	106.689	105.863	120.518	134.785	146.949	165.398	143.516	153.194	137.126	147.905	62.6207	183.975	203.993	154.643	153.678	154.054	3242.28	3072.98	3214	4619.3	4281.31	3401.39	3653.14	3035.46	3733.54	3722.03	3596.95	3805.5	3043.8	3352.1	4283.09	4469.9	3351.5	3534.35	1897.85	1979.15	1939.84	1985.12
pos_604	N-Methylschinifoline	40.1	7.4	-3.31875	C16H17NO2	256.132	2.5488	196.103	103.532	204.99	170.8	177.177	246.851	268.414	226.293	223.686	224.36	205.948	230.063	112.001	221.967	266.503	172.474	220.16	181.37	88.4465	76.2338	59.0176	186.787	80.8181	45.4622	102.767	70.7154	100.728	120.71	119.446	91.3916	138.379	249.107	141.392	234.608	170.596	215.47	179.462	171.282	175.305	165.207
pos_606	N-(p-Hydroxyphenyl)ethyl p-hydroxycinnamide	40.1	9.34	2.64233	C17H17NO3	284.129	4.28703	130.955	81.7764	64.854	68.9843	134.83	202.318	103.961	121.029	116.275	166.82	325.87	679.036	144.887	163.223	247.358	103.42	155.73	165.413	158.296	196.949	167.104	620.46	112.45	170.377	684.728	337.012	1165.67	504.935	212.052	1260.51	1100.23	1125.42	1546.81	14697.9	1835.46	4074.49	1019.4	1046.67	1065.43	1024.29
pos_607	Bryacarpene 4	40.1	14.1	6.61172	C18H16O6	329.104	4.40055	52.8443	63.3067	128.351	153.596	76.7249	178.543	71.0265	54.0565	139.053	98.9107	113.918	145.621	53.645	68.5007	238.346	88.1831	89.9985	66.7299	28.4436	27.4499	29.2814	88.0451	60.8127	36.3247	56.9498	45.4048	42.016	52.9758	58.565	44.0106	37.5416	23.2552	60.3793	54.5863	28.6666	46.456	80.1275	74.3107	74.6386	84.8181
pos_608	PC(19:3(10Z,13Z,16Z)/0:0)	40.1	3.26	-0.838422	C27H50NO7P	532.339	5.22007	167.398	164.792	153.299	115.917	142.446	111.503	161.492	180.415	123.274	169.569	161.281	120.132	136.177	177.486	108.126	174.561	135.071	148.662	171.269	158.421	158.998	106.996	120.767	181.145	146.207	193.329	156.793	167.157	142.985	164.62	166.709	176.259	121.886	142.686	195.43	194.923	159.295	168.335	155.468	148.754
pos_611	Coniine	40.1	13.8	4.254	C8H17N	128.144	11.5529	61.3491	60.9759	63.3361	63.7636	62.9385	64.5627	52.9182	48.1796	52.4238	56.126	47.6408	47.1932	84.8756	60.7743	56.4967	58.1516	56.6015	61.7044	64.8012	61.3084	64.9328	62.156	66.7978	64.826	58.9027	63.5625	68.9932	62.23	60.3198	58.2701	79.9258	58.3209	58.5998	62.3746	68.3388	54.5661	64.9702	61.3211	69.0963	62.7015
pos_613	Gorgosterol	40.1	20.3	-10.9489	C30H50O	427.389	8.71083	198.514	135.175	196.967	151.955	118.602	179.86	142.01	152.578	141.898	136.369	133.837	127.918	295.368	294.761	240.712	171.103	133.853	234.45	199.249	193.376	153.562	262.135	212.163	348.283	182.642	163.842	301.143	183.937	211.485	256.878	429.784	269.352	257.663	255.034	218.324	204.49	218.89	229.1	234.489	217.234
pos_618	Armillaripin	40	4.37	1.92579	C24H30O6	415.212	7.34308	37796.4	38778.4	36688.3	36260.6	32627.3	34411.5	30986	34228.5	28416.7	27811.5	29524.7	30479	43118.4	32037.3	31022.7	37839.8	34534.3	30459.9	32938.2	42794.8	43154.3	35772	38429.2	37333.3	30716.2	32877.4	33160.6	29300.9	34730.5	39596.3	32560.9	33186	36593.4	35219	35507.1	34564.4	34218.3	33653.9	34476.6	34493.6
pos_619	3α,7α,12α,24-tetrahydroxy-5beta-cholestan-26-al	40	9.4	3.05279	C27H46O5	433.333	3.68882	7032.12	7497.6	7672.16	7136.98	7285.35	7334.29	7412.29	7509.79	7921.59	7781.92	7352.3	7446.92	9260.96	8151.92	7871.62	7937.87	8334.12	8148.72	7689.24	7752.02	7365.43	7286.17	7501.96	7624.25	7542.84	7735.84	7971.14	7977.59	7828.1	7593.04	8456.84	7971.69	7691.7	7790.6	8660.01	8099.02	7927.29	7829.74	7842.5	7923.46
pos_620	2,3-Dihydroisogedunin	40	11.5	-3.16971	C28H36O7	485.252	4.5005	1409.57	1268.08	1072.29	1019.86	1316.32	1081.33	1520.93	1548.11	1298.33	1620.49	1496.47	1212.34	1225.94	1904.73	1131.6	1691.8	1352.41	1623.82	1767.87	1677.21	1626.74	1245.7	1513.23	1697.27	1333.89	1665.02	1551.37	1632.99	1393.06	1605.25	1538.39	1576.56	1384.17	1320.53	1524.18	1607.83	1462.64	1483.4	1493.83	1484.44
pos_621	4-Hydrocinnamoyl-2,2,5-trimethyl-4-cyclopentene-1,3-dione	40	12	3.06198	C17H18O3	271.134	7.25028	161.222	136.527	142.72	141.488	117.074	120.42	126.986	120.159	117.289	136.985	112.346	111.68	199.763	119.138	131.404	133.073	126.87	139.141	151.704	139.832	129.721	127.441	121.236	141.927	150.111	134.682	129.727	134.575	130.001	116.415	183.071	133.768	131.964	150.286	142.959	145.412	136.34	143.886	130.776	124.85
pos_622	Nε,Nε,Nε-Trimethyllysine	40	2.81	1.64282	C9H20N2O2	189.16	0.561383	3846.07	3897.89	4107.88	3847.5	3604.94	4239.38	3794.9	3554.36	3698.15	3686.68	3772.57	3577.26	5845.41	3684.06	4161.36	3824.38	3952.64	4385.15	4111.06	4540.74	4111.08	4393.64	3952.53	4160.18	4779.96	4324.49	4659.69	4479.68	4790.04	4652.19	5682.94	4990.69	5165.95	5210.1	5013.92	4727.76	4327.7	4355.43	4257.05	4370.04
pos_623	2-Methyl-5-propyloxazole	40	7.53	1.38006	C7H11NO	126.092	0.810567	28.8325	35.914	33.7279	28.7338	34.1626	34.2012	42.5064	50.6708	41.6468	45.3631	43.7361	50.6612	44.1653	38.5763	22.7815	32.5007	40.8784	42.7422	61.2863	72.4513	66.5324	47.6476	59.6242	53.058	112.585	88.0826	86.607	75.7209	67.0063	92.6648	55.4577	67.0565	58.5702	66.1693	74.3524	66.3	54.3854	58.8433	56.8076	59.387
pos_624	3,4-Dihydroxybenzylamine	40	12.4	3.77515	C7H9NO2	140.071	2.28538	10.3382	0	1.51198	2.10647	5.71524	6.90998	0	0	0	0	0	0	0	2.46245	2.23499	0	0	3.62219	19.1423	12.7024	6.95283	15.5853	13.5645	19.5414	35.3939	27.1857	21.3423	29.8292	48.7698	14.8903	24.5081	19.0003	13.5316	7.4205	9.71561	23.8574	9.47511	13.3719	14.0993	12.4019
pos_628	Maackiaflavanone	40	22.1	-17.6679	C26H30O6	439.204	11.0118	1964.68	2070.6	1997.4	2012.25	2053.6	1931.37	1873.71	1806.73	1869.48	1767.23	1683.65	1772.83	2852.59	1924.7	1821.41	2018.47	1892.44	2177.54	2166.67	2233.8	2205.03	1937.09	2155.38	2117.29	2059.53	2061.97	2155.23	1895.46	1986.06	1951.02	2224.68	1968.6	1899.63	1957.08	2203.45	1966.67	1851.73	1829.46	2138.94	2070.83
pos_629	Hydroquinidine	40	13	-4.43885	C20H26N2O2	327.205	10.2992	892.768	877.43	900.998	859.656	871.637	784.829	759.099	744.632	769.722	763.744	702.288	705.242	1163.37	802.921	714.396	784.35	766.156	835.411	804.816	857.958	818.733	788.152	835.409	807.605	781.662	779.405	797.622	740.072	778.077	747.398	881.542	766.242	736.612	729.291	801.152	738.642	703.771	737.538	729.664	730.484
pos_632	C17 sphingosine-1-phosphocholine	40	15.9	10.7147	C22H47N2O5P	451.334	4.80675	30.9812	38.553	40.5913	88.1878	43.1414	82.11	40.4604	31.25	89.6897	80.7484	59.9507	95.8979	27.2057	46.3517	114.908	33.8993	100.008	38.7284	1.42826	0	1.45542	32.0163	11.5725	3.75362	20.9584	0.817142	14.7101	26.6834	16.1657	19.2894	1.67766	8.37264	11.284	16.1507	1.00693	5.98839	34.1491	39.4955	33.5683	27.396
pos_634	3,5-diethyloctahydroindolizine	40	7.77	3.92258	C12H23N	182.191	3.64598	38.837	42.6927	51.8908	46.2486	47.0045	55.0519	48.4988	43.4376	44.4266	54.9927	44.8765	57.4607	56.7326	53.4588	57.4795	61.5311	61.058	54.7422	54.1689	67.7363	59.1698	68.2543	52.9095	62.7749	60.2791	60.912	61.7806	60.0659	63.0508	63.8364	59.2925	37.2824	58.59	50.402	51.8023	36.8034	55.2864	57.6881	52.6444	49.8762
pos_636	N-Caffeoyltryptophan	40	18.7	10.2302	C20H18N2O5	367.133	2.37747	487.248	379.703	388.154	385.434	391.345	377.216	519.327	446.716	411.397	409.887	390.653	457.523	257.358	553.285	454.49	327.319	447.962	378.562	86.0064	79.1905	89.0511	73.3354	84.1382	62.1983	87.9015	88.3357	72.7766	85.4261	86.9953	69.6613	71.6644	99.7891	83.0949	120.01	69.0017	91.822	261.833	281.601	270.284	282.04
pos_637	N(alpha)-Benzyloxycarbonyl-L-leucine	40	8.95	4.94443	C14H19NO4	266.14	2.22113	76.663	84.8975	62.3296	77.7581	69.8984	98.8722	211.89	222.063	193.593	199.213	230.252	209.682	236.865	162.377	227.861	187.042	195.205	202.145	97.8997	85.2761	95.3626	129.968	88.9816	101.13	205.031	211.432	215.986	234.641	238.666	220.593	175.922	169.763	181.699	175.18	163.887	139.947	161.723	161.977	150.084	160.768
pos_639	DL-2-Aminooctanoic acid	53.6	73.2	1.49017	C8H17NO2	124.112	3.35402	112.636	89.4485	117.733	101.067	90.9623	128.686	150.552	147.506	189.077	191.516	214.455	234.026	168.32	219.674	230.791	227.209	241.886	233.385	115.464	74.517	98.3404	138.872	128.364	92.0708	121.953	91.1459	119.897	109.4	136.755	118.276	96.0917	128.792	144.314	149.565	105.051	131.228	151.4	162.282	153.508	165.849
pos_640	Undecanoic Acid	52.3	74	1.74444	C11H22O2	390.358	7.478	396.214	393.532	388.822	314.629	311.965	333.561	219.235	263.715	198.924	211.877	207.495	201.692	656.65	436.703	356.085	454.8	343.271	401.135	374.48	427.593	383.02	370.226	330.225	453.349	361.915	253.092	403.363	381.664	418.413	391.828	475.809	331.793	397.94	369.05	357.114	267.124	316.363	309.511	286.557	307.613
pos_641	D-Norvaline	52.1	65	1.66339	C5H11NO2	100.076	12.7216	688.073	690.692	686.867	661.822	691.244	633.323	618.741	613.665	661.975	593.083	561.355	580.05	929.204	620.717	618.526	653.86	622.465	679.84	662.446	673.765	705.816	621.034	695.642	691.35	635.335	632.526	648.657	595.9	637.7	635.394	712.231	623.414	639.186	618.305	660.515	607.907	648.209	604.253	619.695	619.913
pos_642	p-Tolualdehyde	52	63.8	2.5858	C8H8O	121.065	1.0954	25.4511	21.7305	19.0529	21.8416	18.1775	46.9706	6.96399	9.92256	14.0586	10.2285	11.5287	18.1884	43.963	26.9708	65.2811	13.0772	27.8384	45.0016	32.0451	16.7902	21.8158	76.0363	37.3905	20.8962	12.5283	13.5634	21.0255	48.0726	16.7312	18.2562	143.147	185.227	221.731	1469.14	442.688	494.372	104.307	114.316	110.558	111.992
pos_643	13Z-Docosenamide	51.4	79.1	0.669628	C22H43NO	360.324	11.6314	317.894	161.232	220.423	300.114	199.058	307.917	162.968	535.896	235.419	294.91	257.229	190.745	284.878	175.01	272.437	480.669	182.601	242.714	718.771	937.824	477.494	234.955	207.955	212.219	218.544	333.449	406.016	342.49	357.1	495.638	433.525	513.363	963.374	878.407	613.902	477.963	314.219	275.084	303.59	299.04
pos_647	MG(18_2(9Z,12Z)_0_0_0_0)[rac]	51.3	64.9	2.75017	C21H38O4	377.267	9.51537	136.884	151.806	124.059	120.893	147.206	120.608	118.886	130.855	119.495	103.106	110.297	129.532	119.221	120.851	134.843	132.11	120.995	104.432	119.744	133.454	138.45	119.186	120.603	135.08	113.62	145.249	131.459	162.261	110.063	148.549	841.342	801.944	419.537	603.428	678.981	676.779	174.365	187.957	193.76	192.788
pos_649	Tridecanoic acid (Tridecylic acid)	51.2	70.6	1.35597	C13H26O2	446.421	8.23327	4393.41	3952.18	4271.99	3630.59	4437.75	3809.29	2726.05	2460.36	2682.58	2395.98	1936.82	2212.92	5225.74	3262.65	3005.39	3169.92	2524.52	2802.27	2682.32	3724.58	3154	2875.02	2789.31	3176.94	2604.12	2686.81	2542.34	2411.57	2720.01	2550.7	5458.46	4459.16	3295.93	3713.37	4660.36	3404.84	2615.03	2580.47	2612.55	2617.5
pos_650	Linoleoyl ethanolamide	51	59.3	2.34376	C20H37NO2	306.28	7.61363	137.8	126.426	185.505	127.451	154.823	144.84	213.299	166.074	138.184	178.552	177.221	177.723	156.525	206.4	219.739	217.819	215.639	209.629	285.405	309.695	322.602	327.568	287.815	305.482	229.209	248.897	247.614	279.378	243.241	288.438	890.348	940.834	625.104	761.27	960.613	995.644	334.775	344.309	334.323	334.603
pos_652	Pristanic acid	50.7	58.8	0.164235	C19H38O2	316.321	6.97258	335.446	326.425	329.536	316.095	311.33	302.175	289.067	272.216	299.871	293.515	261.655	261.137	475.173	304.49	277.661	317.218	289.502	308.86	321.293	327.467	321.479	313.449	321.958	339.208	341.809	289.447	292.93	291.257	298.382	291.067	385.665	305.854	312.99	315.07	338.642	316.796	311.912	301.489	287.9	287.37
pos_654	Lisinopril	50	75.9	-16.1499	C21H31N3O5	423.254	5.6905	34106.2	32674.1	28851.3	28234.3	33072	26911.5	38978.9	38864.6	34178.6	39526.1	39985.7	31501.2	35047.3	46124.8	29539.1	42145.9	35607.6	41793.7	34631.3	33303	34258.2	27321.7	30152.3	34611	30474.1	36331.3	34997.9	35442.5	32543.4	33995	34330.1	35719.1	28818.6	27651.2	33540.5	34275.9	34979.5	35090.4	35553.9	35558.3
pos_655	3,4-Dihydroxyhydrocinnamic acid	50	57.2	-3.03677	C9H10O4	182.082	0.867683	167.068	183.753	218.899	325.017	170.075	426.254	333.156	357.044	517.393	391.537	480.488	685.827	632.112	505.427	558.146	391.191	624.284	474.496	718.314	873.701	785.348	765.074	758.661	781.258	711.914	516.882	630.066	569.418	604.917	624.919	679.782	1014.6	1228.02	1121.64	1055.59	1234.19	609.866	646.309	599.219	624.919
pos_656	Zearalenone	50	63.8	2.35898	C18H22O5	341.137	2.81222	109.381	111.294	122.605	131.172	123.47	153.106	150.885	160.668	165.351	163.433	162.314	216.649	115.821	161.658	199.85	164.468	178.08	173.271	188.961	160.792	167.082	279.641	170.378	152.746	250.26	189.698	219.972	243.039	230.036	201.693	174.209	187.08	221.56	259.735	195.638	205.003	177.431	187.88	172.63	171.369
pos_659	Cytochalasin B	49.8	82	30.6004	C29H37NO5	518.245	2.57735	170.395	198.626	234.545	284.894	230.74	308.69	255.16	215.618	263.18	240.734	287.084	324.262	153.053	234.253	397.405	208.122	260.9	205.839	356.005	294.839	335.491	393.473	350.028	284.858	433.32	434.051	481.289	448.885	418.748	436.4	176.993	271.201	272.841	290.612	226.659	316.189	278.16	293.652	277.071	278.725
pos_660	16-hydroxy hexadecanoic acid	49.8	52.2	1.5175	C16H32O3	290.269	5.113	8285.58	7773.7	8276.36	7483.52	7645.36	7717.33	7519.42	8010.75	7084.01	7056.13	7209.87	7342.87	11126.9	7942.13	7427.18	8297.43	8404.44	8047.92	8302.86	9149.91	8730.05	8117.34	8986.67	8887.37	8365.99	8171.5	8578.44	7899.04	8149.63	8456.91	9362.88	7842.42	8259.67	8418.44	8560.68	8396.56	8225.11	8150.82	8159.03	8223.47
pos_663	1-Palmitoyl Lysophosphatidic Acid	49.6	72.4	-4.99756	C19H39O7P	433.231	2.82648	205.204	224.774	255.771	287.95	228.542	346.235	267.807	235.821	261.636	282.196	272.546	354.392	176.193	233.51	399.019	228.974	272.468	236.91	329.284	297.8	312.492	345.447	291.618	307.456	395.776	395.432	434.656	374.678	376.134	380.851	264.014	284.962	321.583	345.289	280.429	295.953	305.279	312.261	273.43	278.537
pos_664	Matairesinol	49.6	71.1	5.93657	C20H22O6	734.321	3.25408	11.2752	18.0577	13.0263	31.8635	3.38728	111.663	18.1805	26.7484	121.957	79.8742	106.768	307.392	7.23495	17.8382	187.641	13.5543	142.907	14.4627	4.71506	5.75432	5.16227	64.0574	18.9047	1.9493	29.8581	13.1852	9.26357	24.8191	38.3926	23.7833	2.81204	4.24167	39.6302	19.4445	6.38561	6.49254	39.3674	36.2577	31.2292	41.262
pos_665	Capsi-amide	49.6	51.4	1.03784	C17H35NO	270.279	10.1707	26012.6	27955	28439.8	26214.5	25103.9	25301	22544.1	23821.4	25847.2	25718.4	22897.3	21637.6	35668.3	23417.2	21969.9	23808.4	22219.6	22477.3	23197.9	23462.3	22410.1	21734.2	21899.9	21698.7	21419.3	19719.8	19955	19199.7	18923.2	18438.8	21779.8	18193	18267.6	18384.8	19283.6	17971.3	18237.9	18629.3	18189.9	18147.3
pos_667	Stearoyl-CoA	49.5	59	-7.82148	C39H70N7O17P3S	1034.38	2.61303	50.0014	79.7286	123.641	184.615	107.124	283.124	90.7535	73.9495	239.161	90.3894	187.465	207.553	20.8975	85.4637	251.261	59.2059	177.615	80.3452	16403.4	15392.5	15527.4	15982.3	14974.1	15808.8	14440.2	17031.6	17759	17701.5	14465.3	16241.8	16647.2	18235.7	17022	18292.1	19626.6	18269.2	8138.69	8039.42	7935.26	8057.31
pos_668	Camphor	49.5	52.6	-1.00438	C10H16O	135.117	3.85943	46.5193	69.0293	63.0944	46.3646	48.7886	42.9372	58.6665	51.9414	24.3508	45.2156	41.8567	27.2091	68.5059	71.6326	31.0139	84.614	57.7167	64.4542	143.181	148.728	93.8868	72.7393	120.218	118.19	80.844	110.978	107.389	86.4903	83.3126	90.8696	143.493	122.888	106.463	103.956	164.429	135.722	82.507	75.3804	85.05	81.0247
pos_669	Neohesperidin	49.5	70.5	8.29085	C28H34O15	652.229	0.682733	0	0.983864	9.65972	7.97641	0	17.4102	21.1327	14.5104	32.0432	27.8582	22.1463	44.3862	8.27205	9.22717	32.2104	5.57058	21.7447	13.7217	48.6746	50.1814	45.9699	56.221	65.0001	52.3961	32.2401	32.0454	35.7196	38.9662	38.6304	53.3984	4.2031	12.429	38.6294	12.1635	20.0544	18.8114	27.2078	22.3621	20.184	25.4809
pos_670	Biliverdin	49.4	64.8	-9.02305	C33H34N4O6	565.239	2.59162	163.279	111.615	104.712	230.146	101.945	166.948	150.748	103.585	132.966	125.222	112.593	189.613	57.5333	164.423	303.428	147.89	198.701	149.326	77.5633	73.0872	69.2907	66.6235	81.9519	64.8178	172.141	85.3769	96.3542	126.915	171.443	83.6416	43.3101	87.7028	55.9319	49.6133	22.413	39.7824	123.956	133.399	110.16	117.359
pos_671	Ethylmalonic acid	49.4	60.2	6.01959	C5H8O4	97.0292	4.81388	39.6263	37.5994	35.9254	56.1154	41.0329	51.6677	47.3062	47.4284	51.696	48.246	62.0869	51.9842	55.8145	61.9644	68.3557	59.955	52.9794	58.2482	28.6482	30.7678	26.9662	41.8683	27.7406	35.0571	34.504	31.1299	25.5465	29.9552	30.9699	34.174	46.5895	45.3184	43.5968	41.8819	35.2692	37.1156	45.7233	54.1179	45.0697	47.1262
pos_673	8-methyl Nonanoic acid	49.3	58.7	0.708963	C10H20O2	362.327	6.01102	33879.9	33241.6	33283.6	29809	30916.5	32637.5	30221.6	32484.4	28657.3	28297.9	28837.5	29228.9	43483.1	32366.4	28747.3	33875.8	32985.4	32552.1	31907.8	37672.5	36461.5	32918.9	35902	36055.2	33269	32307.1	33106.1	29735.2	33134	33892.5	35402.5	32029.4	34772	34127.4	33725.5	33952.2	32167	32029.6	32135.3	32234.6
pos_675	9Z,12Z-Linoleic acid	49.1	49.5	1.46949	C18H32O2	245.227	7.73428	0.0881887	0.0212169	4.51851	0.0104133	0.00676644	4.71778	2.72189	0.916615	1.7303	3.50353	0	3.86426	3.08832	7.13763	10.416	7.50841	7.26752	3.94287	4.00569	4.70439	0	23.3037	4.30055	11.2834	4.86682	5.44961	2.60028	8.11529	8.25736	0	126.424	149.22	90.4184	105.193	110.13	118.339	31.9397	24.4131	21.5327	27.5109
pos_676	6''-O-Acetyldaidzin	49.1	71	18.8502	C23H22O10	476.164	0.682733	66.1839	79.0313	123.72	187.204	74.9953	233.681	117.646	99.6068	243.651	138.291	140.351	262.372	82.7375	83.5532	198.158	65.8262	175.599	86.5856	186.916	164.747	206.679	201.237	276.614	167.931	183.122	150.666	172.512	152.872	196.001	220.202	97.8054	135.348	248.599	161.797	140.91	173.621	181.284	165.676	162.661	156.64
pos_677	Dihydrojasmonic Acid	49	52.6	-3.72543	C12H20O3	195.137	5.34857	958.574	877.648	853.692	821.661	842.493	942.303	681.069	652.294	499.874	537.398	528.688	487.83	522.327	567.993	546.882	599.384	576.187	639.936	948.547	1069.76	874.26	874.199	880.857	917.28	811.564	931.436	850.791	788.025	818.951	857.339	500.397	542.005	404.966	419.021	406.195	466.599	710.084	743.54	742.109	726.75
pos_678	Oleandrin	49	66.9	-13.5892	C32H48O9	577.329	2.80507	133.041	159.364	155.338	131.851	116.847	150.607	166.042	192.383	162.789	223.322	205.433	182.888	211.212	213.836	201.768	248.899	194.102	207.651	177.909	150.809	136.821	157.905	168.959	134.22	166.173	181.761	173.605	139.683	157.254	129.837	75.4741	114.672	127.123	154.243	157.906	192.929	151.036	180.629	176.788	189.549
pos_679	Indoline	48.9	53.1	-7.51802	C8H9N	119.072	2.41317	14089.5	14016.8	14298.9	14479	13935.8	13628	12488	12795.8	12768.8	12449	12528	11967.6	20357.3	13665.8	12464.6	13521.5	13096.2	14330.1	14365.8	15245	14964.2	13849	14809.7	15231.7	14890.3	14348.2	14827.4	14019.5	14312.9	14057.5	16968.6	14326.3	15148.8	14525.8	15734.4	14834.9	14416.3	14710.2	14423	14498.9
pos_683	Adenylsuccinic acid	48.7	54.8	-5.72343	C14H18N5O11P	481.105	1.70788	0	3.02226	2.45725	7.31974	3.8648	5.4175	2.14523	0	4.80284	1.0882	1.84149	8.99874	0	9.83814	9.10602	0.488457	9.33795	2.22722	53.5466	65.3526	107.084	71.6593	61.495	68.195	74.1909	77.3295	54.883	73.9686	62.6401	71.1877	73.782	39.2093	43.7263	27.216	46.3457	28.6153	33.8255	26.5383	27.6327	31.3864
pos_686	N-Acetylglucosaminylasparagine	48.7	61.4	-5.9027	C12H21N3O8	335.13	3.03993	77.9438	83.7678	84.1823	75.8856	72.9226	75.9794	102.624	92.0722	89.5506	93.8061	86.6315	96.858	55.0476	113.412	99.823	86.9233	84.8189	101.75	90.4621	79.2544	73.0208	88.0473	77.7042	66.9673	89.9128	98.4759	96.8751	98.0353	89.2853	82.3576	63.4937	86.8255	76.382	83.2157	62.7714	82.8729	83.1541	99.6941	79.0144	71.1733
pos_688	Fusidic acid	48.5	57.6	-5.98839	C31H48O6	499.339	10.9118	718.307	556.203	538.221	523.931	479.201	431.575	394.383	383.729	421.856	387.096	377.385	403.357	513.231	388.175	376.938	396.942	367.817	367.623	381.605	379.903	411.737	373.806	382.928	414.224	391.485	374.445	376.862	379.12	382.36	400.787	454.163	437.992	425.521	372.406	404.264	391.381	373.461	379.625	355.831	390.482
pos_691	3-ketosphingosine	48.4	61.7	-0.968642	C18H35NO2	262.253	12.0591	489.26	521.067	574.616	509.175	623.353	569.024	478.167	343.695	463.613	401.775	373.791	391.001	764.146	389.299	470.061	532.916	466.088	502.248	439.678	459.765	473.551	474.541	462.598	457.667	422.815	392.227	393.309	381.325	425.983	337.812	854.026	820.465	467.806	566.873	666.466	524.531	586.291	578.473	609.94	599.881
pos_692	Stearidonic Acid	48.4	55.5	-0.237543	C18H28O2	241.195	7.97698	322.518	370.623	326.742	307.82	327.583	284.854	247.295	256.689	231.566	263.202	253.543	229.022	241.198	219.269	217.566	211.764	221.684	217.319	204.1	210.611	213.066	200.341	199.018	196.383	179.184	205.569	180.129	184.912	177.003	182.359	178.547	168.514	158.411	149.159	150.472	149.418	221.762	215.554	222.683	220.436
pos_693	L-Anserine	48.3	54.8	7.95091	C10H16N4O3	205.11	2.98353	39.2299	32.8035	32.1541	40.5759	54.6275	49.551	58.859	37.5179	43.1218	36.2626	62.4978	33.693	32.6638	71.1788	59.6855	27.4148	33.7069	51.4157	342.177	287.737	349.853	254.514	290.077	312.548	233.513	283.43	370.898	329.545	251.08	260.588	263.356	251.006	262.264	290.022	285.454	257.975	182.802	143.97	165.944	142.819
pos_694	1-Palmitoylglycerol	48.3	45.7	0.905552	C19H38O4	313.274	7.94128	1413.6	1538.39	1592.32	1418.25	1490.15	1268.61	1514.35	1346.28	1124.35	1165.85	1131.46	1220.54	1024.18	985.403	1139.36	1053.24	1119.06	928.502	1186.7	1414.98	1340.8	1066.3	1288.03	1152.23	1374.08	1449.47	1397.72	1425.46	1277.77	1470.36	1912.73	1489.84	1121.53	1336.64	1127.09	931.598	1233.64	1185	1197.71	1175.99
pos_695	Stachyose	48.2	58.3	-12.1204	C24H42O21	631.2	2.24255	676.43	675.686	740.641	902.141	700.386	924.374	895.698	792.162	994.534	960.438	905.2	993.301	729.043	1015.95	1078.48	810.242	956.144	831.559	8.47195	6.54575	5.48812	7.27991	6.78379	5.15155	9.1006	2.66401	0	5.196	11.5506	6.15699	2.07233	10.479	8.92983	18.0561	0	8.88269	471.501	488.195	467.46	475.735
pos_696	Gemcitabine	48.2	68.3	4.39841	C9H11F2N3O4	305.107	3.83088	1044.87	1027.93	1169.73	1148.09	1063.23	1242.88	1029.54	1087.74	1299.96	1220.22	1090.36	1185.53	800.243	1216.08	1383.95	1045.88	1147.46	1089.97	2451.2	2407.34	2509.1	2010.1	2186.91	2307.13	2207.48	2295.66	2379.09	2288.65	2106.44	2012.87	2177.41	2392.01	2043.33	2002.81	2212.52	2513.02	1700.76	1742.68	1689.21	1698.11
pos_698	Ginsenoside Rb1	48.1	82.8	25.0922	C54H92O23	1147.59	4.89955	1462.91	1316.06	1191.58	2397.61	1468.6	2370.23	1629.77	1158.85	1944.24	1943.75	2406.76	2557.94	1660.53	2107.86	3877.41	1526.23	2150.88	2106.49	1028.74	756.55	767.518	2658.47	977.124	994.997	1498.96	1073.46	1719.21	1631.21	1495.97	1567.1	1012.55	1183.49	1634.17	1977.32	815.897	903.809	1709.43	1634.81	1672.29	1668.32
pos_700	Baccatin III	48.1	74.6	11.4563	C31H38O11	604.282	2.28538	16.1633	28.3918	33.7778	33.4349	23.562	32.3408	54.8138	42.0754	41.9345	46.3631	45.2943	71.4381	40.8786	63.2924	90.718	64.9716	64.0396	73.1406	79.6803	69.1133	64.4679	111.233	88.665	57.8887	97.3823	81.5644	86.0768	85.4563	81.428	86.0465	35.6339	41.8117	73.4576	59.498	29.357	43.3154	69.8037	55.8416	58.1097	64.8703
pos_702	Cortisol 21-acetate	47.9	70.6	7.05631	C23H32O6	446.257	6.994	125.565	147.857	127.485	139.087	125.358	143.458	95.7332	110.417	73.9147	80.2284	91.2403	112.488	125.574	126.801	97.2455	98.2883	120.075	105.183	104.071	106.464	111.872	107.808	101.094	117.347	92.8152	119.508	100.664	100.268	107.528	109.026	90.8356	81.3903	78.9136	61.5333	78.5177	74.8323	96.4381	92.1037	94.3072	109.289
pos_703	Desacetylvindoline	47.9	65.7	-18.9026	C23H30N2O5	453.171	6.87265	447.018	453.097	411.982	380.401	351.935	392.858	337.63	396.297	309.149	317.648	339.353	342.927	431.502	356.313	307.501	400.839	349.176	338.179	345.219	401.495	436.532	356.44	393.951	407.149	330.976	354.38	343.904	315.351	328.057	389.125	346.74	335.951	355.078	360.176	337.522	312.317	320.405	324.821	344.141	353.597
pos_706	N-Acetyl-D-lactosamine	47.9	66.7	17.1649	C14H25NO11	422.112	1.68717	91.0259	78.3001	78.8781	69.7042	69.3708	89.6118	111.757	113.372	108.373	103.711	118.661	134.836	73.8	135.247	124.811	110.14	112.436	107.378	107.32	93.8846	99.121	117.494	114.744	106.721	119.803	107.864	120.426	107.511	105.035	114.205	91.0538	104.604	120.194	119.944	103.187	118.284	112.55	112.473	117.177	122.438
pos_707	L-beta-Homothreonine	47.8	56.2	11.3425	C5H11NO3	267.158	8.2404	177.577	184.256	198.076	199.642	178.706	170.342	178.396	161.853	177.921	180.673	156.857	157.543	236.726	173.968	168.328	180.989	184.45	163.198	182.082	169.927	174.93	173.729	180.982	171.901	179.341	161.696	175.573	175.499	147.293	161.042	180.937	156.669	161.936	163.632	178.639	152.331	163.712	179.739	160.012	164.042
pos_708	Thymidine 3',5'-cyclic monophosphate	47.7	46.4	-4.15015	C10H13N2O7P	322.079	13.2913	123.371	123.767	133.658	129.113	121.763	113.034	116.536	120.763	122.622	136.783	116.029	99.7968	185.197	132.585	113.417	109.606	125.678	120.522	117.824	119.986	113.545	106.79	126.712	118.078	113.014	108.361	106.12	100.421	99.0618	94.2381	104.677	95.1492	98.9921	94.7239	102.15	97.6417	87.6554	106.676	117.927	128.721
pos_719	13-OxoODE	47.3	59.2	15.281	C18H30O3	312.258	7.12178	180.943	141.711	146.954	117.226	152.961	152.311	91.0674	98.2858	81.477	80.6628	87.0871	91.2525	67.9071	64.8576	105.687	79.5549	73.1853	85.3655	83.9665	115.085	83.922	94.5433	76.0493	90.0524	80.1239	82.72	91.9908	98.5949	81.5677	83.0284	490.19	402.947	245.285	300.503	353.22	334.852	145.173	160.16	151.224	140.683
pos_720	11-Deoxycortisol	47.3	47.1	-3.59733	C21H30O4	364.247	4.44338	142.247	173.902	69.7545	111.331	106.809	97.9987	61.6888	72.9289	52.3181	63.2203	60.1156	66.6056	25.2725	60.179	43.5283	49.6071	41.4353	47.664	62.3081	61.5486	42.935	79.1723	35.7206	50.7359	40.2413	74.3683	53.9641	26.605	37.0863	46.8929	28.0216	32.5502	21.934	22.4667	15.2121	22.9663	64.2109	58.8953	66.3189	58.2865
pos_724	Phosphoric acid	47.1	37	0.620619	H3O4P	80.9737	0.61135	323.319	307.858	334.167	268.292	322.882	265.405	333.855	337.651	282.844	290.655	287.156	180.257	485.104	345.112	267.348	376.233	292.946	372.337	301.078	339.696	328.216	247.953	254.933	340.796	322.198	352.273	331.647	323.47	315.652	304.843	489.966	387.009	311.211	370.356	438.47	360.457	336.155	339.017	335.452	337.922
pos_728	Acetylglycine	46.9	66.7	35.7119	C4H7NO3	135.081	7.34308	141.645	153.221	143.533	141.94	133.351	134.802	117.534	124.301	111.56	108.19	118.596	118.296	177.679	119.483	117.849	141.371	137.066	116.383	126.832	165.15	155.708	142.613	159.517	151.193	121.037	124.176	133.007	118.799	137.861	143.522	134.632	135.899	154.501	138.126	146.213	144.404	139.186	143.665	133.835	135.491
pos_730	Inosine	46.8	53.8	-3.50428	C10H12N4O5	286.093	0.668467	9366.05	9881.17	8828.01	7754.83	9914.71	6954.73	11424.6	11535.9	8651.97	10708.3	9397.58	7338.3	13499.3	13384.3	7795.94	12269.6	9997.26	12018.8	7567.95	8636.07	8108.21	5567.49	6019.23	7501.54	6254.1	8265.1	7013.27	6986.68	6149.19	6718.53	7808.14	7267.67	5311.55	6083.06	8373.42	7849.22	8474.63	8169.47	8153.66	8138.77
pos_732	3-Phenylpropanoic acid	46.8	41.6	1.12136	C9H10O2	115.054	7.01542	470.636	430.764	448.289	397.3	421.016	397.721	417.617	414.21	318.962	384.762	392.2	315.036	474.283	342.552	305.994	385.972	391.346	393.172	425.8	430.265	417.877	336.922	403.529	443.24	385.524	419.191	371.79	352.577	359.914	411	353.4	387.006	322.904	279.933	351.682	332.839	381.045	387.636	399.761	391.519
pos_733	p-Cresol	46.8	39.4	1.56282	C7H8O	91.0544	1.95058	64.2021	70.4601	74.5411	83.1825	70.1397	85.8097	70.5741	66.409	80.6905	67.8941	70.1684	83.6072	70.1647	65.9879	70.128	62.3773	75.289	68.8635	95.8952	109.223	106.23	94.7188	96.7697	89.0659	102.745	91.4706	95.0321	79.9475	97.0494	90.8351	83.8892	104.805	114.146	94.0008	95.632	109.858	86.3052	93.2661	89.302	90.7647
pos_734	Matrine	46.7	47.8	3.32758	C10H16O	170.154	10.05	6.28204	12.8051	20.7548	9.44763	6.02368	15.0698	2.12327	7.92461	8.01626	0	4.30729	10.2611	19.8233	8.8711	2.1952	6.53891	0	9.40069	6.95611	17.3099	3.35733	7.59406	20.9466	14.436	30.6337	2.57015	3.33219	8.82578	14.5556	13.9817	88.6819	136.068	128.545	100.471	93.3638	106.246	11.5732	16.8162	11.8812	15.8563
pos_735	Osthol	46.7	41.1	2.53478	C15H16O3	262.144	6.4736	445.583	508.116	604.338	411.358	542.548	535.888	390.2	467.448	514.869	409.573	404.596	421.148	684.071	518.895	423.65	547.115	424.353	395.761	471.735	548.608	435.67	435.797	491.303	554.932	523.982	436.769	356.176	392.917	485.648	446.186	524.517	455.237	435.248	439.012	525.515	588.251	182.226	185.782	198.751	179.192
pos_740	Prolyl-Methionine	46.5	47.7	3.96212	C10H18N2O3S	246.104	3.78092	5075.85	5500.84	12521.5	11314.4	8047.44	10845.8	7980.98	7509.43	14947.2	13310.2	13466.1	13629.5	6913.19	9795.54	26656.9	7702.15	16454.1	9527.66	5440.5	3926.94	4685.22	11227.1	8119.34	4874.58	10170	5149.58	9225.7	9383.82	9458.93	8183.86	4194.13	4749.06	9107.74	9512.51	3050.5	5451.1	9368.2	9493.36	9385.47	9475.34
pos_742	L-Arginine	46.5	50.5	-8.7548	C6H14N4O2	157.107	0.753467	52.0931	49.4581	43.2997	51.8672	54.5693	51.8675	48.9517	49.5912	51.4947	45.0753	58.4765	56.7884	44.1382	68.3423	65.6144	62.7398	52.0107	49.6676	52.8167	45.0166	43.6565	66.4517	74.1068	55.4606	135.357	71.4115	61.6934	78.8093	76.4456	57.5991	45.5833	56.9048	83.5691	89.9195	29.1579	55.8446	47.1639	67.0112	59.0549	58.4398
pos_743	Embelin	46.4	42.4	2.79007	C17H26O4	312.218	3.31833	3704.82	3718.79	3735.2	3921.35	3971.87	4174.56	5318	5201.43	6273.12	6411.16	6141.52	5953.19	6459.71	7551.29	6695.28	7197.35	6766.82	7172.18	3019.16	2209.01	2556.64	2930.33	2815.88	2444.92	2730.2	2392.67	2781.21	2562.63	2927.84	2677.12	1964.86	2378.3	2681.59	3058.89	2280.71	2458.05	4395.96	4324.61	4319.85	4370.67
pos_746	norpropoxyphene	46.4	65.4	-27.9581	C21H27NO2	326.202	3.2755	138.687	135.569	128.948	161.861	141.109	180.144	130.454	115.537	174.346	158.255	164.329	211.507	75.437	160.088	304.934	121.715	167.985	155.389	427.029	293.888	430.129	651.835	646.428	432.938	557.047	388.825	706.425	602.975	594.552	502.537	299.054	304.05	521.925	587.103	316.571	401.884	308.497	287.19	307.853	315.305
pos_749	Uridine 5'-diphosphate (UDP)	46.4	43	6.44519	C9H14N2O12P2	405.012	0.661333	71.4651	95.1909	65.1325	44.952	76.9016	53.8762	74.1657	88.1546	75.5088	84.5975	68.2082	67.5268	172.278	134.86	77.8558	127.502	89.0536	129.397	177.768	241.721	225.839	146.872	218.213	259.343	61.2915	101.507	94.6733	77.0267	67.8974	93.602	265.392	226.341	192.372	229.765	303.763	278.206	119.604	134.348	122.481	136.913
pos_751	Cysteine-S-sulfate	46.3	60.2	-16.7245	C3H7NO5S2	239.936	0.953333	456.94	394.197	423.726	371.967	430.89	326.505	440.758	414.834	361.581	413.219	373.609	270.756	553.173	423.894	322.379	457.983	359.7	435.51	404.279	417.218	406.164	323.861	351.76	374.223	349.998	376.122	361.748	363.116	335.087	345.593	459.387	394.655	313.733	389.884	437.351	359.882	370.938	376.754	339.649	364.919
pos_752	γ-L-Glu-epsilon-L-Lys	46.3	55.1	9.20071	C11H21N3O5	589.264	3.50322	345.502	307.387	311.127	252.062	370.871	272.344	376.251	398.081	394.468	432.287	469.402	396.713	325.271	520.121	373.28	513.215	425.226	503.176	501.111	495.035	503.183	401.762	429.477	513.432	528	558.611	478.035	490.905	482.029	478.645	496.986	589.148	520.359	526.291	599.326	673.792	439.352	434.663	477.251	506.498
pos_756	beta-Nicotinamide D-ribonucleotide	46.2	58.9	-27.7373	C11H15N2O8P	352.081	5.5977	0	0	6.42788	2.28338	0	27.891	0	8.78181	30.9638	6.71138	42.1471	36.5331	44.0424	92.8532	60.1173	27.4713	50.7086	38.1689	23.7881	16.5642	11.2604	33.0884	13.1913	10.2572	7.33452	7.27486	22.5068	16.0472	4.49188	11.3644	21.8364	29.0367	15.9737	25.1222	16.6047	18.8555	28.6626	23.0524	21.9975	22.1831
pos_757	3α-Mannobiose	46.2	41.9	-3.63177	C12H22O11	381.078	4.04433	630.563	648.487	646.826	623.252	599.325	548.666	513.16	523.889	529.685	524.73	517.804	473.224	988.034	571.975	466.323	577.063	539.405	635.209	633.495	668.462	716.901	566.537	693.877	713.866	670.979	641.18	675.158	616.754	629.179	615.738	777.392	656.908	689.96	630.928	734.762	690.898	671.314	638.077	649.096	656.352
pos_758	α-Linolenic acid	46.1	41.3	-2.06705	C18H30O2	278.216	6.90835	523.623	550.496	491.538	486.323	501.476	538.114	380.798	396.938	362.512	411.224	380.83	421.825	368.69	327.257	364.247	341.403	346.41	366.454	460.26	419.846	388.218	518.289	440.947	428.545	422.064	444.548	452.279	445.534	464.917	434.418	491.593	502.501	413.17	464.069	404.362	425.819	431.816	426.583	430.531	434.012
pos_762	Ononin	46.1	65.4	15.4397	C22H22O9	469.096	0.682733	15.3942	35.2072	28.4739	36.5809	21.9204	46.9033	65.933	69.8093	65.8055	81.5539	58.8007	78.5355	58.2479	57.8883	63.9114	44.5026	58.9169	55.761	97.3015	82.9721	66.8053	74.3214	81.8234	77.7267	86.2737	76.5796	68.2612	79.7768	72.6445	92.4476	21.4819	39.6645	43.0548	36.8605	44.5388	48.4271	60.8203	55.0292	54.9882	57.8817
pos_763	2-Ethyl-4-hydroxy-5-methyl-3(2H)-furanone	46.1	45.7	-0.218136	C7H10O3	160.097	0.668467	262.49	316.441	284.609	246.785	268.757	256.195	306.382	336.759	274.429	304.491	278.64	239.384	386.002	294.541	225.526	311.417	266.963	265.675	301.872	379.864	330.86	232.795	243.008	333.869	240.797	345.621	276.198	276.408	263.285	280.177	258.382	235.62	192.27	183.19	308.66	270.125	268.956	262.479	261.693	264.864
pos_768	β-Cryptoxanthin	45.9	61.1	-14.6329	C40H56O	570.459	9.77878	46155.2	46549.4	47321.7	45721.4	45677.5	43766.3	40781.2	40445.2	42475.8	42593.9	39085.9	38307	61554.1	42048.4	38305.4	41424.4	39678	43553.8	43199.2	44265.9	43821.9	41126.1	43358.4	44354.1	41195.8	39749.8	40120.4	38426.2	38815.2	38492.3	43353.4	36812.7	36016.7	36291	39895.9	37020.8	38046.1	37415.2	37296.7	36997.5
pos_769	Neolinustatin	45.9	67	-22.8392	C17H29NO11	446.154	1.63005	29.7149	41.4493	26.3534	48.2812	32.0592	50.8782	46.0588	44.3465	50.0812	54.2356	49.7292	53.3598	23.4492	39.9715	47.0909	44.3116	45.2166	30.7797	46.7301	33.6731	40.0198	53.1665	45.0384	23.669	50.9855	48.3559	60.7235	48.9411	59.2765	49.87	31.2859	34.3697	48.2065	39.8229	29.0736	39.2805	41.6524	40.1367	52.9925	50.638
pos_770	Arecoline	45.9	65.4	-32.9558	C8H13NO2	328.213	2.79793	799.48	710.148	605.545	639.72	764.928	586.356	917.727	934.506	820.493	857.939	831.769	716.422	1273.1	1130.67	936.69	1182.34	896.595	1146.79	288.112	254.551	313.703	256.01	310.471	268.925	245.785	299.839	273.082	272.793	279.844	297.497	287.964	286.189	248.519	276.415	271.443	317.236	603.235	602.646	602.984	592.083
pos_771	Erucic acid	45.9	33.9	-0.911484	C22H42O2	694.67	10.8476	1157.06	914.148	1027.47	823.576	706.608	516.74	542.937	532.647	560.67	561.13	485.032	479.836	932.615	762.771	562.557	668.029	660.808	627.841	664.351	738.027	774.433	611.586	619.279	650.376	611.055	645.135	489.739	544.36	595.181	478.546	542.255	507.546	498.847	470.442	597.193	506.675	510.965	521.422	528.586	471.034
pos_773	Dodecanoic acid	45.9	36.3	-0.421348	C12H24O2	418.389	8.16902	186.147	192.061	180.843	139.152	180.231	141.302	87.299	97.3257	78.8484	64.4706	60.9608	61.3706	281.112	152.153	153.787	188.681	138.622	150.776	167.312	172.392	142.608	146.175	147.532	175.669	150.543	103.386	134.915	122.827	145.086	120.715	295.811	239.183	190.416	228.34	234.705	153.81	110.309	123.765	118.285	116.477
pos_782	Harpagoside	45.7	60.8	20.6093	C24H30O11	533.152	0.69635	70.8422	123.955	253.235	287.61	100.825	425.38	349.203	359.885	481.601	393.27	397.297	466.34	520.033	283.365	355.906	343.437	391.44	339.115	607.804	646.333	566.397	513.871	565.443	648.295	561.868	547.16	560.487	486.092	544.388	548.831	256.326	315.561	480.048	343.127	381.089	357.344	476.227	471.677	450.022	450.24
pos_783	9(S)-HOTrE	45.6	31.7	1.97247	C18H30O3	277.217	5.33428	9352.43	8534.66	8886.58	8796.39	8103.71	12960	7238.32	6147.57	6259.92	6192.5	5948.66	6282.94	3737.71	4509.8	5658.25	4382.55	5268.56	4997.26	6000.17	6586.52	5932.98	6201.17	5638.35	6042.4	6689.79	6435.96	6482.5	5999.19	6653.38	6215.82	3388.94	3541.08	2885.3	2565.46	2224.21	2568.4	6345.92	6267.59	6382.03	6340.03
pos_784	6,10,14-Trimethyl-5,9,13-pentadecatrien-2-one	45.6	30.8	1.01984	C18H30O	280.264	9.40113	2105.93	1955.41	2838.96	1829.06	1860.33	2450.23	1529.72	2328.55	2082.34	1650.88	1502.02	1993.12	3341.74	1949.89	1483.13	2286.82	1586.91	1814.42	2201.13	3180.19	1854.14	1930.03	3089.21	3479.33	3627.06	1671.06	1542.28	1680.34	2003.53	1854.92	5596	6864.68	7163.33	5838.21	7336.94	8019.23	2103.72	2082.26	2098.22	2064.94
pos_785	3'-O-methylcytidine	45.6	42.9	9.0947	C10H15N3O5	258.111	0.6185	7021	6908.61	5524.31	5637.99	6301.63	5077.58	4341.71	4311.87	3534.88	4205.44	4155.16	3350.5	3023.89	3532.94	3522.4	3428.35	3247.16	3989.55	4188.95	4845.35	4282.03	4569.24	3654.6	4290.49	3619.3	4103.31	3464.25	3418.32	3300.25	3267.64	2680.95	2627.02	1962.03	2142.17	1874.29	1757.5	3918.41	3897.07	3907.67	3908.77
pos_786	Cytidine 5'-monophosphate (CMP)	45.6	55.5	19.1817	C9H14N3O8P	324.064	3.13987	6265.66	3126.47	7809.88	7424.44	5486.45	10958.1	5111.92	5856.71	6886.84	5806.46	5638.49	6744.33	5739.01	5923.88	8717.6	4491.73	6349.55	4104.82	3125.56	3070.13	3198.03	4218.65	3707.07	2851.87	5317.8	4551.53	6145.37	6987.08	7504.9	4662.81	11807.8	13685.3	6102.45	7951.62	8122.06	7920.55	6360.12	6317.91	6218.63	6365.15
pos_790	9(S)-HODE	45.5	32.4	0.106452	C18H32O3	335.258	8.94568	114.156	134.118	104.746	106.831	112.25	109.103	108.837	103.938	113.175	109.026	89.4076	137.742	88.4703	80.2182	127.233	95.6803	81.4201	90.6291	108.52	137.441	110.441	143.129	132.502	103.909	96.0986	126.805	126.327	128.255	106.951	161.564	417.905	416.82	380.507	432.194	396.871	399.932	172.493	174.944	191.745	170.422
pos_792	Lithocholic acid	45.5	71.1	57.8945	C24H40O3	399.309	9.85017	68705.3	67746.6	71278.2	68667.3	69257.1	65359.1	59728	59779	62610.8	60706.6	58146.8	57548.7	91614.5	62494.4	59718	62909	60178.6	63240.2	63320.1	65330.3	64202.9	59658.9	62447.4	62938.7	60703.9	57713	58559.4	55156.5	56662.7	55006.9	62287.5	54924.5	53737.5	53502.4	58340.8	53510.5	54379.2	53732	53690.2	54496
pos_793	Cysteinyl-Alanine	45.5	44.6	6.24902	C6H12N2O3S	234.092	7.81993	95.0338	88.7765	82.7375	94.0768	80.5576	93.32	69.8748	71.7091	78.0383	72.9838	66.4559	94.9149	102.321	68.1368	75.2568	72.6022	79.8299	71.3453	88.709	84.3134	100.19	90.5325	98.6499	101.283	93.3459	84.6394	90.6834	88.0936	99.9716	98.7469	105.066	97.7742	92.7074	73.4204	86.3627	93.0942	96.9658	80.915	83.2418	82.8131
pos_794	Ketorolac	45.5	43.5	-5.64876	C15H8D5NO3	299.083	6.92977	51.0808	56.5239	67.7501	61.959	60.4052	58.3487	56.0941	62.5703	64.095	62.7073	55.6575	56.1166	74.4218	73.6148	57.1637	68.2228	66.1973	64.6295	58.284	59.7946	70.9125	60.2261	66.5954	76.1063	68.1173	57.8462	45.8485	42.5136	59.8048	51.1027	69.5539	75.4039	51.6371	59.2118	54.986	59.0548	30.9546	29.6003	30.2423	27.3056
pos_796	2-Amino-3-methoxy-benzoic acid	45.5	36.1	1.26791	C8H9NO3	352.151	2.86218	78.7172	41.2817	60.5562	59.6424	55.8428	104.993	91.7049	103.069	80.9356	79.2246	85.3807	102.781	39.7196	85.069	143.339	99.285	81.1268	106.662	130.933	119.594	129.275	154.24	138.72	126.371	149.94	148.288	124.584	124.436	138.484	142.237	144.627	153.186	139.586	144.088	131.691	159.065	110.448	114.1	122.005	106.773
pos_798	Carvone	45.4	36	1.31319	C10H14O	151.112	8.41815	72.0122	57.8621	62.7782	64.5157	63.0938	75.266	53.9408	53.2324	59.7547	46.6371	48.148	56.7049	39.5252	40	62.5285	40.0043	53.3917	47.2094	59.3929	54.7834	53.0335	64.8777	60.0914	56.7004	79.276	63.4918	67.8874	72.4552	77.4229	78.6675	60.0028	55.1181	45.1548	44.7408	39.7016	43.0324	64.4271	57.0479	57.4177	57.2399
pos_799	Sphinganine	45.4	81.6	-45.8041	C18H39NO2	302.292	5.94677	32.9124	31.1441	23.6381	15.9853	23.3056	29.6747	2.17178	5.47838	0	1.41241	1.35241	6.08705	5.63628	5.01364	3.60703	11.4578	7.56234	5.43454	3.15049	5.91193	1.88866	3.67915	5.35214	10.6309	4.06714	4.4854	6.93899	1.82504	4.66729	5.3464	0	2.70223	2.71701	3.91972	6.2262	1.50419	3.19772	0	0	3.03718
pos_800	Ginsenoside Rg3	45.4	66.6	33.0813	C42H72O13	823.486	5.10585	5621.26	5215.73	4113.48	6856.07	5298.19	7672.81	4944.69	4017.62	5825.88	5567.35	6961.69	6553.96	5470.51	7091.54	11242.7	5378.69	6615.42	6904.8	4120.9	3027.93	3303.32	6335.67	3772.09	4010.49	4900.48	4095.03	5290.81	4956.05	5029.05	4419.97	4403.06	4341.92	4631.98	4812.27	3043.26	3744.64	5384.49	5365.2	5486.1	5401.82
pos_801	Capsaicin	45.4	35.2	-5.73647	C18H27NO3	347.231	4.90668	924.014	956.239	744.794	836.321	664.457	660.578	789.688	755.551	621.256	762.726	685.194	757.18	838.019	904.173	573.641	1097.84	932.032	1013.03	848.561	659.431	1095.5	855.187	579.237	998.399	934.691	703.097	773.748	832.026	601.038	630.56	1012.2	754.314	811.056	816.144	638.055	451.111	300.817	289.729	286.855	297.516
pos_802	Leucyl-Glutamate	45.3	33.7	3.06052	C11H20N2O5	261.145	0.604217	77.756	90.5427	64.8868	63.2193	80.6555	63.5363	56.7726	65.504	42.8289	58.3904	53.5834	36.1868	97.9149	78.2887	47.1142	78.703	57.2475	66.3246	96.6559	109.459	101.204	69.5165	64.5678	92.7926	60.7847	78.5382	54.5396	53.0771	47.5477	60.8136	95.8757	71.8779	45.9226	40.6	84.6542	61.3149	64.6808	59.3681	67.0312	67.9425
pos_803	1-Aminocyclohexanecarboxylic acid	45.3	53.5	23.6713	C7H13NO2	185.101	5.33428	688.483	661.908	650.08	609.354	655.944	734.278	518.777	477.549	487.094	470.753	447.917	457.096	430.108	429.933	455.824	415.509	456.759	476.682	534.328	598.198	539.53	553.764	514.401	555.756	563.168	570.363	586.971	512.14	567.269	533.584	412.53	418.444	369.519	344.921	321.477	339.603	550.894	510.672	532.935	528.84
pos_808	L-Norleucine	45.3	35.4	-2.00726	C6H13NO2	114.091	11.4529	290.045	283.366	310.553	294.69	286.097	276.63	253.132	261.259	259.855	258.11	253.798	250.139	399.54	276.526	256.001	282.62	266.888	290.952	281.705	302.053	310.001	287.28	292.548	306.879	283.075	283.503	281.839	268.211	280.954	270.807	316.64	280.681	266.488	268.286	297.164	273.593	274.059	263.757	272.471	272.424
pos_809	Metaxalone	45.3	41.7	1.66859	C12H15NO3	443.218	7.89847	429.476	415.568	433.36	346.377	405.15	373.569	560.734	548.698	478.745	576.373	592.074	406.241	397.55	607.159	564.014	518.435	519.913	581.514	402.358	394.1	439.899	275.187	231.169	316.036	245.366	280.69	294.023	297.536	276.328	308.068	253.649	288.794	202.668	167.41	205.048	191.591	408.388	402.025	405.862	389.416
pos_810	16b-Hydroxyestradiol	45.3	54	-30.0761	C18H24O3	330.198	5.51918	39.5491	32.9643	38.8122	43.3637	52.2875	25.1386	14.1856	18.5865	20.8511	15.1283	29.8124	28.1877	13.2774	21.1024	23.9778	29.9783	25.6378	32.0155	24.6962	17.9493	21.4362	70.6051	22.379	1805.79	19.8942	30.7612	26.5879	17.3029	15.5721	29.3812	59.0211	36.4057	13.9509	11.8264	18.0859	20.535	90.8952	86.3327	94.5588	83.8092
pos_813	8-hydroxy Guanosine	45.2	51.7	-14.4683	C10H13N5O6	317.116	0.924783	957.061	992.039	990.905	907.086	912.097	826.591	884.11	924.27	898.539	952.823	847.078	898.594	977.911	903.173	770.765	944.126	887.609	813.659	880.129	864.256	784.432	785.399	904.844	751.782	826.74	774.626	761.588	798.689	757.078	744.694	657.571	699.595	678.281	676.733	721.95	760.621	770.748	735.828	752.283	774.788
pos_814	LysoPE(20_3(8Z,11Z,14Z)_0_0)	45.2	70.6	43.8775	C25H46NO7P	468.309	8.43957	721.498	675.581	678.358	559.844	749.599	507.413	685.046	657.021	515.171	578.555	493.059	476.414	458.561	602.852	496.435	613.35	540.657	450.74	420.83	475.477	468.205	386.267	434.272	422.416	490.131	582.507	528.087	577.805	462.264	510.237	890.523	806.759	485.749	555.105	559.232	434.349	489.356	487.97	488.567	468.114
pos_816	Trandolapril	45.2	42.8	12.2129	C24H34N2O5	453.241	4.27277	1387.46	1293.76	1346.38	1291.93	1372.75	1342.08	1542.98	1532.7	1562.81	1587.93	1719.44	1403.95	1608.55	1720.58	1502.64	1636.52	1493.46	1664.26	2942.07	2671.78	2610.21	2269.13	2547.5	2672.03	2300.69	2680.19	2645.69	2635.64	2504.47	2445.84	2309.62	2499.73	2498.4	2523.94	2536.81	2534.01	2058.7	1982.05	1968.31	2021.02
pos_818	Methyl acetoacetate	45.1	28.8	0.00846091	C5H8O3	139.04	0.69635	121.309	114.674	122.505	116.227	121.369	127.226	90.6613	101.55	93.5364	82.5042	106.011	98.0619	141.142	111.984	112.098	108.158	121.717	108.485	87.8604	97.5961	90.2372	99.8622	88.8532	100.523	92.2356	78.2069	83.741	77.7144	100.558	80.5901	77.0569	75.1941	80.7054	72.1246	63.5153	66.4217	96.8137	107.003	103.228	110.146
pos_822	5'-Deoxyadenosine	45.1	34.5	2.00804	C10H13N5O3	520.239	2.91215	294.161	351.293	356.269	302.847	358.835	308.392	409.31	438.377	357.1	401.383	382.944	385.496	410.638	685.521	389.754	546.141	499.434	527.733	624.891	709.233	721.311	523.097	606.109	651.089	616.542	712.905	624.774	632.073	586	625.969	594.477	692.94	554.482	483.98	666.735	670.356	535.559	510.75	530.302	516.548
pos_823	Deoxyuridine monophosphate (dUMP)	45.1	53.1	16.9153	C9H13N2O8P	326.08	2.3282	1240.11	753.6	1189.57	1065.85	1143.05	1090.02	911.959	976.536	661.611	807.509	690.236	628.456	785.149	862.832	630.667	722.462	659.543	709.701	712.707	893.469	868.655	575.293	690.845	684.037	614.977	680.835	688.662	692.688	686.199	592.681	365.326	365.501	221.525	313.486	233.901	272.206	746.71	763.95	734.174	727.904
pos_826	Caprylic acid	45	44.7	15.3024	C8H16O2	183.084	4.47908	1660.96	1646.93	1551.6	1359.66	1529.12	1345.58	1707.69	1766.22	1409.43	1686.5	1602.82	1286.11	1379.34	1618.18	1247.1	1647.46	1449.17	1564.5	1598.44	1554.09	1500.18	1276.32	1415.55	1467.07	1422.62	1501.38	1458.91	1385.52	1329.68	1370.01	1328.08	1399.24	1285.99	1174.75	1475.6	1527.6	1503.69	1496.75	1492.7	1455.69
pos_827	17-Octadecynoic Acid	45	46.3	-3.63241	C18H32O2	263.236	8.48953	381.397	408.333	376.31	362.653	382.482	256.47	278.459	295.422	234.082	261.418	229.709	191.272	265.024	205.402	199.855	241.806	209.717	217.222	190.078	222.371	184.318	197.532	207.837	194.279	188.547	197.935	202.536	179.812	166.599	178.208	265.916	275.2	208.52	211.619	246.236	223.718	225.482	233.017	214.632	210.257
Compounds detected by negtive ion mode (ESI-)
ID	Compounds	Total score	MS2 score	Mass Error (ppm)	Formula	m/z	Retention time (min)	R0-1	R0-2	R0-3	R0-4	R0-5	R0-6	R1-1	R1-2	R1-3	R1-4	R1-5	R1-6	R2-1	R2-2	R2-3	R2-4	R2-5	R2-6	S0-1	S0-2	S0-3	S0-4	S0-5	S0-6	S1-1	S1-2	S1-3	S1-4	S1-5	S1-6	S2-1	S2-2	S2-3	S2-4	S2-5	S2-6	QC-1	QC-2	QC-3	QC-4
neg_1	Azelaic acid	60.4	67.3	0.398895	C9H16O4	187.098	3.99502	3254.83	2990.05	2496.45	2951.63	2719.83	2852.55	1840.59	1845.61	1389.02	1615.54	1669.33	1294.05	1181.63	1120.55	1161.07	1249.54	1199.49	1378.64	941.996	996.415	985.946	715.423	778.76	904.63	1464.91	1413.43	1255.79	1219.66	1397.12	1184.48	696.76	662.686	522.111	412.759	331.568	340.951	1406.57	1399.25	1413.74	1384.38
neg_2	α-ketoglutarate	60.1	26.6	-1.05497	C5H6O5	145.014	0.839083	1371.77	1864.52	1648.9	1457.83	1605.35	1259.09	1678.25	2319.53	1192.55	1812.86	1546.04	1187.44	2383.8	2283.47	1124.74	2203.29	1655.55	2215.77	3030.3	2930.17	2748.62	3732.82	2980.99	2896.77	2409.78	3058.34	2813.21	3435.18	2787.32	2574.06	3207.19	2683.2	3007.1	3220.21	3429.09	3312.8	2323.28	2168.37	2230.9	2201.04
neg_3	Guanosine	59.3	47.5	5.03404	C10H13N5O5	282.086	1.61575	163.451	186.594	167.421	331.733	148.197	263.109	168.878	203.028	211.348	186.436	236.702	291.349	102.011	142.286	209.516	133.063	177.835	171.252	140.802	135.943	169.988	148.442	180.984	135.561	208.439	158.327	206.104	168.857	193.533	186.394	100.884	108.699	125.294	99.8752	59.9759	73.6045	128.661	137.568	128.716	135.315
neg_5	2-Chloro-L-phenylalanine	58.2	79.7	0.570029	C9H10ClNO2	198.033	2.41313	24818	24206.5	22365.3	25371.7	22925.2	21877.2	19743.1	21640.3	21579.1	20701.4	20547.1	19622	34870.9	22990.5	20797.2	23414.6	21101.8	25161.3	23842.3	24163.7	26272.9	22715.2	24510.1	26520.8	25797.3	23298.3	24418.2	22204	23397.2	23533.7	27523.6	21377.3	24369.7	22379	23361.4	22893.8	23027.7	22690.5	23586.6	22294.8
neg_6	Pantothenate	57.2	6.36	2.14162	C9H17NO5	218.104	2.07118	687.305	584.181	474.555	431.835	508.771	395.049	842.602	905.742	511.782	828.392	656.774	472.834	438.356	852.808	349.429	720.019	584.417	701.221	892.775	820.216	825.127	543.485	659.082	748.818	522.339	645.292	480.33	532.259	468.919	532.129	558.86	636.271	431.813	428.23	538.34	840.058	580.609	568.233	568.304	571.84
neg_7	L-Norvaline	56.1	70.1	19.5854	C5H11NO2	293.176	6.48067	1534.99	1674.26	2037.99	1499.3	1860.99	1945.01	1186.55	1659.36	1803.15	1414.94	1391.37	1500.98	2445	1797.62	1485.67	2054.96	1290.86	1594.38	1576.83	1867.59	1674.54	1485.55	1863.51	2030.31	1877.1	1468.07	1191.34	1249.65	1866.78	1567.3	2053.86	1569.82	1498.77	1510.65	1846.75	2221.88	475.887	437.519	463.28	450.849
neg_9	Caffeic acid	55.3	32.6	2.74721	C9H8O4	179.035	2.91925	14.7524	0.208167	17.5279	10.1592	11.8974	42.7723	28.6606	27.461	21.5866	24.481	24.8376	57.7467	343.035	54.8159	335.174	67.3729	77.912	105.953	160.908	128.539	143.37	186.711	153.013	234.497	5.13232	8.5826	13.0168	6.96625	0.0551435	8.70721	400.507	314.084	275.907	315.177	219.142	235.699	62.721	66.7262	67.0429	69.0406
neg_10	L-Glutamate	55.2	64.2	1.13259	C5H9NO4	146.046	0.632783	217.096	234.052	239.413	218.521	239.779	220.267	213.13	239.022	266.631	311.843	292.979	362.406	223.114	248.12	464.964	240.74	368.838	273.652	475.405	486.452	492.198	491.459	638.79	537.287	354.851	315.486	362.758	383.152	346.461	407.375	337.296	391.17	585.089	380.485	357.407	519.241	329.731	337.083	344.136	321.081
neg_11	Cellobiose	54.9	76.2	1.46188	C12H22O11	377.086	0.68275	3779.77	4491.04	6707.49	7833.63	3741.77	10486.3	9719.49	9970.17	14778.5	12807.4	13488.5	17000.8	9471.17	7368.68	12772.1	8153.93	10722.1	8483.94	12602.9	12410	10762.8	13577.9	15409.6	11743.5	14170.2	11411.3	14859.9	14114.7	15328.9	14842.5	4117.13	5223.82	11725.9	7457.88	6087.22	6881.17	11336.7	11106.3	11200	11011.4
neg_13	sn-Glycerol 3-phosphate bis(cyclohexylammonium) salt	54.7	17.7	2.26055	C3H9O6P	171.007	0.6185	538.569	438.607	354.862	413.94	429.726	490.562	198.164	218.021	157.511	175.467	173.705	183.374	125.101	124.045	246.504	135	151.641	141.074	95.0829	118.682	119.94	170.073	98.118	106.815	146.188	153.499	131.246	141.115	143.909	139.641	369.673	209.789	113.559	109.852	106.475	92.8099	193.548	195.795	201.559	189.802
neg_14	Homovanillicate	54.7	0	-6.28676	C9H10O4	363.106	3.08272	19.5211	25.0156	28.0144	34.7325	28.0031	42.1813	27.1497	39.7536	39.9441	33.0256	43.6941	38.7089	31.111	29.4125	50.4956	34.1716	33.6451	34.8692	34.3714	25.1166	25.9725	43.0037	42.8424	28.5222	42.8575	32.5754	36.9186	38.0599	38.7355	31.1519	21.1621	23.4766	34.2749	35.5131	22.3275	26.0502	34.5462	31.2215	25.9953	33.4648
neg_15	L-Phenylalanine	54.3	34.6	3.34407	C9H11NO2	164.072	1.95053	84.4445	94.0368	86.2283	130.898	79.372	124.738	85.6965	87.648	93.7213	89.8205	108.242	129.255	70.7312	77.0463	98.6818	67.5285	95.2631	85.1887	167.465	176.918	174.629	147.471	155.051	141.182	172.079	129.74	149.047	124.321	146.169	154.497	109.309	177.824	198.613	141.446	124.572	199.737	113.528	102.39	111.991	108.864
neg_16	Fumaric acid	54.3	74.5	-1.32923	C4H4O4	115.004	0.789117	6314.93	6792.18	6499.43	7073.41	6449.31	6495.12	6443.55	6908.2	6982.6	6749.67	6950.73	8026.14	9269.59	7858.22	6333.29	7749.46	7586.84	8441.9	9002.08	8532.26	9012.78	8298.4	10149.9	8746.23	9091.65	7888.33	8272.55	7738.57	8385.66	8668.55	7055.54	6756.17	7041.19	6678.93	6868.27	7702.26	7409.53	7275	7460.65	7198.66
neg_17	16-Hydroxypalmitic acid	54.1	0	4.17991	C16H32O3	293.211	7.8627	34.5922	36.3216	21.3534	27.3268	25.479	28.2812	3.39823	10.1157	6.93439	9.98297	13.4615	10.0981	2.45313	19.1286	17.8763	8.46228	10.3227	19.7956	5.02493	2.22752	4.9682	7.42222	2.65746	4.218	1.69047	0	4.2075	4.56369	0.567786	1.92377	3.90335	6.043	0.725857	0.731525	1.118	0.780292	9.54291	8.3001	8.92549	10.5986
neg_18	D-(+)-Raffinose pentahydrate	52.8	82.7	2.04015	C18H32O16	549.169	0.717733	169.779	215.673	247.288	267.293	193.827	322.266	323.857	355.467	449.765	393.501	442.888	547.808	343.204	287.812	343.544	278.18	335.994	263.532	676.725	690.156	546.768	568.387	622.694	604.682	723.458	643.673	788.567	824.591	735.301	773.438	525.317	385.55	584.204	504.268	514.503	539.732	450.242	452.181	431.736	430.687
neg_20	Uridine	50.2	20	4.93678	C9H12N2O6	243.063	0.874767	824.127	796.211	452.969	953.792	514.122	583.17	523.976	849.374	590.758	697.137	821.89	525.419	411.07	584.687	343.209	378.714	465.046	747.846	421.302	370.312	565.865	447.093	545.658	370.3	565.935	593.199	752.906	591.022	707.139	747.348	290.951	213.717	193.338	191.871	89.1479	152.373	299.97	293.448	316.647	300.004
neg_21	N-Acetyl-L-phenylalanine	50	54.6	3.61394	C11H13NO3	206.083	3.38183	92.2326	97.5228	85.2538	84.8398	79.0869	87.8925	94.8481	105.508	89.4729	100.397	106.478	101.705	79.1991	94.767	98.528	90.3805	90.2933	102.709	148.148	159.079	151.824	145.945	163.02	142.277	128.508	130.746	125.061	121.916	122.702	124.299	109.093	136.335	116.946	121.345	120.96	158.047	104.804	108.441	110.447	102.818
neg_23	Pyrophosphate	54.1	72.3	0.00635219	H4O7P2	176.936	0.611367	5184.85	4708.9	5287.13	4216.62	5172.42	3839.48	5175.41	5402.5	4049.57	4557.43	4245.39	2458.72	7213.4	5176.85	4000.67	6379.46	4628.11	6097.45	5208.06	6081.52	5973.07	3661.03	3882.11	5959.86	4793.08	5973.29	4836.91	4787.79	4507.74	4556.22	6756.46	5871.11	3661.02	4708.8	6391.67	5011.67	5324.05	5166.69	4994.33	5158.01
neg_24	5-Methoxysalicylic acid	53.6	82.5	4.8114	C8H8O4	167.036	2.06405	15.2102	14.0013	10.9518	10.2654	12.8598	10.1722	15.5543	19.8281	14.3376	16.438	18.514	14.0424	19.306	21.6509	10.7392	16.9529	15.376	18.0506	32.3161	28.9034	26.6282	23.8316	27.228	27.2275	27.7842	27.8523	28.1995	30.304	19.4799	15.6967	20.9225	27.7756	17.4829	20.3403	29.6713	22.5181	21.0947	16.0257	14.0992	17.2377
neg_25	2-hydroxyhexadecanoic acid	52.2	68.1	1.30099	C16H32O3	271.228	9.59378	6293.46	7322.04	6200.85	6003.33	7159.48	4737.17	4441.09	3673.64	2571.09	3080.9	2702.79	2998.51	1246.29	1523.18	1267.21	1913.74	1577.33	1295.42	341.607	392.966	401.115	261.198	334.687	306.525	385.237	484.284	547.265	612.81	508.425	531.089	5535.64	4226.13	2348.69	2040.81	2572.05	1931.03	2379.63	2376.28	2440.05	2369.78
neg_26	Adenosine 3'-monophosphate	52.1	73.4	5.36647	C10H14N5O7P	346.058	1.53722	114.219	97.6644	86.1258	68.4118	81.3945	55.0236	136.672	178.463	118.028	170.623	166.721	126.72	117.174	187.987	120.513	169.438	150.804	202.634	211.777	213.655	261.255	176.452	228.736	222.564	166.9	192.318	183.066	162.436	151.479	171.02	102.953	119.966	129.976	108.207	81.8978	86.0604	116.297	118.529	117.132	112.166
neg_28	Maltohexaose	51.3	71.8	0.384215	C36H62O31	1035.33	1.63002	1.50152	0	0	1.62367	0	2.22531	0	4.90065	2.0572	2.84728	0	4.40246	0	4.74977	1.58039	0	2.79746	2.7101	0	0	0	2.15077	1.31381	0	167.58	41.7258	188.042	403.564	56.3989	69.2607	11198	9745.43	3699.95	4350.21	7749.82	4166.27	503.007	515.804	486.272	495.274
neg_30	13(S)-HpODE	51.3	65.2	1.31186	C18H32O4	311.223	6.9154	3913.92	3963.21	3146.75	3709.38	3498.8	3460.61	2309.61	2231.42	2074.24	2430.08	2538.95	2317.64	1002.68	1661.81	1652.83	1708.34	1671.76	1887.33	1683.47	1471.88	1435.76	1842.78	1510.85	1678.31	1930.35	2180.17	2019.34	2021.78	2315.89	2144.78	800.858	785.821	594.144	487.602	383.192	400.682	1944.84	1890.97	1970.55	1895.8
neg_31	Chlorogenic Acid	51.2	66.3	3.17044	C16H18O9	353.089	2.62013	149.637	87.7715	170.519	129.327	133.733	321.002	190.109	183.251	136.494	163.772	189.065	732.329	358.407	166.805	8109.08	205.585	360.952	303.109	192.016	161.865	153.241	5655.79	307.793	249.235	115.952	99.4945	104.347	105.35	100.084	144.884	843.178	995.073	2593.19	2790.24	3368.15	3870.02	808.229	790.363	792.299	772.915
neg_32	Aconitic acid	49.1	50.2	0.688117	C6H6O6	173.009	0.846217	3291.17	3092.77	3246.32	3539.2	2943.49	3258.18	2857.31	3436.23	3273.74	3087.54	3515.17	4118.65	3923.93	3016.55	4082.65	3461.56	3654.58	3517.39	5415.74	5054.32	5309.25	5096.33	5358.22	4811.6	5634.24	5067.87	5036.66	4856.54	4912.69	5109.25	4183.22	4228.16	4913.69	4752.74	4712.73	4965.4	4091.54	4045.21	4151.92	4031.55
neg_33	(±)9-HpODE	48.9	52.5	1.37077	C18H32O4	311.223	7.08602	10072.1	8182.36	6662.66	7551.95	7690.65	9431.44	3872.88	3817.05	3219.64	3878.77	3636.34	4192.12	1683.74	2431.04	4908.65	2443.08	2871.03	2937.29	3355.1	3444.82	3201.28	4853.17	3072.48	3439.97	3259.75	3490.59	3528.13	3393.72	3467.85	3498.22	1695.84	1570.94	1143.72	1293.57	927.145	1073.44	3747.02	3809.33	3859.02	3683.91
neg_34	(±)12,13-DiHOME	48.3	61	0.606493	C18H34O4	313.239	8.07615	13.0952	11.5005	4.34778	9.56767	8.82721	5.54913	3.777	2.24394	0	0	1.77263	0	0	0.876189	0	0	1.42909	0	0	0	0	0	0	0	0	0	0.730105	0	0	0	0	0	0	0	0	0	0	1.26435	0	0
neg_35	Lariciresinol	47.4	47.8	1.45799	C20H24O6	359.151	3.30402	14.9713	9.17636	9.65917	10.7875	7.53319	9.40905	14.8168	17.8702	18.1864	13.8643	12.5251	16.7146	0.779199	18.6472	17.227	14.2328	13.0247	16.0232	1179.41	1047.14	1219.01	2061.8	1714.91	1242.27	1445.48	1071.65	1445.51	1418.41	1456.3	1519.71	1040.4	1181.79	1709.63	1751.99	1093.65	1285.99	564.121	554.361	543.569	550.945
neg_36	DL-2-hydroxy stearic acid	47.3	46.8	2.15344	C18H36O3	299.26	10.4697	501.427	707.588	938.666	524.21	1111.75	667.293	664.081	333.877	360.334	351.605	247.972	497.363	349.103	278.162	261.018	455.822	317.63	204.379	96.3495	126.247	122.549	87.6823	154.17	85.0278	100.104	91.4773	103.261	114.213	127.544	111.676	1190.23	1208.96	530.601	617.811	889.857	464.537	492.293	506.416	502.757	487.093
neg_37	Maltopentaose	48.8	59.5	1.59634	C30H52O26	827.269	1.60147	0	0	0	0	0	0	0	0	0	0	0	0	0	0	0	0	0	0	0	0	0	0	0	0	28.9997	6.71649	44.415	86.9605	5.88789	6.60577	2072.99	1869.02	681.321	819.835	1276.64	725.338	85.618	90.6212	77.1122	88.2075
neg_40	9R,10S-EpOME	45.6	42.6	4.33239	C18H32O3	295.229	8.8314	406.175	345.094	259.936	329.944	262.424	319.35	159.846	147.962	122.187	135.012	150.696	125.311	104.064	107.293	100.681	100.257	90.767	93.648	58.5931	52.6472	61.4653	61.9683	53.6597	68.6803	90.1293	102.116	86.9351	89.4647	86.2057	99.2823	49.7284	53.289	39.6929	31.6316	33.845	51.1574	106.613	109.635	112.429	110.715
neg_42	glyceraldehyde-3-phosphate	44.4	64.8	-49.9972	C3H7O6P	168.982	0.632783	46.0252	34.379	21.4936	27.3653	36.5131	16.4931	21.4356	19.6526	13.0708	11.6771	11.9747	11.9933	14.4902	12.5392	13.7814	12.5378	14.042	11.3759	10.6471	15.0562	14.4962	10.3654	10.2102	15.2184	10.7441	12.0228	8.94033	10.7291	10.0396	7.76463	40.2528	22.0631	6.7494	8.51493	9.21176	9.41043	11.454	12.2189	10.002	12.9289
neg_43	Gluconic acid	44.3	26.3	1.04574	C6H12O7	195.051	0.639917	5095.59	6008.69	6028.1	5938.02	5628.07	4508.17	4982.78	4949.16	2861.01	3867.46	3725	2993.6	3413.43	2686.06	2205.52	2905.89	2998.82	3074.61	3445.7	4377.24	4043.3	2238.99	2824.47	3078.86	3738.55	3935.78	3575.86	3209.03	3392.5	3614.8	1534.86	1574.03	1037.33	1100.39	1014.15	1384.98	3399.5	3370.17	3508.16	3303.43
neg_44	D-Arabinono-1,4-lactone	43.8	25.2	-1.53237	C5H8O5	147.03	0.853367	74.2606	99.4342	103.222	109.949	94.7107	99.4293	94.8881	109.91	108.839	103.172	118.066	120.625	140.884	106.341	131.098	111.979	126.627	121.906	183.492	179.688	177.272	185.54	198.621	176.212	201.972	172.836	173.37	169.051	186.751	181.256	188.023	177.474	200.355	186.327	205.958	198.843	144.032	144.935	150.088	147.491
neg_45	Glutathione, oxidized	43.3	34.4	2.9804	C20H32N6O12S2	611.147	1.44443	292.375	274.596	288.169	473.879	240.253	433.687	253.482	323.662	387.333	329.848	398.576	548.675	155.063	213.094	353.405	202.111	322.903	246.924	292.645	289.244	343.869	315.263	405.469	301.38	419.911	297.596	464.641	307.733	387.904	327.22	70.7269	107.286	201.719	249.375	91.7279	118.436	229.602	255.204	229.125	228.67
neg_46	cis-9,10-Epoxystearic acid	43.3	40.9	5.23853	C18H34O3	297.245	10.0921	14.4705	15.3797	19.2914	11.2142	13.0009	18.4607	13.2871	14.6506	12.9069	9.47689	8.46439	15.9525	22.2456	11.594	11.4302	32.1819	6.82853	6.94824	11.4375	11.164	11.5323	10.8622	25.4329	2.48638	9.96716	10.8504	13.7145	8.30049	8.20142	7.17882	6.36814	10.8771	8.21191	10.2133	9.49309	10.5496	9.03712	10.811	12.6137	11.0893
neg_47	D-Lactic acid	43.2	22.9	2.37813	C3H6O3	89.0246	0.789117	105.732	121.337	115.555	125.6	115.593	110.525	117.653	119.134	122.909	117.024	122.656	141.491	147.209	139.58	99.4436	127.368	127.279	140.065	150.679	145.462	152.13	141.075	179.661	139.992	158.675	132.086	137.633	129.247	139.693	137.235	108.769	112.695	117.681	111.385	116.927	128.548	119.299	126.115	125.208	123.064
neg_51	Raffinose	42.4	24.5	2.21947	C18H32O16	503.163	0.8248	50.7887	40.8402	33.9936	31.3982	36.0358	36.8319	31.3898	31.6848	31.0187	31.3648	35.5529	34.628	37.9323	36.6844	41.7155	36.1218	41.3572	39.5164	22.8523	23.1228	23.5342	16.7554	12.0681	27.3107	69.3184	64.353	85.1932	94.476	65.1053	65.275	1010.16	561.887	179.172	285.253	281.937	200.514	79.0587	88.575	89.2214	96.3472
neg_52	3-Furoic acid	42.4	15.9	-0.830791	C5H4O3	111.009	0.853367	3133.59	3438.39	4134.49	4653.46	3622.47	4102.64	3837.72	4002.85	4862.11	4084.09	4703.2	5735.36	5697	4124.33	6299.81	4860.6	5539.3	5218.68	6795.99	6038.84	6830.39	6835.62	7272.08	6468.16	7822.23	6293.64	6873.73	6565.42	6896.7	7277.28	4530.12	4835.06	6314.22	5503.07	5126.27	5355.54	5178.45	5044.86	5337.49	5146.88
neg_55	Glucose 1-phosphate	42.2	17.3	2.10068	C6H13O9P	259.023	0.604217	2058.75	2021.03	2029.82	1924.7	2009.75	1843.52	1703.95	1563.71	1505.88	1414.44	1415.56	1204.88	2658.7	1661.28	1705.21	1797.15	1707.91	2160.3	2658.87	3280.36	3308.12	2236.02	2144.77	3173.32	2632.03	2586.54	2202.29	2117.02	2333.55	2198.3	3318.02	2595.88	1875.86	2558.74	2421.63	2189.75	2297.22	2301.41	2300.62	2253.02
neg_56	1-Oleoyl Lysophosphatidic Acid (sodium salt)	42	21.4	1.14556	C21H41O7P	435.252	9.80723	739.906	606.503	735.533	619.021	621.963	1390.53	495.72	354.822	410.741	377.803	414.381	553.734	252.168	426.214	572.303	373.764	451.145	265.363	256.415	258.634	233.328	597.846	319.249	251.243	304.456	279.046	503.754	502.603	555.893	470.358	3595.98	3597.45	2615.23	2381.78	2509.23	2260.9	782.842	780.702	828.189	809.399
neg_57	maltotetraose	41.8	23.3	2.32437	C24H42O21	665.216	1.50153	0	0	0	0	0	0	0	0	0	0	0	0	0	0	0	0	0	0	0	0	0	0	0	0	4.8218	0	9.4527	24.9894	0	0	484.595	437.148	160.86	186.969	253.306	157.495	17.1793	24.8904	26.8956	16.9464
neg_58	deoxyguanosine 5'-monophosphate (dGMP)	41.8	15.1	3.63746	C10H14N5O7P	346.057	0.789117	20.2795	16.3646	22.1436	13.9075	16.1035	16.302	18.1924	27.2295	16.2937	20.3699	23.2684	22.4328	22.1572	18.9879	21.1571	32.6069	21.9643	22.5325	97.4739	93.5794	80.101	52.0431	75.736	70.7729	28.7505	30.2994	29.787	27.3859	28.8614	29.6923	153.231	223.241	166.784	269.878	629.897	773.784	62.1807	60.3803	63.84	62.3615
neg_59	Oxaloacetate	41.3	17.7	5.16227	C4H4O5	130.999	0.853367	34.2283	41.1873	56.2188	61.2141	46.6349	55.8956	52.1061	53.8335	69.9884	57.2663	70.793	89.5246	76.8558	56.4863	92.4972	67.3313	84.0658	73.3253	97.0698	84.9678	92.0533	102.467	107.227	92.3092	122.224	88.8264	97.2123	98.4824	106.244	106.742	54.9126	67.2008	89.7215	71.39	67.6927	71.9079	74.5918	69.9394	63.9706	68.7619
neg_60	Tetrahydrocurcumin	41.3	24.7	11.7914	C21H24O6	371.154	10.5482	34.1842	59.3555	63.9673	44.6479	60.4436	67.6222	40.1935	21.1893	35.4751	27.6056	28.8374	40.4406	43.5484	24.3079	60.0976	43.392	46.8473	34.2813	40.3633	60.5116	46.6973	57.6701	57.8157	56.8395	34.595	47.5904	39.8144	46.778	41.7522	51.069	60.6703	74.1391	51.6306	52.1749	62.8466	49.5471	57.9266	64.5925	65.9333	69.2611
neg_62	Oxoglutaric acid	41	19.8	7.55186	C5H6O5	145.015	0.70345	15.992	14.9733	16.1074	15.9596	15.5056	13.9229	13.5867	13.4414	10.6449	13.8136	12.4742	8.36975	17.9885	16.2933	15.1537	16.9853	13.1973	17.6286	12.9262	13.4715	14.3158	12.2273	9.41287	13.5579	11.7103	13.9151	12.1246	12.5347	7.80917	11.4002	8.57869	14.6342	8.9115	12.6364	18.1652	9.84093	10.1878	14.4048	10.2132	14.0632
neg_64	Galangin	40.8	37.3	31.6713	C15H10O5	269.054	0.64705	164.142	193.009	187.293	222.175	181.095	262.246	176.758	181.153	230.33	240.627	242.76	314.609	197.209	210.037	198.067	179.427	234.998	229.333	332.215	291.553	281.766	326.162	322.227	237.636	315.284	217.632	277.605	261.364	299.935	297.881	106.772	100.936	134.394	131.494	91.1329	128.017	217.339	216.449	236.612	216.012
neg_65	9,10-DiHOME	40.6	24.7	3.4527	C18H34O4	313.24	10.4982	21.7465	22.5075	31.0863	34.957	25.741	26.7474	20.4705	27.9305	23.1933	25.2955	27.407	26.0672	44.4568	26.2918	18.9053	59.8157	21.2132	23.6734	27.7276	24.3987	39.2004	29.2365	45.0553	16.3725	34.5619	23.3467	21.5344	13.3846	18.3206	19.3462	18.1185	18.2971	25.305	24.5688	30.9807	26.6285	25.3463	25.1159	24.3077	25.7774
neg_66	Maltotriose	40.6	15.5	3.26331	C18H32O16	503.163	0.70345	190.363	176.265	122.123	150.447	192.157	122.445	88.1776	103.265	63.6648	78.8143	91.6266	75.0498	115.901	166.562	128.002	110.597	120.988	130.222	41.1467	40.6066	38.6504	42.0921	34.5227	38.4359	51.2895	45.762	47.9975	48.1127	50.3333	43.3322	43.9444	39.8535	46.2406	43.8637	33.9451	38.1624	57.5115	65.8573	56.7775	58.7725
neg_67	Quinic acid	40.5	5.23	0.475408	C7H12O6	191.056	0.696317	10737.7	10489.8	9300.7	9090.08	10092.4	9250.11	5698.44	6501.12	3598.73	4687.81	5332.99	5760.79	7783.21	7408.87	7642.84	5875.5	7757.01	7316.29	3033.33	3284.04	3132.79	4955.51	3004.69	3042.16	2597.64	2505.84	2309.67	2437	3581.95	2337.94	3760.56	3446.24	2770.65	2916.05	2644.64	3098.76	5091.69	5103.26	5165.52	4998.89
neg_68	9-OxoODE	40.5	7.39	-0.102135	C18H30O3	293.212	8.41095	7730.07	6277.46	6203.84	7459.73	6255.43	8310.85	5229.72	5705.56	6017.66	4683.17	4776.41	5740.58	3630.6	3987.94	7213.1	3871.38	4568.75	5021.07	5653.65	5053.54	5644.52	7439.6	5809.72	5762.18	7964	6412.54	7093.26	7881.49	7540.53	8363.52	5692.9	4850.41	4451.85	4200.37	3300.44	4421.51	5795.59	5682.01	5862.7	5659.6
neg_69	Uridine monophosphate (UMP)	40.4	12.1	4.30419	C9H13N2O9P	323.03	0.753417	53.2656	47.8951	35.0369	45.6241	38.9998	35.9034	78.1135	103.081	76.3366	111.147	73.6027	79.9171	145.796	198.401	86.3562	169.894	112.04	244.636	1198.72	1487.49	1163.92	635.081	1064.27	1198.63	131.353	159.138	158.537	145.627	126.005	142.645	1333	1791.74	1297.45	1488.58	2008.65	2338.72	422.441	430.373	423.458	406.699
neg_70	Suberic acid	40.3	11.7	3.55149	C8H14O4	173.083	3.42467	174.906	218.106	206.197	181.286	190.807	171.581	184.447	167.931	126.379	146.448	130.649	112.502	86.2545	149.278	75.9393	129.37	118.559	100.763	63.2556	64.0982	68.2939	53.8631	63.7006	77.3819	72.7782	83.1415	76.7356	71.8313	68.7126	74.7912	84.7755	95.0128	74.4449	59.2657	65.7085	58.2614	105.428	108.281	101.775	106.332
neg_71	Inosine	40.2	16.5	7.20594	C10H12N4O5	267.075	1.62288	80.054	63.3294	81.0407	118.878	81.9958	41.35	17.6225	29.5951	15.0703	17.628	20.8733	19.5918	0	14.4129	12.7948	9.36877	9.36347	24.6568	12.662	16.6925	18.9846	8.07348	14.2278	12.3155	21.6148	22.5446	22.2961	23.6046	14.3725	17.6546	37.9554	34.427	19.0886	34.6291	20.9683	24.3641	21.6278	23.0953	20.0743	21.1454
neg_73	N-Phenylacetylphenylalanine	40.1	8.59	2.73242	C17H17NO3	282.114	4.27985	0.967037	0	0	0	2.19952	12.3235	0	0	2.02462	4.07187	29.9045	109.327	1.32524	3.22765	18.2302	0	4.37334	4.29186	0	1.27769	2.58493	69.2715	0	1.79206	75.5262	22.6805	172.84	51.839	11.3122	215.298	146.941	153.701	258.523	5534.18	299.002	1014.93	140.963	136.647	130.762	138.688
neg_75	Folinic acid	57.3	91.4	0.708914	C20H23N7O7	991.331	2.81217	2.09466	3.27635	13.4126	3.82851	3.41139	2.97235	14.9263	18.8502	28.7611	30.1866	22.7155	25.8476	0	23.963	19.6159	18.2178	22.7708	20.7143	7.90685	9.01958	14.3915	55.6502	16.013	11.5402	70.0906	21.1811	45.808	56.4009	51.5577	33.3103	16.6479	26.8561	49.4141	68.5502	29.874	30.9798	20.8682	25.8801	19.0531	22.9574
neg_76	Deoxyinosine	56	85.2	-1.47688	C10H12N4O4	503.164	0.974717	2.44054	0	2.1724	0	0	0	0.968485	0	0	0	1.86031	3.32925	0	0	0	3.94416	0	0	0	0	0	2.37696	0	0	9.2313	8.03959	12.5131	19.9967	3.01845	8.79814	120.281	85.0431	35.6602	41.9361	42.5255	37.2962	4.07415	12.8931	5.83821	7.07235
neg_77	Adenosine	55.9	97	8.24312	C10H13N5O4	312.097	1.33805	104.901	99.7881	12.5837	138.724	34.0219	37.2962	52.1331	171.988	103.782	123.838	159.767	105.808	69.9095	111.7	23.0143	58.155	81.0655	147.123	130.841	120.358	178.557	126.413	163.931	123.806	122.66	132.448	180.237	139.441	150.753	190.593	111.231	94.1747	73.6498	66.969	56.6545	91.9052	17.7043	28.2837	26.9798	18.1134
neg_79	Nicotinate D-ribonucleotide	55	87.8	-5.21876	C11H16NO9P	382.053	0.668467	124.95	133.946	86.8568	67.2791	129.639	43.0319	113.511	129.307	67.2425	100.107	90.7884	46.3342	118.676	162.201	69.981	138.434	99.4285	130.733	27.6326	33.187	28.2002	18.9041	15.1791	27.7353	22.3708	37.5363	26.3634	33.3253	28.3136	23.3614	54.108	42.2665	17.745	30.7557	36.7966	39.4873	62.2252	56.2101	54.7821	62.1977
neg_81	5-Hydroxytryptophol (5HTOL)	54.9	87.8	-10.5849	C10H11NO2	399.152	2.0005	15.0637	18.835	22.4155	35.6166	16.2066	22.1456	9.61848	9.15727	42.6374	28.7465	35.048	59.2225	8.27201	25.3208	116.539	13.8078	33.1943	22.8925	50.4015	31.9427	57.7117	230.908	164.46	44.621	234.336	48.7408	122.475	164.28	128.364	90.2835	21.672	36.6132	173.958	240.285	26.0122	49.681	54.4945	55.0498	53.8078	57.2856
neg_83	2'-O-methylcytidine	54.2	87.9	13.579	C10H15N3O5	551.179	3.07558	43.3657	43.5663	32.7737	40.4625	35.591	19.4884	42.6479	61.4725	35.658	44.3717	41.5436	33.958	36.1898	43.5959	25.8915	49.5491	34.7528	39.8908	61.4897	54.5359	50.7554	41.2113	53.032	53.194	46.5349	54.9142	47.7634	55.9473	47.8339	54.5787	57.8996	53.301	49.927	83.5076	76.8658	75.0219	41.0754	46.5031	38.8154	43.1223
neg_84	3-oxoglutaric acid	54.1	78	4.63884	C5H6O5	291.037	0.853367	6.97904	11.4558	18.1862	9.38057	16.8166	9.89439	18.8919	33.4366	7.74505	18.316	9.56583	9.45318	23.8057	33.2872	13.9295	34.1522	23.7903	26.5235	77.8752	76.673	55.7081	105.676	83.4416	61.3327	53.7619	80.0588	56.1599	98.766	68.0954	65.3003	63.497	69.8542	96.6868	105.146	162.625	168.278	46.9115	45.2943	47.3431	45.0573
neg_86	2'-Deoxyadenosine 5'-monophosphate (dAMP)	54.1	82	5.64825	C10H14N5O6P	376.068	1.58005	73.1671	64.2461	53.727	51.9626	52.8894	43.1469	74.8237	111.727	75.7896	90.0016	89.0194	58.7918	57.4687	85.0134	49.7235	81.4814	58.2634	93.6769	83.2462	87.5807	90.1881	73.6495	87.3603	85.5981	92.0468	101.292	104.224	86.8171	85.5382	78.8445	83.1696	84.1858	77.0567	65.8961	84.6491	87.7017	69.7774	63.7788	62.8094	63.4134
neg_87	1-Palmitoyl-2-oleoyl-sn-glycero-3-phosphoethanolamine	53.9	81.5	3.45405	C39H76NO8P	738.508	10.1849	607.759	590.541	5974.26	2722.69	1224.71	1127.09	1070.09	989.778	446.161	1874.68	2861.62	1486.66	4484.43	3446.32	2855.92	6225.36	5222.73	4796.69	5059.09	4333.74	7327.88	6156.82	6807.82	7926.14	6893.76	6523.92	6282.49	4746.72	5217.7	6837.53	7089.83	5764.06	5934.87	6838.31	6614.31	4676.36	10539.2	8760.37	7521.11	5250.81
neg_89	Mitoxantrone	53.5	77.8	0.122967	C22H28N4O6	443.194	2.47023	119.624	98.1954	107.652	117.057	100.11	106.611	192.799	243.927	168.228	186.831	167.111	167.515	236.12	222.014	180.487	191.831	183.393	225.438	201.19	197.6	205.614	196.24	218.071	195.31	256.053	271.541	263.087	283.986	301.397	278.192	180.916	183.699	195.085	202.169	181.26	239.834	184.168	180.566	181.006	187.142
neg_92	D-Glucono-1,5-lactone	52.7	66.4	0.843024	C6H10O6	223.046	0.654183	1851.81	2153.24	1964.48	1909.51	2087.81	1833.21	2433.53	2605.82	2531.74	2652.85	2585.24	2434.77	2830.9	2963.55	2359.27	2966.52	2705.1	2897.79	3684.15	3681	3991.14	3130.51	2961.29	3741.9	4283.68	4406.77	3918.71	3898.94	3876.61	4069.16	3052.42	2964.93	3014.91	3090.53	3059.65	3431.71	2940.06	2934.2	2989.94	2842.6
neg_93	Tetracycline	52.7	88.2	7.09017	C22H24N2O8	443.149	2.96207	2.84828	10.7572	6.07934	12.3464	15.8657	19.5737	10.0257	7.23032	27.1577	11.0181	31.4424	33.1975	3.05541	18.3461	29.2823	13.2379	12.1067	24.9902	10.0411	4.62511	9.19859	27.6494	26.2787	14.6766	19.7262	4.01277	16.9247	29.8433	32.9658	18.2428	0	1.28744	22.2247	22.5749	10.2783	6.75428	14.4181	12.5883	11.7852	16.6844
neg_94	Demethoxycurcumin	52.5	96.3	28.8493	C20H18O5	359.1	2.21395	34.4672	29.8993	32.6737	25.7669	30.2453	41.7023	41.5219	44.4491	44.4458	40.2504	37.8173	44.5852	29.9794	35.2021	39.5387	27.7804	35.0143	43.4773	24.9402	19.7563	19.0954	19.1629	19.9382	19.641	22.5819	22.7926	26.3513	26.9121	26.2609	23.5296	13.4368	17.0787	19.419	19.364	23.738	21.1317	26.6864	19.8647	25.1001	24.2214
neg_95	Phenethyl Caffeiate	52.3	73.1	-2.67412	C17H16O4	305.079	2.64155	0	0	0	1.13508	0	0	0	0	0.146065	0	0	0	0	0	0.30048	0	0	0	810.712	800.742	832.2	852.151	828.233	772.556	882.227	786.315	941.04	904.016	869.289	946.22	651.766	714.659	812.06	742.839	643.779	799.232	300.897	303.878	305.795	292.332
neg_96	Aminopterin	52.2	80	5.23482	C19H20N8O5	461.133	2.02192	61.0544	59.1195	50.2159	40.815	50.0235	43.2678	92.8587	101.746	77.5796	99.1709	79.4926	64.7833	64.7617	117.792	62.4984	76.0281	74.8329	75.6346	25.7636	37.8246	42.9865	20.3032	21.2142	27.4299	40.2114	41.0603	38.8057	35.4486	35.2368	42.1639	52.6761	49.0112	30.7735	31.0604	46.8197	52.8461	51.78	46.3972	46.8599	50.3697
neg_97	N2,N2-Dimethylguanosine	52.2	83.6	-19.1205	C12H17N5O5	310.11	3.63882	32.0077	16.1687	10.5963	13.0315	27.1017	25.4744	27.9373	27.9001	37.1461	22.4209	23.9131	49.3091	22.1423	39.2624	48.2408	29.6918	30.7566	69.4668	38.2952	46.4007	42.5195	72.0896	45.2165	55.4639	43.8189	50.2287	56.726	77.0855	66.9443	63.209	66.717	74.753	78.6437	102.708	96.9912	133	44.2365	43.6195	40.4363	44.6411
neg_98	Dehydroascorbic acid (Oxidized vitamin C)	52.2	74.7	5.8627	C6H6O6	173.01	1.30237	30.6192	37.0135	57.8284	89.2091	45.3431	83.4207	65.9664	52.3878	74.9893	46.906	62.4755	174.56	21.8651	33.8997	108.252	43.6155	73.3695	38.9392	90.3797	89.1665	89.6301	126.635	135.192	68.6678	65.1826	51.9604	57.751	54.6026	57.2461	66.2628	77.8401	95.2017	77.743	142.368	71.3888	80.6982	68.9958	68.4082	62.2573	62.2244
neg_99	Deoxycytidine	52	77.8	-16.0618	C9H13N3O4	491.143	1.92913	22.334	20.9328	15.348	18.2697	17.3227	20.7393	22.6779	35.6365	33.1956	34.097	32.7304	36.9701	19.049	39.3232	26.1627	24.4795	26.2184	32.9548	1.10538	0	0	0.986905	2.05908	0	6.24956	2.52058	1.41917	5.4523	5.69801	4.73072	0	0	1.34983	3.18124	1.41305	0	5.52142	15.8745	5.31985	5.40279
neg_103	Withaferin A	51.8	66.7	-0.796871	C28H38O6	977.502	5.19858	14.4188	11.2715	12.853	12.5529	4.52233	9.37079	26.2244	23.4632	11.6002	23.7041	18.0327	17.4348	22.3358	28.1376	17.4539	27.91	20.958	28.4324	66.3515	30.2152	46.7901	32.9313	29.3651	70.1987	42.7028	52.1085	52.8567	49.5664	46.8042	57.5401	41.3364	61.6561	50.7854	51.4842	56.6985	64.4772	28.8087	29.3972	30.4198	29.3235
neg_106	Securinine	51.4	73.7	7.29887	C13H15NO2	262.11	2.4631	37.9135	37.7731	33.2802	54.8885	41.8547	52.938	40.892	39.8918	70.1257	52.1427	70.2609	74.3656	53.5507	59.0249	72.6667	52.7506	75.363	55.481	35.067	24.5631	35.3612	64.271	55.5736	35.461	60.9052	34.4734	56.9133	73.0706	65.6354	55.086	23.8406	32.1216	56.9712	57.5074	26.0569	30.1816	44.7463	45.2415	42.0642	45.1298
neg_107	Apiin	51.4	72.4	1.48231	C26H28O14	563.141	3.01918	2.05384	1.44794	4.04383	4.20202	1.90535	10.3731	13.2511	16.8055	26.7995	20.9878	36.5798	172.85	3.23357	18.6479	27.959	10.8158	35.1884	17.7258	11.2786	0	0	23.3359	9.5407	7.20531	8.35284	3.61774	6.26402	5.89059	19.3963	24.7528	2.01554	6.76655	45.6615	5.3221	6.11184	0	17.2263	17.2095	11.4661	18.4916
neg_114	3-Hydroxy-4-methoxycinnamic acid	51	77.1	20.2433	C10H10O4	447.138	0.696317	32.2983	51.5675	61.6278	79.9891	38.8249	90.0815	82.316	85.1972	87.6098	85.9155	91.1903	105.558	65.5933	59.5059	65.9885	60.7715	67.4801	51.3786	127.008	135.704	126.482	101.831	141.4	137.646	173.018	137.081	134.566	126.417	133.433	143.986	69.3791	83.5233	142.078	95.9296	77.0451	108.176	98.3995	88.9078	94.0268	92.0766
neg_116	3,4,5-Trimethoxycinnamic acid	50.9	81.5	-2.49653	C12H14O5	283.082	0.668467	14.838	13.1429	8.40234	14.4336	14.8661	9.04916	3.96346	6.68656	1.98523	4.08274	5.90474	2.04089	2.1026	8.17693	7.1067	4.9564	6.62485	2.50669	1.99772	2.90658	4.24979	2.37448	0.616852	3.26227	0	2.57409	0	1.48962	0	0	7.29132	8.00789	4.72311	3.1155	3.33076	4.30143	5.03833	1.94504	0	4.52454
neg_118	3α-17α-21-Trihydroxy-5beta-pregnane-11,20-dione	50.8	76.2	-15.1707	C21H32O5	409.218	3.28973	18.8278	11.5279	10.7464	12.9904	12.7746	14.0208	17.6296	21.8819	20.2428	21.4192	19.2718	14.1676	19.0859	22.4374	21.3811	24.4512	20.7037	19.6914	250.562	215.663	226.838	166.494	200.017	252.446	161.152	191.634	207.832	194.236	181.583	186.446	179.152	177.778	187.169	197.77	174.483	179.572	83.2888	81.0077	84.0085	85.5655
neg_120	Linustatin	50.8	83.5	7.62935	C16H27NO11	877.337	4.17992	292.455	258.638	229.466	242.091	299.647	210.64	372.425	379.036	379.194	404.407	419.834	332.09	306.148	537.325	299.493	486.944	362.116	555.343	334.649	332.703	369.184	254.225	280.605	367.992	337.43	367.979	394.921	360.486	355.201	346.52	327.886	364.833	261.719	322.952	374.372	428.187	361.606	346.374	334.246	357.393
neg_122	Fisetinidol	50.8	92.1	41.6216	C15H14O5	593.189	3.5817	193.258	188.779	192.154	207.517	172.725	204.977	236.729	216.521	277.209	262.71	256.155	272.557	160.61	269.527	257.311	227.007	240.515	225.347	138.577	122.569	129.002	129.058	147.537	133.016	138.81	172.57	156.612	168.751	187.017	171.351	142.27	182.411	162.777	167.684	160.454	163.264	179.124	177.898	184.913	178.811
neg_124	2,5-Dihydroxycinnamic acid methyl ester	50.4	70.6	13.5524	C10H10O4	447.135	3.83083	7.47431	8.03852	13.7932	6.51119	4.64397	9.61878	11.7537	17.7178	13.9094	16.8751	12.7374	11.6297	3.83972	14.9646	10.3555	9.31259	12.7659	9.68559	157.039	192.171	146.278	101.977	131.496	150.82	129.832	129.389	134.659	124.345	115.733	122.385	171.274	131.017	132.767	139.328	167.042	172.563	56.7922	53.9071	58.734	64.9652
neg_127	4-Androsten-17.beta.-ol-3-one glucosiduronate	50.2	83.2	-25.9946	C25H36O8	509.227	3.16125	2.8802	3.62567	23.0529	4.97744	3.53731	19.4999	7.74347	6.75785	17.205	13.7647	58.0747	82.1515	0	9.62595	72.3415	3.5098	34.219	2.89073	1.75345	0	0	27.8216	12.6512	0	21.8542	0	1.735	9.02506	12.2941	9.20915	0	0	21.6238	6.82627	0	0	13.2382	7.75732	12.119	9.83305
neg_129	(+)-Abscisic acid	50.2	66.6	-11.1773	C15H20O4	573.265	4.24417	12.1784	8.58758	9.95423	9.61349	14.3477	1.98473	13.691	17.0321	13.6508	19.8941	17.5343	13.2877	9.84832	26.7477	9.29274	20.8121	16.2885	19.3841	27.9151	23.5298	27.0996	16.1551	19.5084	30.4323	21.5687	28.0611	20.3039	33.0561	24.3844	21.3975	19.4719	19.1753	14.8939	22.8414	14.673	29.2836	14.3548	16.7819	7.41391	12.1778
neg_133	Quinate	50	57.4	2.22527	C7H12O6	191.057	2.62013	25.1267	14.0549	28.7989	27.2966	25.8605	58.0054	33.6065	29.5853	24.7518	30.5546	36.193	128.626	57.8777	29.4502	1651.7	34.6641	58.9732	51.9406	34.819	27.8131	24.6418	933.644	49.2895	45.4806	23.6595	15.9884	21.0163	18.7104	16.2348	24.1368	128.518	153.698	446.076	483.487	618.964	710.51	124.792	139.332	123.386	130.99
neg_135	Melatonin	49.9	78	28.5191	C13H16N2O2	501.225	8.95275	184.37	168.617	223.334	214.399	211.311	412.352	312.972	223.945	226.614	251.666	256.484	380.251	153.196	232.263	378.804	229.556	281.854	169.489	221.273	202.66	202.683	516.294	245.457	216.481	228.97	200.345	289.181	309.142	307.569	344.77	1064.34	953.844	950.279	933.37	711.482	787.74	359.248	374.274	383.282	378.159
neg_137	D-Mannitol 1-phosphate	49.9	75	-8.54663	C6H15O9P	307.041	0.732	6.73782	10.8154	12.4038	14.4424	12.1781	6.81634	14.6205	22.4864	9.60507	12.858	17.0026	3.90825	8.75636	15.6402	10.0056	16.9354	13.0532	12.7702	9.9041	11.5992	13.984	10.8901	12.2716	7.30725	5.65362	15.0704	8.59489	9.80344	12.558	5.20368	6.00827	13.6469	6.37717	12.1281	10.5957	14.0477	11.5135	12.2201	8.49417	11.9424
neg_139	2-Isopropylmalic acid	49.8	61.3	4.51137	C7H12O5	175.062	2.6701	19.023	13.6147	14.8742	12.7164	12.5025	12.6354	8.15497	10.2499	5.80424	9.19427	9.01521	9.26278	63.1056	30.122	45.8893	24.3498	28.3891	56.3936	25.7838	21.5208	22.1135	25.9758	26.3067	24.7308	17.3583	23.7548	25.0614	26.8879	28.2987	19.9831	68.7262	89.7673	57.6219	86.7984	72.0353	83.5052	25.4816	27.259	25.8079	23.9273
neg_140	Isoxanthopterin	49.8	65	12.6372	C6H5N5O2	417.107	2.56303	2.75891	0	0	0	0	0	0	0	0	0	0	0	0	0	0	0	0	0	42.1458	38.0099	48.2264	35.7045	45.1782	42.5003	21.8585	25.9943	15.5873	28.3125	40.5046	26.6916	36.4038	27.3751	18.59	23.1179	29.6257	24.7229	4.83826	15.825	14.2246	13.3307
neg_143	5-Methylcytidine	49.6	69.8	14.0394	C10H15N3O5	551.179	2.91925	385.206	479.058	540.91	394.147	400.181	351.43	400.24	393.36	294.694	356.037	335.284	288.33	278.698	212.187	187.022	328.334	255.458	301.954	479.356	504.437	401.187	434.057	507.781	488.193	322.786	297.206	326.471	335.299	288.04	325.205	301.584	247.516	284.713	312.413	341.481	303.21	322.934	341.489	324.122	320.969
neg_146	3-Hydroxykynurenine	49.5	49.6	-0.188028	C10H12N2O4	447.152	2.76933	0	0.752657	0	0	0	0	4.47177	8.92671	2.21574	1.05903	1.03223	6.33293	0	2.39644	0	1.62376	1.51998	3.73645	72.8225	103.195	58.4436	50.016	91.1482	63.8053	0	8.36579	2.2066	8.67689	0	7.73875	341.366	311.844	307.596	450.423	786.012	872.2	64.4573	68.7917	52.2669	57.1891
neg_147	5'-Phosphoribosyl-5-amino-4-imidazolecarboxamide (AICAR)	49.4	63.8	-4.69122	C9H15N4O8P	337.054	0.639917	70.68	76.4412	65.105	59.4732	73.0452	47.9739	74.2588	89.1239	52.8155	62.6977	60.6008	41.6513	83.1764	91.7753	43.212	87.1059	70.977	78.6801	65.2653	84.7655	78.731	47.483	50.1563	72.3134	53.0795	70.0322	55.8113	56.6849	48.3745	53.046	80.1072	71.2684	35.3937	45.9665	53.3736	59.4585	63.6875	63.0008	58.5554	62.2865
neg_148	D-Glucuronolactone	49.4	58.8	6.30558	C6H8O6	211.003	0.70345	60.4418	57.45	46.438	34.5626	52.4483	19.322	40.5454	46.2469	19.7063	35.8443	30.6671	16.7753	57.3257	69.3891	28.051	68.7853	45.0122	64.9982	61.6721	74.8121	74.0724	42.1447	59.1701	66.2981	39.5401	49.781	40.9883	42.5218	31.0557	38.8285	125.892	112.47	72.4403	92.8281	94.398	106.507	49.6242	47.4659	50.2097	49.465
neg_149	Doxycycline	49.4	81.8	-21.3843	C22H24N2O8	489.142	4.4005	3.42899	3.83456	21.4243	42.6042	7.84634	45.5957	4.98062	0	28.7866	15.8825	15.031	29.8517	0	2.70548	65.5072	9.21016	11.7423	7.79766	0	0	0	5.32258	0	0	0	0.482875	0	2.53393	0	0	0	0	0	0	0	0	11.013	8.33009	3.58568	10.4987
neg_150	D-(+)-Malic acid	49.3	58.4	7.73026	C4H6O5	267.038	0.79625	171.97	174.531	165.902	175.853	167.966	156.301	139.194	154.683	140.934	142.87	143.248	138.369	217.196	165.485	138.786	166.694	162.069	185.412	168.105	178.727	188.733	165.884	194.308	176.31	161.089	169.796	153.146	149.019	147.431	138.778	160.859	162.805	119.286	129.111	155.317	133.295	154.901	151.799	137.605	145.826
neg_152	D-Erythronic acid .gamma.-lactone	49.2	58.5	6.42833	C4H6O4	235.047	0.853367	13.0079	13.4264	13.9181	12.7654	9.89938	17.4278	9.22818	11.369	16.6362	16.2982	14.9656	16.4974	7.68091	12.2582	13.9056	9.1552	15.4114	11.2083	56.9629	45.9311	48.8664	64.8155	67.6469	50.0479	57.0085	46.0034	48.7807	53.8696	55.3755	54.5644	31.6709	38.9516	54.2125	53.8866	36.5561	44.6342	28.9252	26.9761	25.6531	28.487
neg_157	Phorbol 12,13-dibutanoate	49	87.8	-29.7446	C28H40O8	549.256	3.38183	0	0	0.00508844	0	0	0	2.11266	4.68278	1.07631	3.28409	1.58865	5.32433	0	3.81043	0	2.40032	2.11292	5.17924	29.1036	15.8815	19.8542	87.5015	82.2048	25.9192	41.4157	16.9653	28.9747	46.5478	36.855	59.6511	14.9067	20.7985	94.8226	80.0227	21.8968	25.7454	17.6303	22.074	17.8403	19.3758
neg_158	Fludrocortisone acetate	48.9	90.8	-53.621	C23H31FO6	903.39	4.45047	26.6807	32.0059	24.8328	30.1599	29.0794	32.1974	32.4418	34.4925	42.7055	38.5233	30.8241	31.8038	41.9311	41.2392	31.1608	44.8345	36.9234	37.0657	22.1488	31.7756	36.6472	26.6015	34.2692	40.4648	34.3871	31.2654	33.465	40.7973	31.4781	29.7132	23.2985	35.4018	29.288	35.0189	45.4021	31.5588	34.2196	38.9771	38.4256	28.9028
neg_159	CYCLOLEUCINE	48.9	80.5	-39.5989	C6H11NO2	317.162	2.93352	480.841	434.72	391.557	321.953	432.697	311.092	888.316	1045.33	691.483	970.074	788.857	514.173	855.74	1164.92	590.102	1139.85	719.096	1023.77	607.907	552.436	584.614	306.198	448.827	484.511	427.637	619.468	498.959	505.577	486.414	504.027	489.391	568.968	454.135	524.984	663.161	870.45	585.268	601.289	568.047	586.542
neg_165	D-Glucosamine 6-phosphate	48.7	73.8	-30.3683	C6H14NO8P	304.036	0.70345	29.5647	40.9391	34.4402	44.9641	37.1564	30.0043	23.6637	24.2634	15.6318	18.2974	23.1754	16.4342	18.1268	14.012	16.9992	19.8313	17.191	18.1973	4.15051	7.51439	9.73792	11.8854	5.99046	2.49153	9.89638	10.222	9.9467	10.9471	9.99564	9.74161	0	2.47525	3.13561	1.04396	1.04636	4.07771	14.9439	14.3083	12.6173	14.1431
neg_169	Pantetheine	48.5	84.5	33.536	C11H22N2O4S	299.114	3.50318	34.3983	26.8656	30.2535	27.2228	24.3237	36.9798	12.9737	17.7683	4.48515	10.2012	9.96281	29.158	15.4992	25.1702	18.3766	10.9626	15.9791	24.709	49.724	47.3975	42.0612	95.6363	45.4636	56.6565	33.167	46.4496	45.1547	51.1139	52.5538	41.532	75.6599	64.7007	58.0213	104.009	72.2833	77.1923	30.7949	35.5273	33.0569	34.8788
neg_171	Gentiobiose	48.4	57.3	2.38566	C12H22O11	341.11	0.903333	3.05142	0.809976	15.4073	21.6593	1.01977	38.1371	35.2777	34.5796	81.2995	60.277	57.8959	108.131	31.0406	18.958	44.2223	29.1526	36.7778	27.6631	79.6095	68.8193	58.8829	65.4539	85.5447	74.5972	64.3264	47.679	55.5489	50.5879	72.0084	71.3477	6.62272	16.9748	46.9229	24.1316	23.4276	15.4684	42.592	43.7059	51.7353	45.1688
neg_172	Glucosaminic acid	48.4	81.5	-39.0028	C6H13NO6	389.126	3.51747	147.624	183.279	188.317	187.583	159.816	169.63	140.498	157.322	140.178	135.337	147.405	174.132	109.595	89.9456	103.743	117.608	103.246	103.188	118.145	99.5734	96.472	195.215	144.305	112.239	165.789	117.387	161.142	136.308	149.669	153.942	159.468	146.069	157.515	141.97	122.417	126.645	134.836	125.364	127.852	129.662
neg_174	Protopine	48.3	67.3	-14.7632	C20H19NO5	374.096	0.724867	78.2027	59.4073	35.0647	98.2998	65.8794	44.7116	7.12526	4.63789	0.586717	2.24038	3.20931	0	1.50591	8.56596	17.9102	3.0854	4.14213	13.4722	5.8368	4.03821	4.35236	7.14241	15.7622	7.10435	0	0	0	0	0	0	3.19065	7.71636	3.61025	0	1.49858	2.2722	10.7658	11.1497	8.62636	10.8019
neg_175	Cycloheximide	48.3	79.6	-42.6906	C15H23NO4	599.271	4.37908	0	0	0	0	0	0	0	0.718017	19.5959	4.31243	27.1876	130.808	0	1.43567	11.1726	0	8.77547	2.47941	36.6737	1.80818	15.7631	133.76	91.2446	7.72284	26.3808	4.33848	8.42079	30.3307	39.7849	61.6919	0	0	96.2854	23.5068	1.89913	2.5931	13.9747	15.9813	16.8608	15.8908
neg_177	Rosiglitazone	48.2	61.1	3.49031	C18H19N3O3S	392.085	2.05692	17.3939	17.7931	18.6746	15.4782	16.3142	16.8666	16.6824	18.1866	20.9379	15.5283	18.4388	15.2695	16.2268	19.1961	17.6017	24.4145	18.1827	24.1262	34.3265	37.8719	30.0365	29.0256	33.798	33.7672	31.2466	29.2529	27.3238	30.9329	27.7743	27.1681	36.2626	32.3927	30.7088	29.6282	33.1779	34.6242	23.9847	25.8766	25.5377	23.7766
neg_179	11(Z),14(Z),17(Z)-Eicosatrienoic Acid	48.2	81.4	-38.4557	C20H34O2	327.219	7.23592	1534.76	1130.09	1387.9	1241.25	1591.56	1097.68	568.788	574.128	411.359	549.994	567.387	448.952	160.678	301.846	224.194	323.663	253.42	317.801	316.602	276.437	329.23	303.418	308.948	363.034	449.236	603.742	543.352	544.581	590.722	646.369	85.5069	85.0497	50.0072	53.6766	36.5742	33.9901	456.939	452.117	464.74	448.767
neg_181	S-Allyl-L-cysteine	48.2	63.3	14.1108	C6H11NO2S	367.105	3.1327	67.2499	75.0704	245.53	126.133	123.774	506.449	44.6331	63.1431	95.119	97.1015	134.461	208.576	125.742	333.837	2183	154.791	438.679	241.128	59.1272	35.6716	40.1427	845.091	67.9148	58.5731	57.4839	29.8629	37.0094	38.8547	53.8741	50.2914	190.923	150.227	198.439	514.874	125.302	220.018	186.342	191.125	180.238	182.063
neg_183	Repaglinide	48.1	54.1	5.79704	C27H36N2O4	949.501	5.28423	160.054	150.993	114.793	118.879	199.059	112.174	173.798	177.863	142.819	177.386	156.491	126.371	146.991	218.182	129.495	181.27	160.034	196.929	61.8049	51.1659	58.8157	52.3617	58.6048	66.3639	67.6527	68.6471	66.7993	63.7617	65.8916	78.4069	71.3704	84.1685	52.2605	66.0591	85.0578	102.807	117.726	124.431	106.511	109.458
neg_184	3-Furancarboxylic acid	48.1	44.6	-0.129704	C5H4O3	111.009	1.07393	526.37	621.848	825.689	1192.77	631.224	912.744	821.715	1013.01	1356.43	1041.91	1377.21	1726.22	1160.36	911.885	1827.53	1103.78	1428.77	1350.32	1675.9	1441.96	1896.23	1882.31	2032.93	1694.22	2391.25	1748.14	2150.39	1862.09	1920.8	2036.62	944.367	1139.95	1690.42	1369.93	1146.01	1207.79	1100.12	1161.09	1152.02	1104.89
neg_185	Jasmonic acid	48.1	48.3	-1.78472	C12H18O3	245.095	3.58885	13.9289	5.03308	3.51367	5.28475	8.13224	6.20069	6.98104	13.7805	3.85902	7.7071	9.66735	7.56089	11.6284	4.54428	6.54492	11.2733	8.05231	10.8867	29.9723	25.1207	27.7567	23.7598	22.6182	28.8861	17.8071	25.2049	21.2662	21.6209	18.2169	20.209	35.8619	30.7376	24.8938	34.9826	41.0921	36.1221	17.9941	19.1833	17.1769	16.0512
neg_187	3-methylcytidine	48.1	67.5	21.3327	C10H17N3O5	258.115	3.62453	85.4815	81.1298	71.6198	69.7751	82.0901	69.5495	80.1011	92.3578	86.8105	94.5454	88.5224	81.8641	95.9519	98.3835	81.6	91.3386	83.284	96.2017	71.5347	69.4567	83.3479	80.4352	85.6291	81.7133	83.2967	84.4084	73.1846	76.2206	76.5342	81.7928	80.0134	76.0064	74.1896	76.7064	74.3052	82.4475	75.0999	67.3354	80.2007	76.0686
neg_189	Amygdalin	47.9	62.6	16.9172	C20H27NO11	492.136	2.99777	32.9244	32.9719	28.6128	28.8962	32.8042	28.0331	43.182	49.0274	50.8136	56.2043	54.483	50.3112	23.5074	43.7298	32.8262	40.8221	37.7479	40.7697	66.1326	62.1754	61.8076	58.8672	60.9067	62.1425	69.8121	74.7303	73.5633	75.3976	72.9254	71.9994	74.9977	80.8712	64.347	60.5502	73.2634	79.2707	51.1073	47.0055	39.9297	52.7132
neg_190	Xanthohumol	47.9	62.9	12.4312	C21H22O5	745.272	3.9165	37.7045	41.4872	68.0483	83.0996	54.7763	131.013	52.8774	58.0312	186.05	103.351	133.316	374.758	59.6937	82.3963	344.201	67.5704	134.715	80.4737	72.0039	57.6152	52.6163	335.375	159.424	85.7907	116.685	52.8559	181.84	176.168	142.058	170.239	84.7253	94.6549	211.457	287.683	63.7673	83.0155	128.553	117.596	129.006	122.621
neg_195	Triparanol	47.8	87.5	8.01377	C27H32ClNO2	482.214	4.65033	3.93988	1.71197	3.45701	1.22124	3.62365	0	0.695078	3.59076	0	0.856312	0.697062	0	0	1.34803	1.38642	3.49521	0	0	0	1.11647	0	0	0	0	2.03104	2.55515	0	0	0	0	0	2.68243	1.20211	0.824405	14.5112	6.58332	1.88776	1.34685	1.57011	0
neg_196	Bergenin	47.8	67.3	20.4159	C14H16O9	349.061	2.60587	33.4982	39.4331	45.6221	51.4077	41.8581	63.6518	46.5732	50.257	75.6852	54.7321	68.5696	123.028	25.0383	42.1527	91.1076	41.6897	54.8674	43.2004	51.9619	34.4439	39.2349	85.6245	124.383	42.0513	77.9244	36.2404	61.1716	63.7471	81.2429	83.593	34.8658	31.6434	82.0406	56.0058	38.4874	50.6913	54.3232	62.3817	48.9832	58.0747
neg_198	γ-L-Glutamyl-L-phenylalanine	47.7	53	-7.39937	C14H18N2O5	329.089	2.3353	434.401	336.785	316.811	258.56	347.39	283.405	416.07	444.708	394.052	441.932	378.073	357.302	355.141	588.427	395.612	487.603	442.644	471.005	665.402	676.117	694.535	691.795	654.074	675.532	686.271	696.153	665.424	720.784	609.769	695.672	678.571	636.519	636.403	734.414	728.434	799.754	506.011	502.56	492.082	484.771
neg_199	Naringin	47.7	62	4.09751	C27H32O14	579.174	3.83798	17.2163	22.3676	16.4886	15.5401	24.7172	11.0579	27.5513	35.0775	22.2265	27.4718	25.8658	16.8865	26.5373	30.8935	15.072	23.7103	23.7239	32.0727	14.1036	11.5083	7.63733	2.11649	9.71464	10.2512	5.40261	15.6585	9.08466	7.00876	7.83754	7.71789	11.0559	11.6115	0	1.31677	12.2873	7.11045	14.3737	15.9569	10.0676	15.9634
neg_201	Citrulline	47.6	56.5	16.2941	C6H13N3O3	387.166	2.86928	40.1971	38.7068	45.0899	34.4634	22.6451	55.2975	14.7959	13.6689	8.28988	23.6613	21.0251	34.3107	0	8.33227	146.429	3.1006	26.4217	27.0019	16.617	12.5495	22.1744	64.4823	16.0299	10.0161	14.4046	10.1397	7.86777	6.41797	24.1243	10.9294	15.9412	10.6702	46.548	32.9642	5.82916	10.5148	21.1745	26.1573	21.1728	22.1507
neg_202	Fumonisin B1	47.5	82.2	-55.7886	C34H59NO15	756.318	4.7003	575.473	500.424	402.358	395.37	480.513	356.362	742.162	697.201	576.759	785.902	728.532	514.011	429.294	804.852	458.584	771.808	531.241	782.418	415.909	342.771	493.458	313.417	368.993	454.514	364.796	474.66	458.419	453.47	367.433	491.187	429.373	480.255	346.284	366.815	434.442	497.126	477.362	452.625	495.122	477.492
neg_204	5-Hydroxy-L-tryptophan	47.5	52.9	6.84481	C11H12N2O3	255.056	0.79625	18.9399	15.0652	17.6414	13.8312	21.5287	13.61	26.2316	28.072	17.3514	22.3056	21.715	16.8923	22.2077	28.4836	15.9166	26.1261	23.8662	29.1478	23.8649	27.7082	22.0755	18.9884	21.9522	25.4709	22.5871	26.7383	21.6967	26.9538	25.7451	27.5	37.2023	30.6047	24.6134	26.9834	29.2687	42.1269	24.3808	23.3867	22.8531	22.1227
neg_205	5-Methyltetrahydrofolate (5-Methyl-THF)	47.4	91.4	-67.1777	C20H25N7O6	504.154	3.06132	12.5774	12.262	13.3802	10.2351	10.0256	7.06161	14.1244	18.8911	11.8536	18.4522	12.4159	10.6109	4.70129	18.624	4.75129	17.5827	12.0877	9.76216	15.4705	13.9789	11.5921	8.32729	12.5451	9.59118	14.7691	16.4734	21.4959	23.2763	17.4225	24.004	8.55656	13.6446	16.4582	16.2252	13.6622	18.5067	12.6592	16.5007	9.14971	12.5808
neg_208	2-Furancarboxylic acid	47.3	62.3	27.3477	C5H4O3	261.008	2.19968	45.6837	42.2773	34.748	32.2597	36.6335	28.3751	55.0297	47.7023	37.3281	52.6627	50.6825	31.9528	34.9265	51.5937	29.71	51.5917	36.5002	51.8927	98.7213	99.9279	95.9552	69.0883	81.1164	93.1894	68.6882	88.916	90.6072	83.4902	72.2841	79.0058	73.7716	90.6406	60.083	72.7628	88.0035	96.3248	56.02	58.1409	52.9102	55.7088
neg_209	Pyridoxal (Vitamin B6)	47.3	60	-22.4648	C8H9NO3	393.123	2.53448	10.8828	12.3642	14.4716	18.8439	14.9578	20.5076	16.1472	16.4133	21.2845	20.0843	24.0669	20.3378	9.18365	22.325	27.4987	15.6339	17.3903	19.1364	17.5519	15.4927	12.2953	16.1232	8.64999	11.8855	13.553	18.3698	14.8791	12.8974	12.0196	12.2955	7.85151	13.0911	15.3671	13.3176	8.95678	13.4862	12.7109	14.9629	13.9167	16.4698
neg_211	(-)-Ephedrine	47.3	65.2	27.26	C10H15NO	367.209	5.3342	92.3737	74.9552	81.1227	90.2388	71.0466	117.454	58.3565	53.9325	56.744	56.1533	50.2399	54.717	20.2982	35.3306	47.4441	37.2312	44.6016	42.4351	58.3887	53.2153	61.5106	64.1576	52.8254	61.6719	65.7128	57.1913	58.6653	54.0103	59.9131	59.3054	12.6605	20.9809	13.4656	9.67764	3.63191	7.4082	54.0131	49.1241	52.5451	49.5518
neg_213	Floxuridine	47.3	71.2	-25.1167	C9H11FN2O5	537.116	1.72925	0	0	2.35276	0	0.942368	0	0	0	0	1.27717	0	0	0	0	0	0	0	0	4.5299	10.4137	9.43101	2.27611	5.07222	0	1.12518	3.15913	3.9901	7.22646	1.68451	3.92586	0	0	0	0	0	1.15866	0	0	0	0
neg_214	N-Glycolylneuraminic acid	47.3	81	-55.5681	C11H19NO10	346.057	0.874767	150.819	145.516	123.859	75.8917	143.127	83.6994	189.681	143.972	121.661	156.99	138.376	114.146	164.508	209.569	103.865	196.292	169.692	195.414	210.682	241.584	220.701	162.412	215.176	205.6	135.447	152.95	122.173	139.077	137.429	160.716	142.632	144.896	137.55	136.495	122.515	130.327	139.442	154.993	154.432	138.618
neg_217	4-hydroxy-crotonic acid	47.2	45.4	6.07825	C4H6O3	203.057	1.73638	43.6055	60.2586	47.088	52.9696	47.6334	34.9364	60.1526	122.115	60.4074	90.8719	86.2788	55.4923	89.7702	85.2815	56.4222	103.314	80.9446	98.0422	103.017	82.5108	92.1069	101.357	105.513	97.1057	62.1377	84.3254	85.9294	72.69	70.4897	71.9693	54.2181	67.4215	71.1009	71.9153	68.9915	75.3203	62.3617	61.5568	58.2751	63.0661
neg_219	Scopolamine	47	52.5	11.2058	C17H21NO4	643.27	4.54327	51.6592	42.7998	26.8523	29.5988	30.0015	28.7388	20.8994	35.2361	18.9975	25.8197	26.1097	19.5481	24.9375	26.8796	27.5249	34.5467	31.8488	37.0927	42.7923	43.1548	28.9526	31.4288	27.3313	34.6891	34.9719	38.3529	30.5716	36.3058	32.7318	40.25	33.9064	42.4289	35.4036	28.4158	44.2784	44.6304	37.1761	25.6952	37.2384	32.0031
neg_221	Orotic acid	47	85.8	-67.6114	C5H4N2O4	154.999	0.839083	129.117	92.0974	69.2637	55.2405	63.4791	59.3057	59.3813	91.4613	47.9055	67.1267	65.8412	47.8003	87.8887	69.1537	45.3285	73.7018	55.0037	71.7146	134.442	126.732	124.469	89.6729	99.8727	103.997	119.701	127.387	113.622	113.384	101.392	113.302	118.186	108.131	103.577	108.008	130.129	150.064	71.886	81.2004	79.9117	82.7395
neg_223	Dodecanedioic acid	46.9	50.9	-14.2808	C12H22O4	497.266	4.62178	24.31	24.5403	22.2469	27.5119	29.84	26.3054	25.2318	31.1348	50.9368	38.6006	82.2409	371.33	17.2099	42.5151	44.3646	32.6527	100.769	35.2757	87.3287	13.7761	22.3787	456.62	79.1373	22.324	81.7883	24.6882	30.2019	71.9423	308.111	157.845	14.0386	16.3259	99.4236	13.6293	20.9625	18.9547	66.8545	61.6241	59.9297	56.9324
neg_224	Guanosine 5'-monophosphate (GMP)	46.9	48.1	5.72757	C10H14N5O8P	362.053	0.853367	30.3165	41.4009	43.8495	35.3176	38.7178	34.3537	50.1411	51.5945	38.0176	47.9897	43.5709	42.4417	32.9542	42.258	26.6597	47.3489	37.3303	42.7817	51.9076	61.2529	40.936	37.0099	55.0939	39.7001	34.9058	38.5334	35.3869	38.6093	41.1728	34.8498	70.5159	73.8022	66.7383	76.6431	126.823	148.535	41.6605	44.6417	47.0877	41.6147
neg_225	Vitexin	46.8	85.6	54.0001	C21H20O10	431.122	2.01478	126.256	148.361	132.454	157.677	121.956	157.817	225.233	204.473	210.299	222.728	193.19	256.616	152.426	247.833	226.429	142.806	192.491	176.213	0	0	0	4.27411	1.67031	1.30541	3.37841	0	5.7675	4.80312	5.18165	0	0	0	1.00969	8.08675	0	2.37467	71.1758	77.0576	71.714	75.3271
neg_229	Ginkgolic Acid	46.7	79	-42.5697	C22H34O3	345.229	5.0351	2497.46	2741.16	2637.48	2535.65	2750.76	1797.45	1501.83	1318.61	722.023	935.979	1000.86	787.203	183.991	283.677	237.113	397.71	340.276	293.998	515.373	595.939	647.849	356.352	436.704	379.797	927.918	1141.68	967.061	957.747	809.07	922.604	104.126	93.4337	56.8793	49.2586	32.2463	41.465	816.189	770.292	796.313	791.31
neg_230	(+)-Citramailc acid	46.7	43.3	7.61498	C5H8O5	295.069	0.8034	1.09707	19.3014	78.9651	24.4968	27.8486	95.3623	0	1.14989	0	0	0	0	0	0	0	0	0	0	0	0	0	0	0	0	0	1.13081	0	0	0	0	0	0	0	0	0	0	4.6191	8.09987	3.46422	4.24098
neg_231	L-homocysteic acid	46.7	64.2	-20.3901	C4H9NO5S	403.002	0.668467	168.719	178.823	121.025	99.1794	182.67	61.6156	130.434	145.856	86.8624	123.791	113.065	74.8278	126.606	193.709	84.2192	151.048	121.177	130.271	61.2316	66.7359	77.3357	47.2538	50.7178	65.2808	80.8382	104.111	92.4152	97.461	76.2363	76.3363	135.606	112.075	78.8336	99.4938	94.6501	123.65	93.9291	88.0705	103.957	84.6014
neg_232	1-Salicylate glucuronide	46.7	54.6	-7.69347	C13H14O9	335.036	0.64705	72.1929	79.8703	72.9996	60.7108	74.2221	53.6754	96.4804	116.099	74.8782	94.9397	89.8882	61.6291	109.224	108.697	69.0261	102.135	86.8402	100.857	72.4527	94.8583	89.8018	64.7673	59.6255	74.8316	83.2829	102.154	87.3844	88.2422	80.5361	80.3815	118.85	99.7211	67.4408	85.4432	79.2932	82.3314	81.9121	83.1978	86.8096	85.5787
neg_234	Pergolide	46.6	43	0.181056	C19H26N2S	673.362	7.42082	210.892	211.027	205.058	211.612	200.674	178.374	168.883	175.983	172.273	161.13	158.422	177.833	284.696	187.235	153.001	183.416	173.294	193.265	202.661	203.113	204.472	189.577	203.94	222.09	216.91	190.57	191.121	173.753	192.358	190.907	193.738	154.335	183.114	168.938	161.359	170.222	185.064	187.69	207.164	182.555
neg_235	L-erythro-tetrahydrobiopterin	46.6	75.9	-54.0695	C9H15N5O3	481.202	4.22988	1.69018	0	0	2.81251	6.23906	2.65255	0	3.53563	0.832308	3.20109	1.96786	4.52794	0	1.38046	0	4.25209	0	0	29.5593	28.083	35.7064	35.3569	31.1257	38.8729	37.7743	33.6222	50.0461	56.0732	34.756	34.1487	34.1566	41.8906	42.541	57.5382	34.6809	34.9453	20.4139	19.5487	18.4431	16.1936
neg_236	Histidinyl-Glutamine	46.6	46.3	5.48785	C11H17N5O4	565.252	2.84072	103.722	63.0024	51.8927	40.9342	67.2359	44.6722	124.911	152.024	143.665	162.242	119.91	168.85	160.246	264.568	166.082	168.895	179.429	274.323	114.747	96.8512	130.295	176.135	205.244	123.193	128.253	113.806	121.333	126.739	113.881	141.248	91.6327	126.889	216.348	198.59	122.444	153.687	133.122	127.777	121.697	120.047
neg_239	1-Palmitoyl-2-hydroxy-sn-glycero-3-phosphoethanolamine	46.5	41.8	0.181484	C21H44NO7P	452.278	7.94122	2221.47	3075.42	5427.77	3020.23	4561.06	3755.25	4580.76	1875.04	2576.59	2248.89	1837.08	3421.32	2708.49	2323.6	4538.12	3432.83	3925.88	2285.06	3588.89	4621.72	4292.2	3209.95	4011.95	2989.58	3241	2487.85	2293.94	2634.25	2961.75	2854.15	4041.7	3863.94	2493.81	3789.06	2706.87	1758.43	4004.4	3913.22	4102.49	3938.08
neg_240	2'-O-methylinosine	46.4	39.6	-3.27392	C11H14N4O5	609.189	0.6756	1739.38	2067.51	2536.25	2871.89	1813.78	2803.51	3946.12	4205.2	3584.38	4015.84	3740.98	3037.55	4060.05	4330.54	3489.63	4036.85	3875.15	4546.99	4028.35	4468.14	4528.52	3384.29	3499.54	4086.43	4098.72	4624.28	4221.19	4289.43	3979.59	3923.99	2903.45	3567.22	3381.75	3525.41	3626.36	4120.27	4037.04	3941.93	4033.86	3890.3
neg_241	Mimosine	46.3	51.3	-9.2035	C8H10N2O4	233.032	0.83195	16.4056	19.5597	17.4754	14.1346	18.2254	13.4062	13.0742	20.6828	10.6539	14.7398	10.8453	9.05244	19.142	19.816	5.61437	16.5221	11.3278	12.9816	33.2716	33.294	30.5504	35.8553	40.2744	26.9394	31.7593	42.1203	27.103	35.9016	25.6043	26.8879	55.1112	39.9093	36.8122	56.6766	61.1237	51.831	23.6463	22.9388	22.9306	22.6402
neg_246	1-Stearoyl-2-hydroxy-sn-glycero-3-phosphoethanolamine	46.2	44.6	2.22509	C23H48NO7P	480.311	8.95275	47.2847	64.3622	279.567	43.2336	220.227	120.026	150.58	33.3219	42.2615	24.7907	25.9201	57.997	93.5272	33.4852	167.911	129.312	148.497	60.8251	81.8308	134.329	89.6025	64.9474	92.4902	35.6774	55.7495	35.1938	29.7712	41.5417	58.2178	38.4125	88.3974	115.523	40.4557	117.203	88.9948	27.0495	210.196	218.14	229.571	213.814
neg_248	3-Dehydroshikimic acid	46.2	46.6	7.06766	C7H8O5	217.037	0.88905	36.1025	39.3549	33.8918	43.2565	27.2556	36.5829	31.0683	36.2844	48.7406	49.4354	39.908	47.6992	31.8125	41.0036	39.0899	39.9538	38.754	36.2207	95.2665	91.0354	86.3827	140.581	115.288	84.1009	130.001	97.0502	101.915	124.147	119.453	119.402	82.069	98.679	97.2661	99.3466	88.8833	105.827	60.4879	59.4718	53.8301	56.4807
neg_249	Naringenin-7-O-Glucoside	46.1	57.7	8.59765	C21H22O10	455.1	0.70345	8.09308	14.2148	20.7442	32.0176	12.332	38.8871	26.8564	27.5664	44.3709	35.8067	34.5269	55.0018	49.2563	28.4842	37.197	33.7166	44.7756	28.5835	62.7271	51.0161	53.0552	61.5151	56.2433	67.5226	73.4774	44.9475	49.2852	49.1127	46.6678	54.6598	27.5588	35.576	54.9487	37.9578	36.6876	35.7894	36.5638	39.3971	35.9351	38.2811
neg_250	3,3-Dimethylacrylic acid	46.1	42.5	5.65013	C5H8O2	199.099	3.50318	23.0006	26.9762	20.1107	14.7893	19.3983	13.444	25.8967	30.2977	18.3053	23.7276	20.0156	13.8591	12.4768	34.0862	9.74085	23.3948	23.248	20.1159	24.0591	26.0318	17.7059	14.4932	15.3042	20.7002	12.4514	17.6817	15.0614	14.3201	6.47661	9.44631	23.4465	19.1475	10.1921	13.7385	27.6714	15.6733	16.8069	16.6499	14.3516	18.8077
neg_251	Nilutamide	46.1	73.9	44.5905	C12H10F3N3O4	362.075	2.19253	58.5536	85.952	86.2874	85.3575	78.3403	63.2103	63.7353	57.163	47.2641	55.2315	57.5827	41.8719	53.4716	44.896	32.386	56.7195	52.9344	55.3024	61.9775	84.7076	76.9851	63.4796	70.4731	69.5282	59.3403	53.6452	46.6377	41.3738	45.4071	44.1406	51.1445	44.6165	37.9379	37.3584	50.1114	50.5166	63.4611	61.1371	59.2036	63.6086
neg_252	2-Dehydro-3-deoxy-D-gluconate	46.1	54.2	-15.9332	C6H12O7	451.124	0.64705	178.084	161.574	135.734	136.052	157.245	236.743	84.1369	86.9987	90.996	102.56	113.884	133.675	38.6045	61.9156	139.368	48.8088	81.9033	70.9077	98.191	124.276	82.0577	280.144	80.8997	93.6044	99.9207	102.48	115.753	108.159	102.96	98.5558	100.3	67.6002	49.2378	50.408	31.2655	47.5853	108.406	107.591	108.007	96.4135
neg_253	Bilirubin	46	51.2	6.63584	C33H36N4O6	583.26	5.3699	211.38	191.166	257.925	245.802	225.168	275.08	317.122	315.193	352.275	353.343	345.208	620.144	334.707	353.781	363.156	350.752	482.973	370.038	491.254	224.882	294.336	897.337	757.539	279.834	431.61	256.86	284.57	320.643	362.542	464.241	173.463	223.817	857.345	449.179	183.808	237.249	336.809	309.433	335.091	332.072
neg_254	Uridine 5'-diphosphoglucuronic acid	46	49.7	-9.67246	C15H22N2O18P2	1197.03	10.9116	382.147	385.746	414.006	402.221	409.309	366.463	488.055	300.728	300.878	283.102	311.793	295.507	522.653	361.902	329.039	363.484	435.347	343.445	381.235	391.494	356.119	407.58	367.908	389.072	344.015	338.901	322.979	392.012	356.502	320.429	392.473	372.575	308.877	369.839	353.205	378.438	358.871	346.881	427.014	356.842
neg_255	10-Hydroxycamtothecin	46	47.6	14.5151	C20H16N2O5	773.221	0.68275	10.295	13.3808	39.4699	42.5113	14.0735	101.96	89.2443	86.8942	233.866	178.375	170.652	273.899	162.462	120.804	154.072	130.118	166.725	137.386	460.911	268.468	311.085	521.151	455.063	307.833	519.417	252.747	368.398	305.211	400.823	310.867	32.6567	65.2092	260.015	176.99	129.827	87.3555	192.396	191.221	198.191	183.864
neg_256	6''-O-Acetylglycitin	45.9	90.7	87.6481	C24H24O11	533.173	0.696317	2646.14	3154.97	4427.5	5229.29	2733.12	7592.89	4684.47	5214.76	4868.37	5005.83	5757.1	8048.67	5434.97	4603.34	7062.31	4111.72	6338.54	5193.05	3913.09	3829.32	3505.1	6083.68	3752.23	3890.05	3798.16	3084.57	3051.56	3119.6	4795	3486.44	1561.6	1962.7	3189.83	2098.85	1781.16	2179.53	4753.8	4673.81	4842.48	4589.18
neg_258	CDP-ethanolamine	45.9	69.1	-45.329	C11H20N4O13P2	499.003	11.2892	5960.13	5771.89	6169.08	5876.4	5791.29	5654.95	4820.9	4993.73	5010.55	4826.47	4685.77	4921.06	7900.6	5283.13	5396.07	5752.7	5350.25	5665.51	5812.59	6120.3	6063.77	5744.97	6216.47	5942.87	5911.56	5574.36	5417.94	5425.76	5796.49	5681.45	6419.31	5572.98	5494.01	5808.47	5646.64	5451.91	5900.07	5880.96	5929.23	5901.52
neg_259	13(S)-HODE	45.9	53.8	4.98982	C18H32O3	295.229	7.70635	12.3913	10.4492	8.20544	11.4517	8.51716	11.603	6.46599	3.85062	5.29854	2.86373	6.75881	5.65799	0	1.62	5.92852	0	1.03841	3.00526	2.31432	1.05144	2.57485	5.12178	1.71415	1.64334	3.81032	3.33533	2.54272	3.14667	5.47833	3.56223	0	0	0	0	0	0	1.2024	3.34736	5.6611	2.63564
neg_263	Crotonic acid	45.8	41.6	7.09656	C4H6O2	85.0301	0.853367	23.6383	27.4399	50.9054	35.9205	40.7002	50.6015	41.7205	27.4367	41.2245	28.6115	31.5595	65.3503	39.3021	30.3043	74.5841	41.4593	51.163	33.6077	58.7085	56.652	51.575	62.2474	60.1734	54.7699	60.0882	40.1533	45.8673	50.4577	53.0249	52.6892	35.9069	44.0914	55.3498	60.4367	47.5216	41.4369	54.9994	55.96	58.0218	55.7941
neg_265	Fastigilin B	45.7	49	11.2509	C20H26O6	407.175	3.32543	8.05584	8.69672	6.73766	6.50706	10.3417	10.1325	19.8137	22.6467	12.2961	18.3866	16.3658	11.1894	9.77336	21.6584	12.9709	19.2971	13.0656	20.2518	4.59553	7.67325	11.7164	0	3.71583	7.70779	5.37193	8.30217	8.50623	2.32821	7.21935	7.17064	3.98468	10.088	10.7968	4.77654	12.8804	17.9742	11.7526	10.661	8.63577	8.45428
neg_267	Vincamine	45.6	36	2.95036	C21H26N2O3	767.405	7.37155	0	0	0	0	2.12049	0	0	1.22716	0	0	0	0	0	0	0	1.41837	0	0	5.41531	10.5174	2.49825	14.8494	4.8156	8.52615	1.70106	5.94894	0	7.4951	2.08481	0	49.8112	60.9131	22.2947	34.0413	42.9279	51.1403	6.43174	5.86013	2.2048	5.26592
neg_269	Sulfasalazine	45.6	69	33.0971	C18H14N4O5S	419.056	2.41313	149.387	135.708	148.909	142.237	138.566	131.457	111.94	129.157	127.458	116.728	114.855	113.997	205.939	140.608	124.48	138.896	122.714	156.336	134.286	146.413	150.416	128.835	143.079	147.026	147.099	129.291	131.939	128.971	130.303	135.801	167.642	124.625	127.223	126.053	136.579	130.027	134.394	124.574	142.756	126.068
neg_270	Indole-3-Carbinol	45.5	41.2	-9.66725	C9H9NO	339.132	1.93627	12.793	11.4533	5.089	11.0605	11.6123	5.67428	23.1608	33.105	14.8943	21.2417	20.3828	16.2543	12.1924	24.4987	5.56525	11.0622	14.0108	11.8882	11.8741	15.2515	20.9439	18.9865	18.9581	12.729	11.3887	20.6397	17.0479	18.0337	11.8521	8.61213	13.3076	21.925	13.5392	8.49901	15.8033	15.1118	16.1491	15.4281	12.3727	12.8428
neg_271	7,8-Dihydrobiopterin	45.5	40.6	-10.0255	C9H13N5O3	284.098	3.30402	9.55339	9.52921	7.81868	8.47684	9.05081	9.36327	6.77747	8.74029	8.31697	8.34509	7.86193	6.30375	2.46852	8.96243	11.2812	9.81073	8.21723	9.91206	13.7113	17.1913	19.0356	12.1221	16.7554	15.1481	15.3979	8.71282	14.2359	11.4878	9.95644	8.6423	15.0237	17.0975	11.3915	14.0695	12.2767	14.3329	9.32783	9.95245	8.05086	11.3105
neg_272	5-Hydroxyindoleacetate	45.5	41.4	7.40137	C10H9NO3	226.029	4.0093	39.0039	36.9347	23.2595	38.7622	27.4019	36.3913	18.1757	22.1169	20.2572	16.2019	17.4545	33.1111	21.9086	20.5596	20.2071	21.9115	24.26	24.2336	18.1309	22.5638	33.089	44.1297	47.2239	28.7386	27.2844	17.8044	33.2537	24.2852	36.1173	25.4902	39.9272	21.2868	20.7774	21.671	17.2843	18.5917	30.1902	25.6144	25.7612	26.1306
neg_274	L-Aspartyl-L-phenylalanine	45.4	45.1	5.91895	C13H16N2O5	315.077	2.27107	63.1476	71.9902	62.8385	77.0838	70.6716	79.4962	58.4988	60.6487	71.127	65.4386	59.111	72.6774	43.0161	58.3127	52.2615	53.003	51.2506	53.8366	57.7961	56.9216	60.1787	57.9336	77.2705	50.2903	51.3411	36.8694	42.6972	41.269	45.9863	46.7464	33.0041	38.5918	34.04	30.7552	26.2806	31.1262	55.5352	53.4876	49.8444	48.9811
neg_275	DL-2-Aminoadipic acid	45.4	56.8	-23.4419	C6H11NO4	359.099	2.41313	76.0556	64.2322	64.9397	55.6983	67.741	71.3591	81.6324	92.9745	106.725	96.8299	99.9507	134.236	65.835	109.821	117.872	89.142	93.7291	94.1737	63.0152	62.6879	70.2121	116.578	83.5685	72.7102	83.7849	69.1855	91.112	108.243	106.785	103.001	58.8968	64.4557	92.5287	103.234	81.6217	76.6601	82.8498	88.6208	79.9055	80.4815
neg_276	N4-Acetylcytidine	45.4	63.7	-36.9584	C11H15N3O6	629.185	1.95053	1196.55	1154.01	1171	1844.54	1035.88	1642.36	1565.21	1673.79	2006.91	1935.79	1847.27	1902.54	1008.73	1731.43	1804.17	1334.34	1725.18	1610.65	0	2.57514	0	0	0	0	0	1.31665	2.19032	2.28991	0	0	0	0	0	0	0	0	575.272	578.103	543.967	561.578
neg_280	Praziquantel	45.2	52.8	-13.5351	C19H24N2O2	333.154	7.92695	132.904	55.4238	88.0131	163.814	124.016	108.27	78.0807	115.631	106.661	87.9003	69.6199	165.387	125.366	198.387	87.8122	131.341	67.5309	117.172	135.288	92.2773	159.269	120.218	70.6542	99.5379	90.2271	102.722	93.2276	87.9025	80.4557	87.134	88.8251	70.8314	125.916	98.0356	160.421	78.4928	98.9988	96.2536	105.666	98.2639
neg_282	Hexylglutathione	45.2	74.3	-59.235	C16H29N3O6S	426.124	3.32543	443.664	418.536	414.019	365.112	362.241	390.805	365.067	436.493	522.307	497.137	458.979	628.96	263.088	406.793	412.139	385.383	520.848	385.672	636.759	541.472	580.839	707.968	752.335	553.352	760.263	486.784	485.417	558.003	610.95	589.097	330.698	431.627	644.988	513.979	366.072	442.576	456.209	470.429	476.226	476.446
neg_283	Tetrahydrofolate	45.2	51.1	8.60121	C19H23N7O6	490.173	2.99777	7.56424	0	0	0	0	0	7.8186	7.49046	1.56266	4.73301	0	2.27987	0	2.50283	1.49028	0	0	5.65226	10.874	14.4026	19.8188	7.07835	16.0598	21.907	12.9461	11.5503	16.7411	26.0099	25.2902	16.1847	28.1318	26.7503	14.4586	22.633	28.9827	37.8375	7.52611	3.88061	5.9421	6.73824
neg_284	Xanthylic acid (XMP)	45.2	47.9	16.1194	C10H13N4O9P	409.046	1.91485	483.046	409.59	314.904	854.954	525.256	589.774	475.187	274.685	595.985	571.142	787.916	507.08	383.587	859.825	826.333	585.47	531.52	849.819	350.167	206.454	294.746	241.733	252.665	349.737	276.582	242.133	432.274	370.216	269.551	214.811	152.605	150.28	115.038	212.98	149.844	242.227	352.975	369.896	342.131	348.907
neg_285	Flavin mononucleotide (FMN)	45.1	77	66.3455	C17H21N4O9P	501.133	2.39885	67.4544	68.7313	60.0384	52.604	67.0792	46.9143	108.397	107.457	74.8863	104.772	94.0393	76.2512	66.8431	90.573	117.936	87.2923	83.2364	108.733	223.881	233.081	219.851	150.208	209.3	200.078	230.282	235.418	228.501	232.698	201.773	210.58	150.903	194.492	154.91	182.969	173.801	185.616	126.783	133.441	121.33	121.855
neg_287	3-Ureidopropionate	45	40.5	-13.9823	C4H7N2O3-	152.019	2.7265	30.6352	25.0588	20.9585	25.5948	25.4717	18.9316	32.3655	30.1106	29.1306	27.9508	23.181	22.2677	16.048	24.4916	17.8108	15.4804	19.5437	21.437	0	0	0	0	0	0	0	0	0	0	0	0	0	0	0	0	0	1.14292	8.51776	7.43524	8.61809	11.0181
