# Supplementary material for: Transcriptome and metabolome analyses revealed the response mechanism of pepper roots to Phytophthora capsici infection
Source: BMC Genomics. 2023 Oct 20;24:626. doi: 10.1186/s12864-023-09713-7 (PMC10589972; doi:10.1186/s12864-023-09713-7)
Supplement: Supplementary file 5 — Supplementary Material 5 [file 12864_2023_9713_MOESM5_ESM.xlsx]

## Sheet: Sheet1
Table S5. List of differentially accumulated metabolites (DAMs)
ID	Name	R1 vs R0					R2 vs R0					S1 vs S0					S2 vs S0					KEGG ID	PubChem	Class	KEGG_pathway_annotation
		Fold_change	log2 FC	P value	VIP	Regulated	Fold_change	log2 FC	P value	VIP	Regulated	Fold_change	log2 FC	P value	VIP	Regulated	Fold_change	log2 FC	P value	VIP	Regulated
neg_211	(-)-Ephedrine	0.588475	-0.764946	0.000227566	1.53649	unchanged	0.410011	-1.28627	9.47698e-06	1.68492	down	1.01882	0.026896	0.567786	0.366424	unchanged	0.216967	-2.20445	3.02017e-07	1.63341	down	C01575	9294	Alkaloids	Phenylalanine metabolism(ko00360);;Metabolic pathways(ko01100)
neg_255	10-Hydroxycamtothecin	2.2107	1.1445	0.00199938	1.40958	up	3.93397	1.97599	0.000156698	1.73269	up	0.933869	-0.0987081	0.620215	0.28082	unchanged	0.369266	-1.43727	0.00116938	1.38405	down	C17939	97226	Alkaloids	--
neg_174	Protopine	0.0455757	-4.19256	0.00118657	1.53327	down	0.117497	-3.08931	0.00141109	1.64476	down	0	0	0.00749162	1.51964	down	0.467852	-1.09588	0.0935983	0.831726	unchanged	C05189	4970	Alkaloids	Biosynthesis of secondary metabolites(ko01110);;Isoquinoline alkaloid biosynthesis(ko00950);;Metabolic pathways(ko01100)
pos_46	Tropinone	0.823094	-0.280871	0.0237412	0.973396	unchanged	0.971883	-0.0411461	0.870236	0.0512811	unchanged	1.10057	0.138245	0.0785576	0.995618	unchanged	0.498201	-1.0052	1.32395e-06	1.33953	down	C00783	79038	Alkaloids	Biosynthesis of secondary metabolites(ko01110);;Metabolic pathways(ko01100);;Tropane, piperidine and pyridine alkaloid biosynthesis(ko00960)
pos_224	(+)-Prosopinine	0.306706	-1.70507	0.00260688	1.40577	down	0.17607	-2.50578	0.00132232	1.55414	down	1.32487	0.405854	0.0209086	1.19915	unchanged	0.81383	-0.297201	0.173229	0.603118	unchanged	C10167	442654	alkaloids	--
pos_16	Phosphocholine	1.20201	0.265446	0.101369	0.833062	unchanged	1.45058	0.536632	0.0277697	1.15395	unchanged	0.969408	-0.0448238	0.607733	0.357765	unchanged	4.33376	2.11562	8.69848e-05	1.3572	up	C00588	1014	Alkaloids	Metabolic pathways(ko01100);;Glycerophospholipid metabolism(ko00564)
pos_67	sn-Glycero-3-phosphocholine	2.21769	1.14906	0.251483	0.629325	unchanged	6.92055	2.79089	0.0451897	1.14296	up	0.782199	-0.354393	0.133985	0.879987	unchanged	5.12117	2.35647	2.36151e-06	1.3805	up	C00670	657272	Alkaloids	Glycerophospholipid metabolism(ko00564);;Ether lipid metabolism(ko00565)
neg_267	Vincamine	0.537101	-0.896734	0.694575	0.179177	unchanged	0.627516	-0.672277	0.760064	0.173773	unchanged	0.388914	-1.36248	0.0646571	1.10288	unchanged	6.38728	2.6752	0.000862162	1.50799	up	C09251	15376	Alkaloids	--
pos_734	Matrine	0.459885	-1.12065	0.0463446	0.987357	unchanged	0.602454	-0.731077	0.184753	0.629351	unchanged	1.04566	0.0644186	0.91633	0.0716153	unchanged	7.69847	2.94457	2.55393e-05	1.31768	up	C10774	91466	Alkaloids	--
pos_564	N-palmitoyl phenylalanine	0.284128	-1.81539	0.00292082	1.28459	down	0.02604	-5.26312	0.00112513	1.52373	down	1.1015	0.139472	0.928288	0.0210352	unchanged	0.0836157	-3.58008	0.381256	0.387328	unchanged		181534	Amino acid and derivatives	--
neg_45	Glutathione disulfide (GSSG)	1.04211	0.0595058	0.713724	0.22753	unchanged	0.71021	-0.493683	0.0269522	1.09468	unchanged	1.14254	0.192249	0.155759	0.863732	unchanged	0.490821	-1.02673	0.00253806	1.38012	down	C00127	975	Amino acid and derivatives	Glutathione metabolism(ko00480);;Metabolic pathways(ko01100)
neg_201	Citrulline	0.451854	-1.14607	0.00134554	1.38071	down	0.788894	-0.342096	0.685616	0.223475	unchanged	0.526906	-0.924382	0.232947	0.733252	unchanged	0.981318	-0.0272076	0.968231	0.0363259	unchanged	C00327	9750	Amino acid and derivatives	Biosynthesis of amino acids(ko01230);;Biosynthesis of secondary metabolites(ko01110);;Metabolic pathways(ko01100);;Arginine biosynthesis(ko00220)
neg_159	Cycloleucine	1.92204	0.942641	0.00940576	1.31146	unchanged	2.18814	1.1297	0.00855753	1.38197	up	1.0322	0.0457241	0.798858	0.159768	unchanged	1.35818	0.44167	0.0809701	0.860409	unchanged	C03969	2901	Amino acid and derivatives	--
pos_637	N-Benzyloxycarbonyl-L-leucine	2.66468	1.41396	5.43615e-08	1.58326	up	2.38491	1.25393	2.96343e-06	1.58381	up	2.23241	1.1586	5.98932e-08	1.85222	up	1.39087	0.475991	0.0013862	1.06856	unchanged	C04335	74840	Amino acid and derivatives	--
pos_442	Glutathionylspermine	0.565029	-0.823602	0.000228864	1.38216	unchanged	0.481988	-1.05293	0.00122805	1.39277	down	1.12544	0.170492	0.264177	0.633208	unchanged	4.72697	2.24092	6.7777e-07	1.37776	up	C16562	24892793	Amino acid and derivatives	Glutathione metabolism(ko00480)
neg_146	3-Hydroxykynurenine	27.6436	4.78888	0.034852	1.14169	up	11.2054	3.48612	0.0575658	1.10703	unchanged	0.0638965	-3.96812	0.000436233	1.75477	down	7.98545	2.99737	0.00889892	1.31418	up	C02794	89	Amino acid and derivatives	--
pos_276	Benzofuran	2.83622	1.50397	0.00739962	1.15609	up	2.9672	1.5691	0.00157178	1.34148	up	0.727559	-0.458864	0.00162606	1.54949	unchanged	1.20526	0.269345	0.210409	0.541146	unchanged	C14512	9223	Benzofurans	--
neg_165	D-Glucosamine 6-phosphate	0.525547	-0.928109	0.000579962	1.45545	unchanged	0.451811	-1.14621	0.000437897	1.69542	down	1.47918	0.564795	0.0623485	1.10188	unchanged	0.320086	-1.64347	0.0178056	1.18748	down	C00352	440997	Carbohydrates	Amino sugar and nucleotide sugar metabolism(ko00520);;Alanine, aspartate and glutamate metabolism(ko00250);;Metabolic pathways(ko01100)
neg_171	Gentiobiose	4.63491	2.21254	0.00176048	1.39224	up	2.36948	1.24457	0.0238772	1.32409	up	0.839983	-0.251568	0.0490431	1.0784	unchanged	0.34987	-1.51511	0.00013716	1.51682	down	C08240	441422	Carbohydrates	--
neg_43	D-Gluconate	0.661864	-0.595394	0.00987921	1.22171	unchanged	0.489286	-1.03125	0.000157687	1.70947	down	1.07984	0.110817	0.509142	0.39695	unchanged	0.4304	-1.21625	0.00235285	1.42861	down	C00257	10690	Carbohydrates	--
pos_434	D-Arabinose 5-phosphate	0.86693	-0.206013	0.39715	0.464018	unchanged	1.10588	0.145193	0.607383	0.27169	unchanged	0.312681	-1.67724	8.8242e-05	1.7578	down	0.868648	-0.203157	0.288692	0.400524	unchanged	C01112	188324	Carbohydrates	Metabolic pathways(ko01100)
neg_66	Maltotriose	0.484781	-1.04459	0.00486223	1.36198	down	0.75769	-0.400321	0.109867	0.994875	unchanged	1.23114	0.299995	0.000528413	1.5766	unchanged	1.18258	0.241943	0.00691588	1.22699	unchanged	C01835	439586	Carbohydrates	ABC transporters(ko02010)
pos_151	Gingerglycolipid B	1.05956	0.0834599	0.368176	0.547683	unchanged	0.992494	-0.0108695	0.920281	0.0162748	unchanged	0.93259	-0.100686	0.507653	0.454532	unchanged	2.89276	1.53245	0.000112564	1.32601	up		10009754	Carbohydrates	--
pos_308	D-Fructofuranose 1,2':2,3'-dianhydride	0.951754	-0.0713392	0.65056	0.19603	unchanged	0.971911	-0.0411046	0.834783	0.0812684	unchanged	1.21014	0.275178	0.00731804	1.40052	unchanged	3.45384	1.7882	0.011271	1.08744	up	C04420	440332	Carbohydrates	--
neg_51	Raffinose	0.781915	-0.354917	0.0896529	0.945131	unchanged	0.944496	-0.0823841	0.621837	0.450243	unchanged	3.5744	1.8377	0.000165915	1.74684	up	22.4072	4.48589	0.0233692	1.23117	up	C00492	439242	Carbohydrates	ABC transporters(ko02010);;Galactose metabolism(ko00052);;Metabolic pathways(ko01100)
pos_541	Cellotetraose	0.900159	-0.151749	0.731007	0.291062	unchanged	0.705621	-0.503035	0.346802	0.567249	unchanged	8.09378	3.01681	0.000753282	1.73381	up	44.785	5.48494	0.000307647	1.31303	up	C02013	439626	Carbohydrates	--
neg_28	Maltohexaose	2.56732	1.36026	0.178049	0.809653	unchanged	2.28567	1.19262	0.255534	0.717113	unchanged	283.33	8.14634	0.0467159	1.20197	up	13820.4	13.7545	0.00307578	1.46565	up	C01936	439606	Carbohydrates	--
neg_37	Maltopentaose	1	0		0	unchanged	1	0		0	unchanged	Inf	Inf	0.0790817	1.07362	unchanged	Inf	Inf	0.0035528	1.45434	up		2724445	Carbohydrates	--
neg_57	maltotetraose	1	0		0	unchanged	1	0		0	unchanged	Inf	Inf	0.172411	0.843617	unchanged	Inf	Inf	0.00441381	1.43543	up		446495	Carbohydrates	--
neg_236	Histidinyl-Glutamine	2.1222	1.08556	0.000689873	1.47747	up	3.03878	1.60349	0.00222583	1.49268	up	0.895243	-0.159649	0.389544	0.521786	unchanged	1.22732	0.295508	0.262005	0.573234	unchanged		9900427	dipeptide	--
pos_669	Neohesperidin	4.49588	2.1686	0.00194352	1.27462	up	2.4053	1.26622	0.12137	0.745958	unchanged	0.73069	-0.452668	0.00413981	1.45175	unchanged	0.282856	-1.82186	6.94727e-05	1.30006	down	C09806	442439	Flavanones	Flavonoid biosynthesis(ko00941)
neg_107	Apiin	10.8674	3.44193	0.117622	0.84519	unchanged	4.69385	2.23077	0.0204591	1.32357	up	1.34567	0.42832	0.560333	0.36609	unchanged	1.44703	0.533095	0.664782	0.21951	unchanged	C04858	5280746	Flavone	Flavone and flavonol biosynthesis(ko00944)
neg_64	Galangin	1.06263	0.0876337	0.404706	0.493447	unchanged	0.984201	-0.0229744	0.814715	0.0636875	unchanged	0.93892	-0.0909264	0.31269	0.578225	unchanged	0.438543	-1.18921	7.40287e-06	1.61245	down	C10044	5281616	Flavonoids	Flavonoid biosynthesis(ko00941)
pos_435	Leucodelphinidin 3-O-(beta-D-glucopyranosyl-(1->4)-alpha-L-rhamnopyranoside)	1.22775	0.296022	0.0065708	1.1973	unchanged	1.11466	0.156599	0.219244	0.633376	unchanged	0.0808709	-3.62824	0.00427491	1.57005	down	0.956108	-0.064754	0.885075	0.0700424	unchanged		44257159	Flavonoids	--
neg_135	Melatonin	1.10087	0.138649	0.496711	0.365263	unchanged	0.977613	-0.0326648	0.896978	0.048734	unchanged	1.0668	0.0932917	0.742605	0.194015	unchanged	3.83658	1.93982	5.37145e-07	1.62066	up		896	Indole alkaloids	Tryptophan metabolism(ko00380);;Metabolic pathways(ko01100)
neg_270	Indole-3-Carbinol	2.07399	1.05241	0.0164232	1.22078	up	1.30961	0.389134	0.393325	0.443683	unchanged	0.911623	-0.133491	0.600699	0.335228	unchanged	1.01652	0.0236393	0.916814	0.0543562	unchanged		3712	Indole derivatives	--
pos_762	Formononetin 7-O-glucoside (Ononin)	2.26071	1.17678	5.68826e-05	1.46203	up	1.71469	0.777951	0.00273323	1.35372	unchanged	0.995934	-0.00587727	0.9537	0.0543009	unchanged	0.404597	-1.30544	8.48057e-06	1.2966	down	C10509	442813	Isoflavones	Isoflavonoid biosynthesis(ko00943)
neg_259	13(S)-HODE	0.457432	-1.12837	0.000202656	1.53639	down	0.167277	-2.57969	1.2316e-05	1.7107	down	1.54164	0.62447	0.0879393	0.985902	unchanged	0	0	0.00785334	1.35241	down	C14762	6443013	Lipids	Linoleic acid metabolism(ko00591)
neg_229	Ginkgolic Acid	0.392561	-1.34901	0.000244217	1.51995	down	0.109737	-3.18788	0.000105983	1.77634	down	1.97503	0.981871	0.000175984	1.65096	unchanged	0.14402	-2.79566	0.00033633	1.55891	down	C10794	5281858	Lipids	--
pos_336	Methyl 7,10,13-hexadecatrienoate	0.479415	-1.06065	0.000120596	1.42753	down	0.18557	-2.42997	2.03525e-05	1.62046	down	1.6742	0.743469	0.0010942	1.54913	unchanged	0.162778	-2.61902	0.000480836	1.28046	down		556196	Lipids	--
pos_599	LysoPG(16:0/0:0)	0.802027	-0.318278	0.220927	0.50815	unchanged	0.706284	-0.50168	0.14382	0.704098	unchanged	0.717155	-0.479643	0.246	0.706098	unchanged	0.179098	-2.48118	0.0105868	1.07912	down		42607483	Lipids	--
pos_281	N,N-(2,2-dihydroxy-ethyl) arachidonoyl amine	0.48293	-1.05011	0.0205703	1.12434	down	0.176008	-2.50629	0.00222932	1.39625	down	4.28647	2.09979	0.000516873	1.69134	up	0.185813	-2.42808	0.0118837	1.04837	down		5283413	Lipids	--
neg_179	11(Z),14(Z),17(Z)-Eicosatrienoic Acid	0.363245	-1.46099	0.000551933	1.53859	down	0.187655	-2.41385	0.000188397	1.73206	down	1.80691	0.853526	0.000356687	1.72166	unchanged	0.205044	-2.28599	1.67053e-08	1.63829	down	C16522	5312529	Lipids	--
pos_247	13(S)-HpOTrE	0.822375	-0.282132	0.0660696	0.874385	unchanged	0.564524	-0.824893	0.000728747	1.50208	unchanged	1.47818	0.563822	0.000599299	1.65502	unchanged	0.243372	-2.03876	2.85198e-08	1.37045	down	C04785	5497123	Lipids	alpha-Linolenic acid metabolism(ko00592);;Metabolic pathways(ko01100);;Biosynthesis of secondary metabolites(ko01110)
pos_423	8Z,11Z,14Z-heptadecatrienal	0.68017	-0.556032	0.0125563	1.2249	unchanged	0.460242	-1.11954	0.000647534	1.47512	down	1.0731	0.101788	0.0425835	1.08134	unchanged	0.293424	-1.76894	6.95271e-10	1.38032	down	C16343	6430107	Lipids	alpha-Linolenic acid metabolism(ko00592)
pos_218	2,6-nonadienoic acid	0.60642	-0.72161	0.00130636	1.42025	unchanged	0.504067	-0.988314	0.000211297	1.51496	unchanged	1.16531	0.220713	0.0598817	1.02798	unchanged	0.342164	-1.54724	3.7243e-06	1.32983	down		5312590	Lipids	--
pos_56	2R-HpOTrE	0.588441	-0.76503	0.00229957	1.26745	unchanged	0.254648	-1.97342	0.000130686	1.59257	down	2.55903	1.3556	3.18764e-05	1.789	up	0.362943	-1.46219	6.76858e-05	1.27415	down		16061057	Lipids	--
pos_783	9(S)-HOTrE	0.665854	-0.586723	0.00423495	1.33248	unchanged	0.471631	-1.08427	0.000231103	1.52766	down	1.06427	0.0898674	0.0759717	0.967843	unchanged	0.388042	-1.36571	9.61328e-09	1.37229	down	C16326	6439873	Lipids	alpha-Linolenic acid metabolism(ko00592)
pos_26	9(S)-HpODE	0.680277	-0.555807	2.23918e-05	1.51052	unchanged	0.484514	-1.04539	1.05917e-06	1.61324	down	1.34028	0.422529	5.25222e-05	1.72039	unchanged	0.39031	-1.35731	4.07208e-07	1.35633	down	C14827	9548877	Lipids	--
pos_347	9(S)-HpOTrE	0.63314	-0.659403	0.0011832	1.33769	unchanged	0.309175	-1.6935	8.18854e-05	1.64372	down	1.93703	0.953848	8.12671e-05	1.76805	unchanged	0.400056	-1.32173	3.31932e-06	1.32233	down	C16321	6450029	Lipids	alpha-Linolenic acid metabolism(ko00592);;Biosynthesis of secondary metabolites(ko01110)
neg_30	13(S)-HpODE	0.59393	-0.751635	0.000644303	1.50632	unchanged	0.417035	-1.26176	3.81612e-05	1.73226	down	1.32904	0.410385	0.000444451	1.61208	unchanged	0.404853	-1.30453	3.90681e-06	1.58542	down	C04717	6437847	Lipids	Linoleic acid metabolism(ko00591);;Metabolic pathways(ko01100)
pos_677	Dihydrojasmonic Acid	0.633547	-0.658477	5.56566e-05	1.48264	unchanged	0.607058	-0.720093	1.85586e-06	1.60628	unchanged	0.916037	-0.126523	0.113519	0.953045	unchanged	0.40494	-1.30422	3.89968e-06	1.35317	down		107126	Lipids	--
pos_207	9-hydroxy-5Z-nonenoic acid	0.744612	-0.425439	0.00891004	1.26169	unchanged	0.527482	-0.922806	0.000185874	1.50915	unchanged	1.13323	0.180435	0.00212823	1.51652	unchanged	0.424002	-1.23786	3.25253e-07	1.37478	down		5312793	Lipids	--
pos_362	Anapear	0.560667	-0.834783	1.34375e-06	1.54068	unchanged	0.460655	-1.11824	2.05476e-05	1.61015	down	0.963505	-0.0536362	0.667651	0.330941	unchanged	0.436016	-1.19755	0.000150639	1.29676	down		10986465	Lipids	--
pos_86	9,12,13-trihydroxy-10,15-octadecadienoic acid	0.660977	-0.597329	2.48449e-05	1.49378	unchanged	0.431211	-1.21354	6.60303e-07	1.6568	down	1.25722	0.330236	0.000323783	1.65134	unchanged	0.441257	-1.18031	8.70126e-08	1.36383	down		5312876	Lipids	--
pos_194	2,4,7-decatrienal	0.547006	-0.870372	7.99124e-05	1.50496	unchanged	0.513329	-0.962046	8.72138e-05	1.55228	unchanged	0.93253	-0.100778	0.131767	0.956743	unchanged	0.454059	-1.13905	1.50113e-06	1.35622	down		5283352	Lipids	--
pos_315	Jasmonic Acid	0.822384	-0.282116	0.155045	0.705152	unchanged	0.509981	-0.971486	0.000250281	1.55841	unchanged	1.91368	0.936351	0.000126905	1.699	unchanged	0.460234	-1.11956	0.000537472	1.2396	down	C08491	5281166	Lipids	--
pos_799	Sphinganine	0.124649	-3.00406	0.0001404	1.50266	down	0.22987	-2.12111	0.000299015	1.55445	down	0.896876	-0.15702	0.727038	0.255593	unchanged	0.464926	-1.10493	0.100548	0.686311	unchanged	C00836	91486	Lipids	Metabolic pathways(ko01100);;Sphingolipid metabolism(ko00600)
pos_237	9R,10S-EpOME	0.407464	-1.29526	0.000775414	1.52687	down	0.34755	-1.52471	1.16824e-05	1.62252	down	0.801963	-0.318392	0.0330675	1.24525	unchanged	0.486367	-1.03988	0.00022565	1.27246	down	C14825	5316080	Lipids	Metabolic pathways(ko01100)
neg_252	2-Dehydro-3-deoxy-D-gluconate	0.562822	-0.82925	0.00202348	1.4349	unchanged	0.408171	-1.29275	0.000260801	1.57809	down	0.843988	-0.244705	0.542418	0.417693	unchanged	0.516403	-0.95343	0.100398	0.863121	unchanged	C00204	161227	Lipids	Pentose phosphate pathway(ko00030);;Metabolic pathways(ko01100);;Pentose and glucuronate interconversions(ko00040);;Carbon metabolism(ko01200)
pos_597	(5Z,9Z,12Z)-octadecatrienoic acid (Pinolenic Acid)	0.449788	-1.15268	0.00011957	1.53468	down	0.365791	-1.45091	7.66334e-06	1.61382	down	0.882965	-0.179572	0.134081	0.957801	unchanged	0.522946	-0.935265	0.000443997	1.2798	unchanged		5312495	Lipids	--
pos_575	3-Methyl-3E-heptenoic acid	0.487946	-1.03521	0.00387631	1.24604	down	0.218024	-2.19744	0.000370105	1.51284	down	1.27852	0.354476	0.363755	0.551014	unchanged	0.546489	-0.871736	0.0760724	0.785945	unchanged		24807772	Lipids	--
neg_17	16-Hydroxypalmitic acid	0.285064	-1.81064	0.000493342	1.51237	down	0.424598	-1.23583	0.0024223	1.48077	down	0.502161	-0.993778	0.0735727	0.983976	unchanged	0.567572	-0.817125	0.165748	0.698825	unchanged	C18218	10466	Lipids	Cutin, suberine and wax biosynthesis(ko00073);;Metabolic pathways(ko01100)
pos_94	12(13)Ep-9-KODE	0.585603	-0.772005	0.000496767	1.47065	unchanged	0.457104	-1.12941	0.000142941	1.54039	down	1.01848	0.026418	0.868908	0.0429484	unchanged	0.588666	-0.76448	0.00841273	1.0919	unchanged		5283007	Lipids	FA
pos_381	methyl 9,10-epoxy-12,15-octadecadienoate	0.420016	-1.25148	0.00523399	1.2877	down	0.557311	-0.843447	0.147017	0.836928	unchanged	0.664845	-0.58891	0.200385	0.844501	unchanged	0.602791	-0.73027	0.140611	0.682847	unchanged		5283019	Lipids	--
pos_487	9,12-Octadecadiynoic Acid	0.456842	-1.13023	0.00992299	1.21271	down	0.580871	-0.783709	0.181699	0.778736	unchanged	0.746924	-0.420967	0.336855	0.649813	unchanged	0.627084	-0.673269	0.176141	0.630526	unchanged		1931	Lipids	--
pos_372	PC(16:1/22:6)	2.0453	1.03232	0.0105684	1.23124	up	1.7178	0.780566	0.0471822	1.12282	unchanged	1.02689	0.0382825	0.738658	0.204873	unchanged	0.692493	-0.53013	0.00104708	1.15567	unchanged		24778773	Lipids	--
pos_36	9S-hydroxy-12R,13S-epoxy-10E,15Z-octadecadienoic acid	0.815188	-0.294796	0.00215036	1.33342	unchanged	0.487381	-1.03688	1.87643e-06	1.62342	down	1.35359	0.436788	5.62701e-06	1.78352	unchanged	0.773907	-0.369768	0.0181318	0.999327	unchanged		16061054	Lipids	--
neg_278	11(Z),14(Z)-Eicosadienoic Acid	0.676234	-0.564406	0.00054085	1.50414	unchanged	0.391787	-1.35186	4.60791e-06	1.71947	down	1.31547	0.395573	0.000868285	1.62432	unchanged	0.822945	-0.281133	0.269174	0.572809	unchanged		5282805	Lipids	--
neg_34	12,13-DiHOME	0.284754	-1.81221	0.00368596	1.4083	down	0.0423077	-4.56294	0.00294036	1.64996	down	Inf	Inf	0.363217	0.58403	unchanged	1	0		0	unchanged	C14829	10236635	Lipids	--
pos_41	Glyceryl palmitate	0.946108	-0.0799234	0.75016	0.191148	unchanged	0.468746	-1.09312	0.000842879	1.48319	down	1.84977	0.887342	0.000315211	1.67444	unchanged	1.06117	0.0856609	0.761703	0.140475	unchanged		14900	Lipids	--
pos_516	LysoPC(17:0)	0.689856	-0.535633	0.0239928	1.04156	unchanged	0.495789	-1.0122	0.000706144	1.52176	down	0.930021	-0.104665	0.406028	0.523569	unchanged	1.11511	0.157191	0.421342	0.378798	unchanged		24779463	Lipids	--
neg_87	1-Palmitoyl-2-oleoyl-sn-glycero-3-phosphoethanolamine	0.679007	-0.558503	0.494276	0.372255	unchanged	2.14768	1.10278	0.0459237	1.13594	up	0.981941	-0.0262921	0.861711	0.0809944	unchanged	1.11834	0.161359	0.310203	0.571242	unchanged	C13877	5283496	Lipids	--
pos_773	Lauric acid	0.437504	-1.19263	3.93877e-05	1.4957	down	0.957399	-0.0628085	0.706879	0.242721	unchanged	0.820462	-0.285492	0.0122204	1.33351	unchanged	1.15768	0.211232	0.143401	0.62355	unchanged	C02679	3893	Lipids	Fatty acid biosynthesis(ko00061);;Steroid biosynthesis(ko00100);;Metabolic pathways(ko01100);;Biosynthesis of secondary metabolites(ko01110)
pos_284	LysoPE(18:1)	0.504716	-0.986455	0.0220042	1.20118	unchanged	0.428829	-1.22153	0.01294	1.33348	down	0.926984	-0.109384	0.210376	0.751309	unchanged	1.44875	0.534813	0.00104766	1.2093	unchanged		9547071	Lipids	--
pos_462	LysoPE(0:0/18:3(6Z,9Z,12Z))	1.11995	0.163438	0.143052	0.709153	unchanged	1.06004	0.0841182	0.603337	0.237564	unchanged	0.773949	-0.369689	0.00129353	1.58797	unchanged	2.17833	1.12322	4.82681e-05	1.33934	up		53480927	Lipids	--
pos_650	Linoleoyl ethanolamide	1.18688	0.247177	0.0559963	0.941191	unchanged	1.30831	0.387701	0.0147087	1.18592	unchanged	0.842004	-0.248101	0.00325895	1.49667	unchanged	2.31503	1.21103	0.000137364	1.346	up		5283446	Lipids	--
pos_68	LysoPE(18:2(9Z,12Z)/0:0)	1.10859	0.148725	0.209858	0.64388	unchanged	1.1417	0.191181	0.181063	0.731637	unchanged	0.801367	-0.319464	0.00076158	1.60242	unchanged	2.3877	1.25562	0.000188103	1.33954	up		52925130	Lipids	--
pos_431	LysoPC(18:2(9Z,12Z)/0:0)	1.17257	0.229671	0.143066	0.748249	unchanged	1.20877	0.273546	0.0838252	0.893443	unchanged	0.785887	-0.347606	0.00138315	1.56928	unchanged	2.55233	1.35182	0.000383348	1.32126	up		11005824	Lipids	--
pos_300	Linoelaidic Acid	0.967035	-0.0483607	0.599694	0.225596	unchanged	0.914526	-0.128904	0.204178	0.659422	unchanged	0.93006	-0.104604	0.433454	0.523953	unchanged	2.69594	1.43079	0.000124137	1.32755	up		5282457	Lipids	Linoleic acid metabolism(ko00591);;Metabolic pathways(ko01100);;Biosynthesis of unsaturated fatty acids(ko01040)
pos_790	9(S)-HODE	0.958013	-0.0618831	0.537367	0.376716	unchanged	0.769271	-0.378437	0.0158212	1.22108	unchanged	1.02316	0.0330303	0.80563	0.107893	unchanged	2.74807	1.45842	1.11119e-09	1.37101	up	C14767	5312830	Lipids	Linoleic acid metabolism(ko00591)
pos_78	Ricinoleic Acid methyl ester	0.822902	-0.281208	0.0305955	1.01692	unchanged	0.667739	-0.582643	4.03511e-05	1.57587	unchanged	1.11632	0.15875	0.179706	0.771181	unchanged	2.90029	1.53619	8.56246e-06	1.34794	up		5354133	Lipids	--
pos_719	13-OxoODE	0.587249	-0.767955	0.000570357	1.44497	unchanged	0.497735	-1.00655	8.11278e-05	1.55877	down	0.959781	-0.0592235	0.605303	0.370944	unchanged	3.19996	1.67805	0.000186221	1.31397	up	C14765	6446027	Lipids	Linoleic acid metabolism(ko00591)
pos_37	LPA(18:2)	0.94897	-0.0755659	0.619062	0.249652	unchanged	1.02214	0.0315954	0.863826	0.0765061	unchanged	1.13179	0.178602	0.486374	0.390678	unchanged	3.21167	1.68332	2.34609e-06	1.31935	up		50990923	Lipids	--
neg_139	2-Isopropylmalic acid	0.560183	-0.836029	0.00489201	1.32847	unchanged	2.66557	1.41444	0.00531583	1.43031	up	0.983757	-0.0236263	0.860593	0.114447	unchanged	3.5713	1.83645	0.000188486	1.59257	up	C02504	5280523	Lipids	Valine, leucine and isoleucine biosynthesis(ko00290);;Biosynthesis of secondary metabolites(ko01110);;Biosynthesis of amino acids(ko01230);;Pyruvate metabolism(ko00620);;Metabolic pathways(ko01100);;2-Oxocarboxylic acid metabolism(ko01210)
pos_647	Glyceryl monolinoleate	0.87773	-0.188151	0.0690504	0.885659	unchanged	0.848885	-0.23636	0.0350036	1.07818	unchanged	1.06739	0.0940941	0.427686	0.473739	unchanged	4.29422	2.1024	0.000128378	1.34767	up		5283469	Lipids	--
pos_38	LysoPC(18:1)	0.858432	-0.220225	0.128571	0.71846	unchanged	0.879449	-0.185328	0.294122	0.497006	unchanged	1.02641	0.0376126	0.666083	0.238717	unchanged	4.32559	2.1129	0.000383874	1.32671	up		53480465	Lipids	Glycerophospholipid metabolism(ko00564)
pos_498	LysoPC(18:3(6Z,9Z,12Z))	1.15628	0.209487	0.182036	0.700819	unchanged	1.4178	0.503657	0.0314225	1.09157	unchanged	0.848703	-0.236669	0.0991635	1.04007	unchanged	5.85806	2.55042	9.90899e-05	1.35541	up		52924045	Lipids	Glycerophospholipid metabolism(ko00564)
neg_36	2-hydroxyoctadecanoic acid	0.510245	-0.970739	0.0211141	1.18663	unchanged	0.39456	-1.34168	0.00804856	1.39919	down	0.97482	-0.0367921	0.825104	0.124211	unchanged	8.2681	3.04756	0.00281252	1.46988	up		69417	Lipids	--
pos_74	5-Ethyl-3-methyl-2E,4E,6E-nonatriene	1.0726	0.101108	0.933247	0.0121677	unchanged	1.09194	0.126888	0.913592	0.092533	unchanged	1.16093	0.215281	0.772055	0.191416	unchanged	8.98781	3.16797	3.46277e-06	1.32289	up		11805103	Lipids	--
pos_125	2E,4E,6E-Nonatrienal	2.13861	1.09667	0.00504776	1.13793	up	0.843263	-0.245945	0.638488	0.325559	unchanged	2.54432	1.34728	0.0212426	1.30905	up	9.84322	3.29913	0.000148979	1.31311	up		15755823	Lipids	--
neg_56	1-Oleoyl Lysophosphatidic Acid (sodium salt)	0.52027	-0.942668	0.0104152	1.30237	unchanged	0.475962	-1.07108	0.00613447	1.33124	down	1.39292	0.478114	0.115364	0.900794	unchanged	10.0868	3.3344	6.71056e-05	1.62217	up		44159357	Lipids	--
neg_25	2-hydroxyhexadecanoic acid	0.479661	-1.05991	0.00116718	1.45146	down	0.220223	-2.18296	0.000246003	1.74693	down	1.52742	0.6111	0.00463416	1.45665	unchanged	10.2821	3.36206	0.00398817	1.44336	up		92836	Lipids	--
pos_675	Linoleic acid	1.36566	0.449597	0.629972	0.230965	unchanged	4.0534	2.01913	0.00887366	1.19679	up	0.624136	-0.680068	0.441658	0.509009	unchanged	12.1103	3.59816	1.53667e-07	1.36419	up	C01595	5280450	Lipids	Metabolic pathways(ko01100);;Linoleic acid metabolism(ko00591);;Biosynthesis of unsaturated fatty acids(ko01040)
pos_303	LysoPE(15:0)	0.332786	-1.58733	0.00156987	1.28917	down	0.14057	-2.83064	0.000543893	1.52889	down	1.83066	0.872365	0.0840187	1.00092	unchanged	20.2682	4.34115	5.47823e-05	1.34914	up		52925150	Lipids	--
pos_582	LysoPE(20:3(5Z,8Z,11Z)/0:0)	0.606524	-0.721364	0.00139831	1.3591	unchanged	0.939374	-0.0902279	0.764776	0.181187	unchanged	4.31398	2.10902	0.00335792	1.60336	up	109.679	6.77714	0.000145929	1.34311	up		53480951	Lipids	--
neg_213	Floxuridine	0.369564	-1.4361	0.450493	0.384281	unchanged	Inf	Inf	0.213065	0.684554	unchanged	0.679912	-0.55658	0.407322	0.501431	unchanged	0.040979	-4.60897	0.0292735	1.17273	down	C11736	5790	Nucleotide and derivates	--
pos_368	3',5'-Cyclic GMP	1.32032	0.400885	0.0199544	1.12177	unchanged	0.818173	-0.289522	0.201709	0.699865	unchanged	1.13466	0.182263	0.444554	0.441767	unchanged	0.0913727	-3.45209	0.00165978	1.21765	down	C00942	135398570	Nucleotide and derivates	Metabolic pathways(ko01100);;Purine metabolism(ko00230)
pos_298	3',5'-Cyclic dGMP	1.68301	0.751048	0.0137025	1.20933	unchanged	1.11341	0.154984	0.521782	0.318069	unchanged	1.47753	0.563185	0.0263191	1.19911	unchanged	0.225569	-2.14836	0.0015079	1.20948	down	C02507	135398681	Nucleotide and derivates	--
pos_823	Deoxyuridine monophosphate (dUMP)	0.716158	-0.481651	0.00928746	1.15473	unchanged	0.62632	-0.675028	0.00116765	1.40423	unchanged	0.900561	-0.151104	0.24038	0.694172	unchanged	0.328317	-1.60684	9.74708e-05	1.30205	down	C00365	65063	Nucleotide and derivates	--
pos_785	3'-O-methylcytidine	0.64765	-0.626714	0.00116772	1.35488	unchanged	0.529007	-0.918641	0.000221992	1.54893	unchanged	0.826433	-0.275031	0.0125007	1.35916	unchanged	0.414659	-1.27	2.52995e-06	1.34908	down		18651938	Nucleotide and derivates	--
pos_476	2-Pyrimidine Acetic Acid	0.149455	-2.74222	5.96327e-06	1.5411	down	0.341839	-1.54861	0.00165463	1.36977	down	0.725679	-0.462597	0.383545	0.551751	unchanged	0.43737	-1.19307	0.000270592	1.22414	down		12367098	Nucleotide and derivates	--
neg_20	Uridine	0.908311	-0.138742	0.569483	0.261049	unchanged	0.67449	-0.56813	0.0639913	1.08135	unchanged	1.47422	0.559949	0.00138156	1.56252	unchanged	0.468517	-1.09383	0.00026749	1.44817	down	C00299	6029	Nucleotide and derivates	Pyrimidine metabolism(ko00240);;Metabolic pathways(ko01100);;ABC transporters(ko02010)
pos_683	Adenylsuccinic acid	0.832844	-0.263881	0.716076	0.2143	unchanged	1.34067	0.422955	0.569824	0.325396	unchanged	0.97654	-0.0342487	0.852811	0.105174	unchanged	0.495882	-1.01193	0.00424486	1.09323	down	C03794	440122	Nucleotide and derivates	Purine metabolism(ko00230);;Metabolic pathways(ko01100);;Alanine, aspartate and glutamate metabolism(ko00250)
pos_756	beta-Nicotinamide mononucleotide	3.43915	1.78205	0.116998	0.803086	unchanged	8.20336	3.03621	0.00366671	1.38772	up	0.645265	-0.632035	0.191698	0.819063	unchanged	0.969778	-0.044274	0.892988	0.0704103	unchanged	C00455	14180	Nucleotide and derivates	Metabolic pathways(ko01100);;Nicotinate and nicotinamide metabolism(ko00760)
pos_749	Uridine 5'-diphosphate (UDP)	1.11127	0.152211	0.408258	0.449391	unchanged	1.64914	0.72171	0.00961689	1.25839	unchanged	0.394231	-1.34289	0.000350057	1.71568	down	0.970455	-0.0432672	0.781382	0.0696628	unchanged	C00015	6031	Nucleotide and derivates	--
pos_429	Hypoxanthine	0.401675	-1.3159	0.000489796	1.45903	down	0.318088	-1.6525	0.000242148	1.54749	down	1.28147	0.357799	0.00201458	1.59103	unchanged	1.35417	0.437406	0.00257022	1.18307	unchanged	C00262	135398638	Nucleotide and derivates	Metabolic pathways(ko01100);;Purine metabolism(ko00230)
neg_99	Deoxycytidine	1.56568	0.646787	0.000772893	1.47162	unchanged	1.39264	0.477822	0.0956366	0.945849	unchanged	6.39231	2.67634	0.0030974	1.53885	up	1.69019	0.757185	0.518377	0.345712	unchanged	C00881	13711	Nucleotide and derivates	Metabolic pathways(ko01100);;ABC transporters(ko02010);;Pyrimidine metabolism(ko00240)
neg_69	Uridine 5'-monophosphate (UMP)	1.8866	0.91579	0.0025967	1.43406	unchanged	3.53836	1.82308	0.00671487	1.46987	up	0.129231	-2.95198	0.000512562	1.75184	down	1.72521	0.786772	0.00974833	1.20339	unchanged	C00105	6030	Nucleotide and derivates	Pyrimidine metabolism(ko00240);Metabolic pathways(ko01100);Nucleotide metabolism(ko01232);Biosynthesis of cofactors(ko01240)
neg_97	N2,N2-Dimethylguanosine	1.36688	0.450882	0.146117	0.727425	unchanged	1.78611	0.836821	0.0566744	1.03722	unchanged	1.21723	0.283601	0.169515	0.779549	unchanged	2.10952	1.07692	0.00446697	1.33217	up		135501639	Nucleotide and derivates	--
neg_224	Guanosine 5'-monophosphate (GMP)	1.1415	0.190934	0.230914	0.65144	unchanged	0.975363	-0.0359893	0.85102	0.114349	unchanged	0.789915	-0.340231	0.0728799	1.08706	unchanged	2.24503	1.16674	0.0168498	1.19938	up	C00144	135398631	Nucleotide and derivates	--
pos_786	Cytidine 5'-monophosphate (CMP)	0.871781	-0.197962	0.437484	0.433604	unchanged	0.80418	-0.314409	0.298149	0.568733	unchanged	1.7583	0.81418	0.00243047	1.61259	unchanged	2.25396	1.17246	0.00260076	1.20488	up	C00055	6131	Nucleotide and derivates	--
neg_71	Inosine	0.241046	-2.05262	0.00147291	1.49774	down	0.143911	-2.79675	0.000669477	1.64912	down	1.48947	0.574797	0.0182346	1.24958	unchanged	2.33333	1.22239	0.00242899	1.40262	up	C00294	135398641	Nucleotide and derivates	Metabolic pathways(ko01100);;ABC transporters(ko02010);;Purine metabolism(ko00230)
pos_366	Adenosine 5'-monophosphate	1.34007	0.422311	0.00133556	1.28971	unchanged	1.28946	0.366768	0.00187899	1.33155	unchanged	0.376465	-1.40941	0.00105122	1.6998	down	2.57465	1.36438	0.0453486	0.938626	unchanged	C00020	6083	Nucleotide and derivates	Purine metabolism(ko00230);;Metabolic pathways(ko01100)
neg_58	deoxyguanosine 5'-monophosphate (dGMP)	1.12656	0.17193	0.36385	0.532099	unchanged	1.24752	0.319064	0.144015	0.784213	unchanged	0.375068	-1.41477	0.00113764	1.69334	down	5.41468	2.43688	0.0412577	1.07076	up	C00362	135398597	Nucleotide and derivates	Purine metabolism(ko00230);Metabolic pathways(ko01100);Nucleotide metabolism(ko01232)
neg_76	Deoxyinosine	1.12099	0.164775	0.89057	0.0143426	unchanged	0.829535	-0.269626	0.874073	0.112504	unchanged	27.5725	4.78516	0.00988804	1.46321	up	178.147	7.47693	0.00647014	1.39792	up	C05512	135398593	Nucleotide and derivates	Metabolic pathways(ko01100);;Purine metabolism(ko00230);;ABC transporters(ko02010)
pos_209	γ-Aminobutryic acid	0.828816	-0.270876	0.0295951	1.05548	unchanged	0.439562	-1.18586	1.41356e-05	1.57035	down	0.875736	-0.191431	0.0938328	0.935087	unchanged	0.267302	-1.90346	1.36704e-05	1.34608	down	C00334	119	Organic acids and derivatives	--
pos_2	3-ethoxy-3-oxopropanoic acid	1.00556	0.00800136	0.908804	0.0577341	unchanged	0.963161	-0.0541514	0.517395	0.301201	unchanged	0.833931	-0.262	0.0408669	1.22729	unchanged	0.43176	-1.2117	0.000161767	1.31368	down		70615	Organic acids and derivatives	--
pos_22	L-trans-5-Hydroxy-2-piperidinecarboxylic acid	0.923696	-0.114509	0.640529	0.236581	unchanged	0.970816	-0.0427305	0.848497	0.158555	unchanged	0.914823	-0.128436	0.229116	0.761784	unchanged	0.43385	-1.20473	2.97269e-05	1.2976	down		151730	Organic acids and derivatives	--
pos_126	(S,E)-Lyratol propanoate	0.487056	-1.03784	0.000120165	1.53268	down	0.400733	-1.31929	1.2641e-05	1.60464	down	0.889094	-0.169592	0.163819	0.930275	unchanged	0.489647	-1.03019	0.000297201	1.27644	down		91748889	Organic acids and derivatives	--
pos_341	8-oxo-nonanoic acid	0.669927	-0.577923	0.0414295	1.03417	unchanged	0.471989	-1.08318	0.00662276	1.33908	down	1.06836	0.095397	0.241935	0.660037	unchanged	0.517299	-0.95093	0.00299576	1.13749	unchanged		5312941	Organic acids and derivatives	--
neg_1	Azelaic acid	0.559163	-0.838659	0.000136017	1.51882	unchanged	0.396714	-1.33383	9.59125e-05	1.77342	down	1.50255	0.587414	0.000135622	1.66067	unchanged	0.626175	-0.675363	0.00372402	1.27474	unchanged	C08261	2266	Organic acids and derivatives	--
neg_230	Citramailc acid	0.00487609	-7.68006	0.035495	1.12501	down	0	0	0.0349224	1.08825	down	#DIV/0!	#DIV/0!	0.363217	0.528331	unchanged	1	0		0	unchanged	C00815	1081	Organic acids and derivatives	--
neg_67	Quinic acid	0.496901	-1.00897	0.000151797	1.52425	down	0.693435	-0.528167	0.00390005	1.55247	unchanged	0.780838	-0.356906	0.0570799	1.0953	unchanged	1.03494	0.0495472	0.727667	0.207767	unchanged	C00296	6508	Organic acids and derivatives	Phenylalanine, tyrosine and tryptophan biosynthesis(ko00400);;Metabolic pathways(ko01100)
neg_42	glyceraldehyde-3-phosphate	0.453452	-1.14098	0.0242339	1.18391	down	0.396275	-1.33543	0.0177628	1.4612	down	0.802112	-0.318124	0.0953833	0.989036	unchanged	1.41246	0.498212	0.40657	0.503749	unchanged	C00118	439168	Organic acids and derivatives	--
neg_13	sn-Glycerol 3-phosphate	0.386298	-1.37221	0.00024138	1.56718	down	0.320773	-1.64037	0.00011922	1.73643	down	1.22508	0.292879	0.0536708	1.075	unchanged	1.58889	0.668021	0.201264	0.740604	unchanged	C00093	439162	Organic acids and derivatives	--
neg_84	3-oxoglutaric acid	1.27712	0.35289	0.485278	0.442211	unchanged	2.04736	1.03376	0.0166466	1.2921	up	0.938269	-0.0919266	0.670282	0.305764	unchanged	1.66101	0.732057	0.074336	0.919024	unchanged		68328	Organic acids and derivatives	--
neg_283	Tetrahydrofolate	2.80322	1.48708	0.227528	0.643856	unchanged	1.11137	0.152333	0.926966	0.0183933	unchanged	1.22222	0.289501	0.365353	0.563587	unchanged	2.00249	1.0018	0.00784415	1.2438	up	C00101	135398650	Organic acids and derivatives	Metabolic pathways(ko01100);;Aminoacyl-tRNA biosynthesis(ko00970);;Tropane, piperidine and pyridine alkaloid biosynthesis(ko00960);;Glycine, serine and threonine metabolism(ko00260);;2-Oxocarboxylic acid metabolism(ko01210);;Phenylpropanoid biosynthesis(ko00940);;Phenylalanine metabolism(ko00360);;Folate biosynthesis(ko00790);;ABC transporters(ko02010);;Biosynthesis of amino acids(ko01230);;One c…
neg_75	Leucovorin	4.53053	2.17968	8.69635e-05	1.54973	up	3.51914	1.81522	0.0190095	1.31211	up	2.47605	1.30804	0.0168905	1.26261	up	2.25102	1.17058	0.0677261	0.90273	unchanged	C03479	135403648	Organic acids and derivatives	One carbon pool by folate(ko00670);;Metabolic pathways(ko01100)
pos_422	Glycerol 2-phosphate	1.02349	0.0334967	0.840138	0.125449	unchanged	1.09335	0.12875	0.541322	0.319838	unchanged	1.19669	0.259054	0.394433	0.482871	unchanged	3.80236	1.9269	1.81635e-06	1.32691	up	C02979	2526	Organic acids and derivatives	--
pos_72	2-Methyl-3-(4-methylphenyl)propanal	0.677613	-0.561467	3.67491e-05	1.46536	unchanged	0.6563	-0.607573	3.17534e-05	1.59347	unchanged	0.906844	-0.141073	0.0602	1.07205	unchanged	0.434473	-1.20266	1.72094e-06	1.36872	down		95594	others	--
pos_101	3-Ethyl-4-methylphenol	1.66051	0.731629	0.0001994	1.4974	unchanged	1.41791	0.50377	0.0101644	1.36548	unchanged	2.47894	1.30972	8.73264e-05	1.7738	up	0.731031	-0.451996	0.282635	0.517947	unchanged		80267	others	--
pos_102	(4-Methylphenyl)acetaldehyde	0.608777	-0.716015	0.0011253	1.3208	unchanged	0.453393	-1.14117	2.30631e-05	1.54493	down	1.04232	0.059804	0.596912	0.267596	unchanged	0.829374	-0.269905	0.0472015	0.874586	unchanged		61006	others	--
pos_240	2-Hydroxybiphenyl	2.1988	1.13671	0.00122453	1.34023	up	2.10143	1.07137	0.0876636	0.914619	unchanged	3.14424	1.65271	0.0101581	1.39849	up	1.81711	0.861644	0.211902	0.548079	unchanged	C02499	7017	others	--
pos_45	Ectocarpen	1.58826	0.667447	0.123585	0.778828	unchanged	1.34704	0.429797	0.451509	0.447006	unchanged	1.02702	0.038461	0.890187	0.0766786	unchanged	2.61548	1.38707	7.1279e-05	1.26769	up	C16993	12491370	others	--
pos_187	2-Methyl-1,3-cyclohexadiene	0.925793	-0.111238	0.682028	0.216891	unchanged	0.968274	-0.0465124	0.851993	0.0177327	unchanged	0.968157	-0.0466871	0.837709	0.123403	unchanged	2.644	1.40272	3.99178e-05	1.29467	up		73885	others	--
pos_40	1,2,4,5-Tetramethylbenzene	0.914549	-0.128868	0.57282	0.337178	unchanged	0.91499	-0.128172	0.535356	0.241239	unchanged	0.929224	-0.105902	0.6134	0.296116	unchanged	2.87918	1.52566	1.6378e-07	1.34267	up	C14534	7269	others	--
pos_96	4-Vinylcyclohexene	0.977182	-0.0333011	0.74025	0.215877	unchanged	1.17008	0.226608	0.340064	0.521967	unchanged	2.09884	1.06959	0.00165792	1.63139	up	6.46073	2.6917	0.000588355	1.2792	up	C19310	7499	others	--
pos_221	Megastigmatrienone	1.08851	0.122349	0.584695	0.263146	unchanged	0.724786	-0.464373	0.0701098	0.872166	unchanged	8.77976	3.13418	0.00204216	1.60838	up	6.94691	2.79637	0.000463861	1.22908	up		5375190	others	--
pos_642	4-Methylbenzaldehyde	0.45694	-1.12992	0.0201593	1.13152	down	1.3469	0.429641	0.309402	0.492944	unchanged	0.645104	-0.632396	0.276688	0.663628	unchanged	12.2312	3.61249	0.0829134	0.793982	unchanged	C06758	7725	others	Metabolic pathways(ko01100)
pos_290	3-Benzyl-4-heptanone	1.6021	0.679966	0.0553861	0.925697	unchanged	2.95972	1.56546	0.181678	0.789663	unchanged	2.03838	1.02743	0.0434496	1.17891	up	13.709	3.77705	0.0358545	0.935095	unchanged		5463905	others	--
pos_579	2-Methylpropanoyl phosphate	25.2292	4.65702	0.330139	0.495883	unchanged	31.128	4.96014	0.0476666	1.00112	up	0.642228	-0.638841	0.573555	0.386623	unchanged	14.7443	3.88208	8.61641e-09	1.35475	up	C03754	440109	others	--
pos_310	Trimethylaminoacetone	0.306792	-1.70467	0.0536783	1.03648	unchanged	0.13952	-2.84146	0.0254904	1.209	down	9.38956	3.23106	0.276681	0.671565	unchanged	0.482304	-1.05199	0.57422	0.219762	unchanged		151806	others	--
pos_624	3,4-Dihydroxybenzylamine	0	0	0.0410899	1.05198	down	0.297422	-1.74942	0.11955	0.829507	unchanged	2.03782	1.02703	0.0217359	1.32951	up	0.915942	-0.126672	0.69309	0.182998	unchanged		91623	Phenolamides	--
pos_318	Grossamide	1.50388	0.58869	0.00675371	1.18692	unchanged	1.41823	0.504089	0.0687761	0.91035	unchanged	2.45027	1.29294	0.000151065	1.77677	up	5.74915	2.52335	0.0129431	1.06473	up		101262727	Phenolamides	--
pos_606	N-trans-Coumaroyltyramine	2.16078	1.11156	0.190744	0.710405	unchanged	1.33947	0.421662	0.202787	0.646533	unchanged	2.93614	1.55392	0.0478604	1.08854	up	14.5232	3.86029	0.148355	0.66353	unchanged		5372945	Phenolamides	--
pos_558	Methyl orsellinate	3.9152	1.96909	0.153324	0.719151	unchanged	3.83697	1.93997	0.269362	0.503449	unchanged	2.62811	1.39403	0.024346	1.219	up	3.03292	1.60071	0.205166	0.526574	unchanged		76658	phenols	--
pos_176	Isoscopoletin	3.44625	1.78503	0.000447041	1.41683	up	2.4023	1.26442	0.0222668	1.14713	up	1.01228	0.0176133	0.945968	0.0758467	unchanged	0.882478	-0.180368	0.64198	0.177599	unchanged	C18079	69894	Phenylpropanoids	--
pos_396	Umbelliferone	2.98235	1.57645	0.000842619	1.34829	up	6.2279	2.63874	0.123548	0.763736	unchanged	0.387489	-1.36777	0.11877	0.999581	unchanged	1.09986	0.137319	0.82762	0.0765479	unchanged	C09315	5281426	Phenylpropanoids	Biosynthesis of secondary metabolites(ko01110);;Phenylpropanoid biosynthesis(ko00940)
pos_268	3-Hydroxycinnamate	1.89335	0.920938	0.0133281	1.09718	unchanged	2.08421	1.0595	0.00200663	1.31657	up	0.771845	-0.373618	0.000693377	1.67713	unchanged	1.16573	0.22124	0.222998	0.522194	unchanged	C12621	637541	Phenylpropanoids	Phenylalanine metabolism(ko00360);;Metabolic pathways(ko01100)
neg_9	Caffeic acid	1.81053	0.856416	0.0800239	0.906119	unchanged	9.45334	3.24082	0.0354466	1.19288	up	0.0432634	-4.53071	0.000100613	1.80909	down	1.98094	0.986189	0.000795924	1.4678	unchanged	C01481	689043	Phenylpropanoids	Phenylpropanoid biosynthesis(ko00940);;Metabolic pathways(ko01100);;Biosynthesis of secondary metabolites(ko01110)
neg_116	3,4,5-Trimethoxycinnamic acid	0.310214	-1.68866	0.00106287	1.4356	down	0.398429	-1.3276	0.0026039	1.50374	down	0.282275	-1.82483	0.0253204	1.21805	down	2.23864	1.16262	0.0151984	1.18631	up		735755	Phenylpropanoids	--
pos_167	[10]-Gingerdione	0.430221	-1.21685	0.00243834	1.37551	down	0.534597	-0.903476	0.0651425	1.02704	unchanged	0.629482	-0.667763	0.159747	0.933114	unchanged	0.681898	-0.552373	0.218417	0.567453	unchanged		14440539	Polyphenol	--
pos_174	Sterol	0.733327	-0.447472	0.000767897	1.33894	unchanged	0.513544	-0.961439	8.28361e-06	1.5969	unchanged	0.844679	-0.243526	0.00316445	1.47797	unchanged	0.403131	-1.31068	1.20955e-07	1.36171	down	C00370	1107	Sterides	--
pos_226	Isoeruboside B	0.868817	-0.202876	0.18864	0.682994	unchanged	1.01067	0.015315	0.938424	0.0417118	unchanged	1.21294	0.278505	0.00224349	1.53179	up	3.06128	1.61413	0.0106271	1.09405	up		194485	Sterides	--
pos_720	11-Deoxycortisol	0.528609	-0.919726	0.0164732	1.19412	unchanged	0.356181	-1.48932	0.0038906	1.41197	down	0.849235	-0.235764	0.409162	0.568261	unchanged	0.353346	-1.50085	0.00191603	1.2149	down	C05488	53477676	Steroids	Metabolic pathways(ko01100)
neg_103	Withaferin A	1.74908	0.806599	0.0256233	1.12405	unchanged	2.13292	1.09283	0.00266209	1.44226	up	1.10726	0.146993	0.563542	0.382815	unchanged	1.34541	0.428046	0.108493	0.820179	unchanged	C08841	265237	Steroids	--
pos_306	Santene	0.327021	-1.61255	0.000259899	1.51816	down	0.218886	-2.19175	2.49439e-05	1.59947	down	0.791964	-0.336493	0.202147	0.797077	unchanged	0.282417	-1.8241	0.00216474	1.2049	down		10720	Terpene	--
pos_48	Perillyl aldehyde	0.609632	-0.713989	5.54301e-05	1.46377	unchanged	0.482426	-1.05162	2.8769e-06	1.60786	down	0.95241	-0.0703454	0.305272	0.696544	unchanged	0.351851	-1.50696	6.32933e-07	1.36854	down	C02576	16441	Terpene	Limonene and pinene degradation(ko00903)
pos_117	Tricycloekasantal	0.72065	-0.47263	0.00137045	1.28893	unchanged	0.478717	-1.06275	1.42799e-05	1.57661	down	0.775746	-0.366344	0.0123721	1.39708	unchanged	0.352505	-1.50428	1.22231e-06	1.35287	down		74020965	Terpene	--
pos_202	(E)-4,8-Dimethyl-1,3,7-nonatriene	0.3939	-1.3441	3.27933e-05	1.54514	down	0.315883	-1.66254	4.34921e-05	1.58361	down	0.909854	-0.136293	0.442469	0.524704	unchanged	0.391338	-1.35351	0.00102109	1.23382	down		6427110	Terpene	--
pos_700	Baccatin III	1.77904	0.831097	0.00165337	1.3004	unchanged	2.22686	1.15501	0.00303826	1.38113	up	1.11027	0.150912	0.311031	0.605718	unchanged	0.504337	-0.98754	0.00289342	1.11945	unchanged	C11900	65366	Terpene	Diterpenoid biosynthesis(ko00904);;Biosynthesis of secondary metabolites(ko01110);;Metabolic pathways(ko01100)
neg_157	Phorbol 12,13-dibutanoate	3335.46	11.7037	0.00643298	1.43276	up	2660.5	11.3775	0.0424564	1.21743	up	0.902115	-0.148617	0.772568	0.176103	unchanged	1.13853	0.187167	0.77644	0.143712	unchanged	C03634	37783	Terpene	--
pos_784	Farnesylacetone	0.843792	-0.245041	0.134069	0.790858	unchanged	0.878817	-0.186365	0.325619	0.494183	unchanged	0.789633	-0.340745	0.221448	0.729737	unchanged	2.14956	1.10404	9.15093e-05	1.25183	up		1711945	Terpene	--
pos_24	Bryononic acid	0.976385	-0.0344776	0.902998	0.0319305	unchanged	1.06004	0.0841163	0.877486	0.110632	unchanged	2.00364	1.00263	0.00110743	1.56665	up	3.05388	1.61064	9.55787e-06	1.28311	up		472768	Terpene	--
pos_87	Schidigerasaponin F2	0.876909	-0.189501	0.186343	0.662504	unchanged	1.00042	0.000601857	0.99741	0.0127079	unchanged	1.22983	0.298462	0.00527308	1.48053	unchanged	3.42193	1.77481	0.0149223	1.0581	up		14102069	Terpene	--
pos_120	Neogitogenin	0.904951	-0.144089	0.363747	0.482659	unchanged	1.02342	0.0334026	0.869281	0.0964719	unchanged	1.23347	0.302717	0.00225806	1.50789	unchanged	3.55224	1.82873	0.0122612	1.07894	up	C17003	12304409	Terpene	--
pos_95	2-Isopropyltoluene	1.05374	0.0755166	0.814786	0.156812	unchanged	0.470844	-1.08668	0.00715249	1.20792	down	0.994923	-0.00734278	0.979769	0.00517419	unchanged	4.14001	2.04963	2.70607e-07	1.36917	up		10703	Terpene	--
pos_153	Anhydro-beta-rotunol	1.79489	0.843899	0.28407	0.50293	unchanged	11.8039	3.56119	0.190911	0.721184	unchanged	44.0138	5.45989	0.0120108	1.4849	up	421.722	8.72015	0.0696952	0.82383	unchanged		11195296	Terpene	--
pos_559	S-Acetylphosphopantetheine	2.17327	1.11987	0.000466617	1.37432	up	3.17889	1.66852	7.15134e-05	1.55253	up	0.632687	-0.660437	0.000327717	1.6818	unchanged	0.481163	-1.0554	6.59585e-05	1.32462	down	C03725	440096	Vitamins and derivatives	--
neg_169	Pantetheine	0.430542	-1.21577	0.000776627	1.44251	down	0.584861	-0.773834	0.00308766	1.41185	unchanged	0.81939	-0.287379	0.265407	0.704094	unchanged	1.53601	0.61919	0.0227195	1.09245	unchanged	C00831	439322	Vitamins and derivatives	Carbapenem biosynthesis(ko00332);;Pantothenate and CoA biosynthesis(ko00770);;Biosynthesis of secondary metabolites(ko01110)
