# Supplementary material for: Transcriptome and metabolome analyses revealed the response mechanism of pepper roots to Phytophthora capsici infection
Source: BMC Genomics. 2023 Oct 20;24:626. doi: 10.1186/s12864-023-09713-7 (PMC10589972; doi:10.1186/s12864-023-09713-7)
Supplement: Supplementary file 6 — Supplementary Material 6 [file 12864_2023_9713_MOESM6_ESM.xlsx]

## Sheet: file 7
Table S6. List of primers used for RT-qPCR analysis.
	gene ID	Gene name	Forward primer (5'->3')	Reverse primer (5'->3')	Amplicon length (bp)	Tm (℃)
Selected genes	LOC107853789	CesA	ACGGGGGATCAGAGCTTACT	TGCATCCGGACACCTTTTCA	110	60
	LOC107866197	PR2	ATGCGGGTGAAGACGAAAGG	TGTGCCATGCAGATGAGTGA	77	60.5
	LOC107850995	CHS	TCACTGTCAACGAGATCCGC	TGGTAGGATTGGCTGTTCCG	81	60
	LOC107876027	FLS	TCGCAATGTTCTACACGCCT	ACGCCGGTAAAACTCCATGT	131	60
	LOC107852750	CHI	AGGGGAATCAATCGGCAAGAG	AATCGGAACCTCTGATAGCGT	171	59.5
	LOC107859880	F3H	ACCCTTGGGTTGAAAAGGCA	TCTTGAACCTCCCGTTGCTC	184	60
	LOC107852556	PRP	TGCTCAACAACTGTGGCAAAT	AGCGTCCCTTCTAACCAACTA	154	59
	LOC107872604	SBT	TCTTCGTCCCCTTTGGAACC	TGCAGATTCTTCGTTCGTCGG	86	60.5
	LOC107868363	CaM	ATCTTTTTGTGCTGACGTGATACT	AAGCTTGTAGTACCCTGAACAATG	178	59
	LOC107862193	CaMBP	TGAAGTGTGGCGTCTTGAGAA	AGCTGTGGTGTGTCAATGGT	120	60
	LOC107859802	PR3	AGAACTTTGCCCAGGGTTAGG	TTCCGAATGTCTAAAGTGGTACAAG	195	59.5
	LOC107840165	PR4	GTCAGCACACAGCCCTGATA	TAGCACCAGAGACAAGGTGC	137	60
Reference gene	-	UBI-3	TGTCCATCTGCTCTCTGTTG	CACCCCAAGCACAATAAGAC	204	55
